# Supplementary material for: The major urinary protein gene cluster knockout mouse as a novel model for translational metabolism research
Source: Sci Rep. 2022 Aug 1;12:13161. doi: 10.1038/s41598-022-17195-y (PMC9343454; doi:10.1038/s41598-022-17195-y)
Supplement: Supplementary file 1 — Supplementary Information 1. [file 41598_2022_17195_MOESM1_ESM.xlsx]

## Sheet: MKOvsWT_CGI_RRBS
EntrezID	Chr	Symbol	Strand	logFC	logCPM	LR	PValue	FDR
208177	16	Phldb2	-	1.5346	5.34958	37.1885	1.07244e-09	1.33004e-05
544848	12	Gm5784	+	-0.674815	7.12392	30.8641	2.76749e-08	0.000171612
105245383	12	Zfp996	+	-0.386373	7.19342	28.8536	7.80601e-08	0.000322701
22696	4	Zfp37	-	-0.994254	6.85273	20.8076	5.07821e-06	0.015745
19649	9	Robo3	-	1.04101	5.08047	16.0467	6.17978e-05	0.146502
66381	12	Rnf113a2	+	-0.527209	6.41763	15.7873	7.08766e-05	0.146502
14874	12	Gstz1	+	-1.70429	4.96803	15.4464	8.48785e-05	0.15038
18605	10	Enpp1	-	-1.45332	4.56861	14.8648	0.000115501	0.159911
77422	18	C330018D20Rik	-	-1.22034	7.23401	14.8559	0.000116046	0.159911
353172	6	Gars	+	-1.59814	5.61359	14.2424	0.000160709	0.199311
14815	18	Nr3c1	-	-0.99608	6.30277	13.6092	0.000225074	0.253761
63953	1	Dusp10	+	-3.64065	3.87372	13.0256	0.000307258	0.317551
66457	2	2810002D19Rik	+	-2.19012	4.96963	12.5062	0.0004056	0.386943
68999	8	Anapc10	+	-1.48058	5.63285	12.2532	0.000464449	0.403394
66627	5	Ogfod2	+	2.38203	5.26029	12.1614	0.000487897	0.403394
74048	10	Vsir	+	-1.38131	5.00998	11.9672	0.00054145	0.419692
226407	1	Rab3gap1	+	2.90278	3.76245	11.6801	0.000631709	0.436084
12583	18	Cdo1	-	-0.873269	6.06246	11.6766	0.000632923	0.436084
246694	7	Hps5	-	-2.02492	2.81232	11.5435	0.000679867	0.443774
102634646	4	Gm12915	-	-1.78813	5.35119	11.4425	0.000717827	0.445125
330959	9	Snapc5	+	3.53212	1.96044	11.349	0.000754884	0.445813
71069	8	Stox2	-	0.621846	8.18065	11.1569	0.000837192	0.450593
236366	12	5730507C01Rik	+	-0.490691	8.05408	11.0862	0.000869739	0.450593
74450	2	Pank2	+	1.30701	6.17143	11.0687	0.00087795	0.450593
233904	7	Setd1a	+	-1.19682	5.93089	11.0057	0.000908307	0.450593
100039707	9	Mthfsl	-	-2.12947	3.81703	10.7614	0.00103641	0.456803
74052	9	Ttc21a	+	1.78344	5.29778	10.7478	0.00104401	0.456803
67390	11	Mrm3	+	-1.42191	6.07941	10.7213	0.0010591	0.456803
64059	4	Oxct2a	-	-0.473759	7.28778	10.5913	0.0011362	0.456803
246179	4	Fktn	+	-4.18783	6.85959	10.4545	0.00122351	0.456803
12380	13	Cast	-	2.87286	3.49402	10.4426	0.00123143	0.456803
26428	2	Orc4	-	-2.23531	4.42812	10.39	0.00126697	0.456803
12034	6	Phb2	+	-1.49648	5.18275	10.2863	0.00134025	0.456803
18247	9	Oaz2	+	-2.32533	3.96731	10.2635	0.0013569	0.456803
71371	10	Arid5b	-	-3.41804	3.084	10.1585	0.0014364	0.456803
93706	18	Pcdhgc3	+	-0.599177	7.39932	10.1405	0.00145049	0.456803
66055	12	Sf3b6	+	-1.26322	6.09258	10.1169	0.00146918	0.456803
227619	2	Man1b1	+	2.2037	4.50415	10.0804	0.00149856	0.456803
215900	10	Calhm6	-	1.81482	2.03616	10.04	0.00153177	0.456803
50996	9	Pdcd7	+	-1.18263	6.41365	10.0048	0.00156136	0.456803
76487	13	Ppp1r3g	+	-0.659603	7.97772	10.0028	0.00156298	0.456803
244431	8	Sgcz	-	-0.757897	6.65173	9.98925	0.00157456	0.456803
14057	13	Sfxn1	+	-0.796055	6.69886	9.97846	0.00158382	0.456803
238123	12	Cog5	+	1.64747	5.40909	9.82732	0.00171939	0.457369
115488138	13	Gm15912	-	-3.35474	2.4078	9.81627	0.00172975	0.457369
214855	1	Arid5a	+	-1.47687	5.38255	9.80266	0.0017426	0.457369
69479	8	1700029J07Rik	-	-3.45378	2.8663	9.77124	0.00177263	0.457369
353155	11	Gjd3	-	-0.623993	6.83413	9.75614	0.00178724	0.457369
633947	18	Gm6225	+	-1.73384	5.76246	9.71938	0.00182335	0.457369
271786	2	Galnt13	+	0.317636	7.8459	9.69875	0.00184393	0.457369
70976	10	Ccdc105	-	0.908073	3.69508	9.60758	0.00193776	0.466009
22628	5	Ywhag	-	1.87969	5.19755	9.59233	0.00195392	0.466009
269470	3	Wdr3	-	-1.30185	4.63906	9.46672	0.00209233	0.483129
50525	16	Spag6l	-	0.684481	5.31798	9.45686	0.00210361	0.483129
22174	2	Tyro3	+	-0.849906	6.38853	9.41639	0.00215055	0.484929
77006	2	Ddrgk1	-	-1.6265	3.99025	9.33966	0.00224247	0.496628
21833	11	Thra	+	1.76597	4.53289	9.11468	0.00253567	0.531974
102641157	12	Gm38538	-	-0.727595	7.55053	9.09554	0.00256234	0.531974
269378	2	Ahcy	-	-1.0749	5.75524	9.06527	0.0026051	0.531974
66890	13	Lman2	-	-1.53052	4.71106	9.04323	0.00263669	0.531974
78920	12	Dlst	+	-1.09208	6.35055	9.03816	0.00264401	0.531974
15488	18	Hsd17b4	+	-1.45811	5.30861	9.02753	0.00265944	0.531974
234740	8	Tmem231	-	0.350489	5.96039	8.9874	0.00271847	0.53515
218811	14	Sec24c	+	-2.1926	6.27793	8.87629	0.00288898	0.55983
140703	11	Emid1	-	0.656372	5.00546	8.77866	0.00304775	0.573423
14536	2	Nr6a1	-	-0.989091	6.0448	8.76519	0.00307034	0.573423
16971	10	Lrp1	-	3.45887	2.40616	8.74893	0.00309783	0.573423
66468	18	Ska1	-	2.31995	4.04151	8.65819	0.00325595	0.583677
140810	2	Ttbk2	-	-1.00956	5.97176	8.61795	0.00332866	0.583677
78670	10	Plekhj1	-	-0.68813	7.19076	8.61613	0.00333199	0.583677
216739	11	Acsl6	+	-0.528355	6.41964	8.59346	0.00337372	0.583677
12443	7	Ccnd1	-	-0.917287	6.64631	8.58548	0.00338854	0.583677
67010	9	Rbm7	-	-2.86827	2.36271	8.55883	0.00343851	0.584169
269788	6	Lhfpl4	-	-0.413655	6.59516	8.43877	0.00367305	0.600275
230752	4	Eva1b	+	-0.528218	6.10238	8.42594	0.00369906	0.600275
69710	7	Arap1	+	-0.807418	5.66909	8.36782	0.00381923	0.600275
73711	8	Mvb12a	+	-0.995845	5.95783	8.34429	0.00386902	0.600275
330914	9	Arhgap32	+	-0.842577	6.80096	8.33982	0.00387854	0.600275
434377	9	Zfp560	-	1.79887	6.28968	8.3298	0.0039	0.600275
66916	8	Ndufb7	+	-1.1935	6.4032	8.32043	0.00392015	0.600275
76897	3	Ralyl	+	0.448177	7.29355	8.31673	0.00392817	0.600275
75422	2	Mettl5	-	-2.07444	4.65802	8.29798	0.00396892	0.600275
16364	13	Irf4	+	-0.89405	5.41382	8.21558	0.00415322	0.61963
67843	18	Slc35a4	+	-1.96939	3.92431	8.19213	0.00420724	0.61963
16529	14	Kcnk5	-	2.63654	3.37521	8.17516	0.00424678	0.61963
18553	7	Pcsk6	+	-0.493319	6.62443	8.13109	0.00435126	0.622274
77035	7	Kdm8	+	-1.63835	7.04025	8.09829	0.0044307	0.622274
21356	17	Tapbp	+	-2.97152	2.37264	8.09064	0.00444944	0.622274
71720	6	Osbpl3	-	0.511307	6.78086	8.08407	0.0044656	0.622274
71746	9	Rgl3	-	-0.56469	5.65741	8.04774	0.00455604	0.627822
216190	10	Appl2	-	-1.2132	5.03928	8.0158	0.00463709	0.631969
18970	8	Polb	-	-1.19619	5.71906	7.94762	0.00481508	0.640563
21778	9	Tex9	-	-1.06686	5.5564	7.90127	0.00494001	0.640563
103425	10	Ncln	-	-3.02804	0.702047	7.89757	0.00495013	0.640563
102633245	10	Gm15723	+	-0.321633	7.91679	7.89581	0.00495496	0.640563
140887	5	Lnx2	-	-1.45094	4.57231	7.88404	0.00498731	0.640563
67264	19	Ndufb8	-	-1.06918	6.09541	7.85304	0.00507354	0.640563
56444	12	Actr10	+	-1.14764	4.95195	7.82423	0.00515504	0.640563
105940408	12	Gm20498	-	3.40345	3.36368	7.80202	0.00521879	0.640563
28109	10	D10Wsu102e	+	-0.619975	7.41785	7.79433	0.00524104	0.640563
57895	6	Ccdc126	+	-2.1691	2.77535	7.75115	0.00536784	0.640563
54683	19	Prdx5	-	-0.929665	6.63374	7.74376	0.00538986	0.640563
12314	17	Calm2	-	-0.964641	6.18156	7.73363	0.00542016	0.640563
217944	12	Rapgef5	+	0.649924	6.01401	7.72415	0.00544869	0.640563
28042	5	Selenoi	+	2.0969	4.89537	7.70971	0.00549245	0.640563
114896	8	Afg3l1	+	-1.26832	4.99685	7.66663	0.00562513	0.640563
97961	15	Nol12	+	-1.24162	5.8804	7.66282	0.00563703	0.640563
75605	1	Kdm5b	+	-0.771722	6.63499	7.65756	0.00565348	0.640563
74551	14	Pck2	+	-0.995606	4.98379	7.61839	0.00577759	0.640563
100986	5	Akap9	+	-1.01566	6.14761	7.60882	0.00580834	0.640563
17765	5	Mtf2	+	-1.17096	6.34941	7.60879	0.00580844	0.640563
13560	17	E4f1	-	1.55937	5.45626	7.58001	0.0059019	0.640563
66595	9	Aste1	+	1.4347	5.72246	7.56922	0.00593734	0.640563
12192	12	Zfp36l1	-	-1.74683	4.66939	7.56194	0.00596138	0.640563
225467	18	Pggt1b	-	1.17551	6.12072	7.50163	0.0061643	0.640563
74159	2	Acbd5	+	-1.10374	5.32921	7.50085	0.006167	0.640563
67941	9	Rps27l	+	-0.978039	6.37005	7.49066	0.00620198	0.640563
96979	2	Ptges2	+	-0.984769	6.0776	7.48244	0.00623035	0.640563
100047123	16	Gm15743	-	-0.510963	5.3877	7.48201	0.00623185	0.640563
223739	15	5031439G07Rik	-	3.1114	3.63523	7.47261	0.00626445	0.640563
66422	7	Dctpp1	-	-0.959988	5.62814	7.42385	0.0064365	0.640563
66980	19	Zdhhc6	-	-1.2352	5.80781	7.42221	0.00644236	0.640563
20586	9	Smarca4	+	-1.53959	4.53134	7.41802	0.00645739	0.640563
210529	3	Mettl14	-	-1.15666	4.69324	7.40622	0.00649986	0.640563
14527	11	Gcgr	+	-1.05427	5.37424	7.39261	0.00654925	0.640563
17984	7	Ndn	+	-0.643262	3.37796	7.38334	0.00658309	0.640563
68942	16	Chmp2b	-	-1.0379	5.99994	7.37997	0.00659544	0.640563
69721	14	Nkiras1	+	-0.901427	6.90283	7.36979	0.00663286	0.640563
54375	15	Azin1	-	-0.811443	6.63403	7.3615	0.00666352	0.640563
118453	11	Mmp28	-	-1.02552	4.55467	7.34708	0.00671719	0.640563
110172	11	Slc35b1	+	1.7675	3.81748	7.33402	0.00676614	0.640563
100039968	4	Tmem35b	+	-1.25081	5.8228	7.28247	0.00696308	0.64906
107392	19	Brms1	+	-1.05317	6.08382	7.25984	0.00705134	0.64906
59287	1	Ncstn	-	1.31644	5.47778	7.25829	0.00705746	0.64906
77580	6	5730596B20Rik	+	-0.367554	5.71128	7.24751	0.00709995	0.64906
76899	2	Golga1	-	-1.14443	6.05163	7.22524	0.00718856	0.64906
328329	13	Mast4	-	-0.526063	7.29364	7.22484	0.00719016	0.64906
237730	11	Fbll1	-	-0.297156	7.05294	7.21685	0.00722225	0.64906
103694	11	Tmed4	-	-0.673411	5.52568	7.12849	0.00758684	0.676921
110532	10	Adarb1	-	-1.0615	6.30375	7.10516	0.00768624	0.680891
20624	11	Eftud2	-	-0.869166	6.32467	7.07407	0.00782076	0.681437
12615	5	Cenpa	+	-1.47348	4.72456	7.07312	0.00782487	0.681437
73046	12	Glrx5	+	-1.28756	4.69545	7.06573	0.00785724	0.681437
69902	4	Mrto4	-	1.47629	5.02377	7.05292	0.00791359	0.681558
382406	10	Poc1b	+	-0.859414	6.15941	7.02664	0.00803057	0.686863
241915	3	Phc3	-	-0.895264	6.26533	6.99622	0.0081682	0.689552
100233208	10	Gm10778	+	0.746335	4.76902	6.98485	0.00822026	0.689552
68146	16	Arl13b	-	-1.13846	4.62058	6.96195	0.00832612	0.689552
13039	13	Ctsl	-	-1.0276	6.36718	6.9588	0.00834082	0.689552
66801	5	Prkrip1	-	-1.07156	5.6417	6.95362	0.00836499	0.689552
14977	17	Slc39a7	-	-1.67126	4.20839	6.94708	0.00839561	0.689552
57443	2	Fbxo3	+	1.92779	4.33445	6.9279	0.00848612	0.692401
106795	17	Tcf19	-	3.02286	2.55649	6.91341	0.00855516	0.692822
71592	1	Pogk	-	-0.523216	6.41375	6.89228	0.00865689	0.692822
27103	2	Eif2ak4	+	-1.22434	5.32188	6.89187	0.00865888	0.692822
76138	10	Ccdc138	+	-1.90956	3.83068	6.78647	0.00918514	0.730218
74469	X	Taf7l	-	-0.589319	5.77981	6.75466	0.00935031	0.738615
20168	19	Rtn3	-	-1.24497	4.08683	6.74243	0.00941461	0.738987
16564	15	Kif21a	-	-0.800839	6.11882	6.7112	0.00958093	0.742517
319277	10	Washc4	+	-0.938571	6.57937	6.70802	0.00959803	0.742517
11792	14	Apex1	+	-2.82559	0.512592	6.69571	0.00966453	0.742517
239570	15	Ttc38	+	1.24542	5.34223	6.68113	0.00974387	0.742517
434156	7	Eid2b	+	-0.629965	6.32067	6.63772	0.00998414	0.742517
353047	11	Plekhm1	-	-0.922999	5.79383	6.62625	0.0100487	0.742517
238333	12	Samd15	+	2.46424	3.83674	6.62371	0.010063	0.742517
227449	1	Zcchc2	+	-0.723619	7.18765	6.62229	0.010071	0.742517
14629	9	Gclc	+	0.939218	6.36161	6.61602	0.0101065	0.742517
212427	1	A730008H23Rik	-	-0.977915	7.53335	6.61419	0.010117	0.742517
30963	2	Hacd1	-	-1.00279	6.99331	6.61398	0.0101182	0.742517
19707	10	Reps1	+	-0.561175	7.25307	6.59358	0.0102347	0.745564
20492	5	Slbp	-	-1.0208	5.23068	6.58187	0.0103022	0.745564
75007	3	Mindy1	+	-0.959602	6.08191	6.51494	0.0106972	0.745564
19934	4	Rpl22	+	-2.02431	2.62625	6.50582	0.0107522	0.745564
68385	11	Tlcd1	+	-1.44556	4.31833	6.49268	0.010832	0.745564
114565	16	Zbtb21	-	-1.41101	4.66718	6.4912	0.010841	0.745564
28018	7	Ubfd1	+	-1.12598	5.7919	6.46566	0.0109979	0.745564
381406	2	Trp53rka	-	-1.0635	4.74679	6.46299	0.0110144	0.745564
18491	4	Pappa	+	-0.458871	6.56656	6.46103	0.0110266	0.745564
26371	2	Ciao1	-	-1.82297	4.03671	6.45714	0.0110507	0.745564
320973	2	D330023K18Rik	-	-1.63041	4.59791	6.45009	0.0110946	0.745564
240514	19	Ccdc85b	-	-0.911713	5.70933	6.44798	0.0111078	0.745564
67547	3	Slc39a8	+	-1.49773	4.80645	6.44243	0.0111426	0.745564
69732	12	2410018L13Rik	-	-0.511382	7.28659	6.43851	0.0111672	0.745564
20520	11	Slc22a5	-	-0.831197	5.96909	6.43762	0.0111728	0.745564
19170	17	Psmb1	-	-1.92683	3.71036	6.43588	0.0111838	0.745564
232196	6	C87436	+	-1.03365	6.01442	6.43394	0.011196	0.745564
235633	9	Als2cl	+	-1.60329	4.43251	6.42137	0.0112755	0.745564
57266	13	Cxcl14	-	0.312938	6.56508	6.41181	0.0113364	0.745564
215449	10	Rap1b	-	-1.17622	5.41645	6.4078	0.011362	0.745564
108943	3	Trmt10a	+	-0.982	6.42661	6.38884	0.011484	0.747419
15384	11	Hnrnpab	-	-0.709015	7.07877	6.37706	0.0115605	0.747419
22629	5	Ywhah	+	-0.833571	6.37764	6.37543	0.0115711	0.747419
21353	2	Tank	+	-0.660336	6.60092	6.33889	0.0118119	0.747598
19261	2	Sirpa	+	-1.02467	4.94655	6.33792	0.0118184	0.747598
72650	5	2810006K23Rik	+	-1.34844	4.1575	6.33566	0.0118334	0.747598
28169	10	Agpat3	-	-0.838602	6.07204	6.32017	0.0119372	0.747598
11876	4	Artn	-	-1.78345	1.0109	6.31155	0.0119954	0.747598
78752	6	Csgalnact2	-	-1.45129	4.4703	6.30562	0.0120355	0.747598
100042165	5	Thoc2l	+	0.926671	6.03838	6.29978	0.0120753	0.747598
216021	10	Stox1	-	-1.1235	5.53434	6.29336	0.0121191	0.747598
18129	3	Notch2	+	-0.858914	6.41713	6.2794	0.0122149	0.747598
72748	4	Hdhd3	-	-1.39966	4.93689	6.26476	0.0123163	0.747598
19353	5	Rac1	-	-0.711776	6.51418	6.2589	0.0123571	0.747598
18128	2	Notch1	-	-0.84362	6.78948	6.25725	0.0123686	0.747598
654822	17	D330041H03Rik	-	3.1004	0.887553	6.24745	0.0124372	0.747598
54132	19	Pdlim1	-	0.773803	6.86206	6.24212	0.0124747	0.747598
71943	11	Tom1l1	-	-0.94579	5.14841	6.23101	0.0125532	0.747598
76267	19	Fads1	+	-0.67965	7.02433	6.21629	0.012658	0.747598
70377	10	Derl3	+	0.971968	2.87926	6.21479	0.0126687	0.747598
71617	19	Armh3	-	-1.41396	5.02826	6.21092	0.0126965	0.747598
231861	5	Tnrc18	-	-0.618762	6.63721	6.19957	0.0127781	0.747598
18190	19	Nrxn2	+	-2.50257	1.6113	6.19796	0.0127898	0.747598
18994	X	Pou3f4	+	-1.15579	2.9132	6.19106	0.0128397	0.747598
69372	2	Mocs3	+	-0.400575	7.81432	6.17967	0.0129226	0.748908
266690	9	Cyb5r4	+	-1.23526	5.227	6.14558	0.0131741	0.751871
50997	11	Mpp2	-	0.325733	6.18482	6.14375	0.0131878	0.751871
320429	9	Trank1	+	-0.203391	7.82685	6.14357	0.0131891	0.751871
226414	1	Dars	-	-1.18473	5.42414	6.13993	0.0132162	0.751871
109658	4	Txlna	-	-2.2377	2.74935	6.10589	0.0134732	0.762992
223922	15	Atf7	-	-2.76874	2.62604	6.06054	0.0138235	0.770845
791338	17	Gm10190	-	-0.292604	7.94258	6.04907	0.0139136	0.770845
24051	5	Sgcb	-	-1.57128	3.16927	6.04308	0.0139609	0.770845
20534	5	Slc4a1ap	+	-0.876778	5.99193	6.0366	0.0140123	0.770845
225908	19	Myrf	-	2.84255	2.40048	6.03575	0.014019	0.770845
12569	11	Cdk5r1	+	-0.45379	7.63863	6.0355	0.014021	0.770845
11352	1	Abl2	+	-0.843703	6.17418	6.0179	0.0141615	0.770845
66537	5	Pomp	+	-1.17755	5.47799	6.01784	0.0141619	0.770845
54188	5	Cpsf4	+	-1.28293	4.74131	6.01025	0.014223	0.770845
233328	7	Lrrk1	-	-0.751497	6.20002	6.00404	0.0142732	0.770845
14345	9	Fut4	-	-0.798518	5.76582	5.99679	0.0143319	0.770845
232878	7	Zscan22	+	1.34461	5.63252	5.98664	0.0144146	0.770845
433938	5	Mn1	+	-0.288064	8.68044	5.97959	0.0144724	0.770845
73062	15	Ppp1r16a	+	-0.922535	5.76632	5.9746	0.0145134	0.770845
116701	5	Fgfrl1	+	-0.71277	6.86163	5.97085	0.0145442	0.770845
231713	5	Naa25	+	-0.891413	6.5832	5.94569	0.0147533	0.7786
80718	18	Rab27b	-	1.08732	4.92698	5.91098	0.0150468	0.790722
240028	17	Lnpep	-	0.641706	7.39878	5.89977	0.0151428	0.790766
78412	6	Cyren	-	-1.43761	4.70414	5.87486	0.0153586	0.790766
22134	6	Tgoln1	-	-1.69035	4.67293	5.85985	0.0154901	0.790766
66131	9	Tipin	+	0.973156	5.7161	5.85862	0.015501	0.790766
97775	11	D930048N14Rik	+	-0.805973	6.2958	5.84159	0.0156517	0.790766
56336	2	B4galt5	-	-0.620046	5.99452	5.83736	0.0156894	0.790766
69906	15	Slc25a32	-	0.9129	6.47151	5.82753	0.0157773	0.790766
14924	6	Magi1	-	0.568407	7.55668	5.82514	0.0157988	0.790766
70069	15	H1f7	-	-0.460111	4.12488	5.82005	0.0158445	0.790766
68497	12	Arel1	-	1.54102	4.46868	5.81652	0.0158763	0.790766
74041	7	Ddias	-	-0.967675	6.45952	5.80984	0.0159367	0.790766
56040	9	Rplp1	-	-0.980348	6.19087	5.80932	0.0159414	0.790766
20655	16	Sod1	+	-0.868636	5.7488	5.79853	0.0160396	0.790766
79464	5	Lias	+	1.12126	5.6174	5.79611	0.0160617	0.790766
51813	4	Ccnc	+	1.35615	5.33705	5.79489	0.0160728	0.790766
16515	11	Kcnj12	+	-0.295021	8.01105	5.79298	0.0160903	0.790766
102465649	8	Mir7071	+	-0.745008	6.28264	5.78848	0.0161316	0.790766
13396	6	Dlx6	+	-0.619608	4.42988	5.77955	0.0162137	0.791273
70661	9	Sik3	+	-0.888693	5.63834	5.7734	0.0162705	0.791273
57748	13	Jmy	-	-0.622467	7.69537	5.76663	0.0163333	0.791273
12700	9	Cish	+	-1.18582	5.37474	5.74897	0.0164983	0.796154
78688	8	Nol3	+	-1.12882	3.6178	5.72067	0.0167663	0.80186
270110	8	Irf2bp2	-	-0.500287	7.89082	5.71647	0.0168064	0.80186
117150	10	Pip4k2c	-	-0.798853	6.11699	5.71605	0.0168105	0.80186
93891	18	Pcdhb20	+	-0.753229	2.10601	5.70308	0.0169351	0.803889
74706	10	4930507D05Rik	+	-2.64113	2.68136	5.69177	0.0170446	0.803889
14651	17	Hagh	+	1.09919	5.85333	5.69148	0.0170475	0.803889
373864	4	Col27a1	+	-0.501519	6.88482	5.68386	0.0171217	0.804329
71609	8	Tradd	-	-1.09025	5.02979	5.67325	0.0172256	0.805825
75124	13	Nxnl2	+	-0.650535	5.72202	5.66205	0.0173358	0.805825
71687	9	Tmem25	-	-0.796537	6.1994	5.66078	0.0173484	0.805825
99382	2	Abtb2	+	-0.624861	7.48638	5.64414	0.0175138	0.80619
71682	17	Wdr27	-	-1.24861	5.57771	5.63931	0.0175621	0.80619
70325	11	Pigw	-	1.32107	5.08361	5.63295	0.0176259	0.80619
12189	11	Brca1	-	-1.69768	2.70638	5.62889	0.0176668	0.80619
23806	9	Arih1	-	-0.671276	7.22588	5.61939	0.0177628	0.80619
76826	12	Nubpl	+	-1.63207	4.31683	5.61897	0.0177671	0.80619
75339	14	Mphosph8	+	-1.03352	5.85143	5.61145	0.0178435	0.80619
74140	14	Tm9sf1	-	0.684622	7.29197	5.60077	0.0179526	0.80619
13016	5	Ctbp1	-	-0.736678	6.98826	5.59804	0.0179806	0.80619
67749	3	Mgarp	-	-0.804338	5.08427	5.59553	0.0180063	0.80619
12576	6	Cdkn1b	+	-0.944189	6.52636	5.58919	0.0180716	0.806203
75613	7	Med25	-	-0.896323	5.9259	5.57295	0.01824	0.810799
20778	5	Scarb1	-	-1.32746	3.87472	5.56424	0.018331	0.811931
100036521	6	Umad1	+	-0.932795	6.08063	5.54637	0.018519	0.813586
67897	18	Rnmt	+	-2.58801	1.7655	5.53967	0.0185901	0.813586
102466257	1	Mir8114	+	3.02304	0.876537	5.53201	0.0186717	0.813586
117149	9	Tirap	-	1.64122	4.24461	5.53068	0.0186859	0.813586
218639	13	Arl15	+	-0.788379	6.23377	5.52456	0.0187513	0.813586
232934	7	Mypop	+	-0.709767	4.5293	5.52357	0.0187619	0.813586
218793	14	Ube2e2	-	-1.04067	5.23354	5.4602	0.0194544	0.838417
69310	17	Pacrg	-	-1.65961	4.56099	5.45063	0.0195613	0.838417
76602	3	1700040D17Rik	-	-2.79824	2.42812	5.44659	0.0196065	0.838417
66817	8	Tmem170	-	-1.56765	4.18936	5.44491	0.0196255	0.838417
102103	8	Mtus1	-	0.924136	5.52394	5.44072	0.0196726	0.838417
72552	8	Hsdl1	-	-0.506237	6.56144	5.42028	0.0199041	0.838418
216001	10	Micu1	+	-0.639563	5.99695	5.41404	0.0199754	0.838418
100502982	19	BC037704	+	0.972157	5.89061	5.40234	0.0201098	0.838418
67676	17	Rpp21	-	-1.15864	5.49019	5.39462	0.020199	0.838418
246782	11	Atpaf2	-	2.71098	1.93861	5.38819	0.0202735	0.838418
68737	12	Angel1	-	-1.84946	3.52038	5.37447	0.0204336	0.838418
99377	2	Sall4	-	-0.549011	6.62763	5.37267	0.0204547	0.838418
19277	6	Ptpro	+	-0.442206	6.09359	5.36392	0.0205575	0.838418
52174	4	Tmem222	-	-0.693615	6.51268	5.35303	0.0206863	0.838418
76022	3	Gon4l	+	-2.12988	2.54289	5.35286	0.0206883	0.838418
107260	19	Otub1	-	1.33458	5.36871	5.34954	0.0207278	0.838418
11430	11	Acox1	-	-1.09229	4.89971	5.34865	0.0207383	0.838418
22668	19	Sf1	+	-0.991422	3.45562	5.341	0.0208295	0.838418
69528	8	1700030J22Rik	-	1.45468	5.0079	5.33471	0.0209048	0.838418
27374	14	Prmt5	-	1.74001	4.6431	5.31402	0.0211545	0.838418
83924	13	Gpr137b	-	-0.605731	5.73554	5.30127	0.0213098	0.838418
18160	3	Npr1	-	-0.35361	7.28786	5.29316	0.0214094	0.838418
70155	1	Ogfrl1	-	-0.742043	6.47308	5.29311	0.02141	0.838418
100504714	8	Gm16793	-	-0.480922	5.91178	5.29295	0.021412	0.838418
12952	10	Cry1	-	-0.51581	7.94414	5.28769	0.0214767	0.838418
56443	5	Arpc1a	+	-1.05592	5.57566	5.27779	0.0215992	0.838418
239559	15	A4galt	-	0.364529	7.26992	5.27595	0.021622	0.838418
102638120	14	Gm34758	+	-1.30184	2.49485	5.27343	0.0216532	0.838418
210126	16	Lpp	+	1.07625	2.61016	5.27307	0.0216577	0.838418
18133	15	Ccn3	+	-0.41264	5.37036	5.27292	0.0216596	0.838418
214897	9	Csnk1g1	+	-1.05942	5.28157	5.26011	0.0218196	0.838418
338363	18	Tmem241	-	1.29938	5.07109	5.25526	0.0218805	0.838418
22761	8	Zfpm1	+	0.908224	6.12106	5.23155	0.0221807	0.838418
215160	5	Rhbdd2	+	-1.52006	2.94761	5.22058	0.0223211	0.838418
74646	4	Spsb1	-	-0.674272	5.99923	5.20829	0.0224795	0.838418
449521	17	Zfp213	-	-1.14853	5.55128	5.20688	0.0224977	0.838418
75607	13	Wnk2	-	-0.22631	8.36191	5.20639	0.022504	0.838418
229780	3	Trmt13	-	2.34636	2.81781	5.19837	0.0226081	0.838418
80732	3	Mynn	+	-0.844313	6.2414	5.19242	0.0226856	0.838418
232087	6	Mat2a	-	-0.813816	6.23085	5.18889	0.0227318	0.838418
70536	17	Qpct	+	-2.70534	-0.112526	5.18281	0.0228114	0.838418
74374	16	Clec16a	+	-0.777206	5.70493	5.1828	0.0228115	0.838418
75286	18	4930549G23Rik	-	3.13942	1.84639	5.17906	0.0228607	0.838418
67704	3	1810037I17Rik	+	-0.992663	6.16855	5.17507	0.0229133	0.838418
69605	2	Lnpk	-	-0.790512	5.32161	5.16555	0.0230391	0.838418
18032	8	Nfix	-	-0.534249	6.59433	5.16297	0.0230734	0.838418
19255	18	Ptpn2	-	-0.596718	7.58694	5.15904	0.0231257	0.838418
666584	10	BC024063	+	0.503022	6.48469	5.15868	0.0231305	0.838418
27275	14	Nufip1	+	-0.817284	5.9993	5.14878	0.0232627	0.838418
56496	X	Tspan6	-	-0.80067	4.9896	5.14849	0.0232666	0.838418
21411	15	Tcf20	-	-0.368766	4.7482	5.1481	0.0232718	0.838418
18035	12	Nfkbia	-	-1.88251	3.0029	5.14281	0.0233429	0.838418
13047	5	Cux1	-	-0.453692	7.68035	5.12987	0.0235176	0.838418
269604	4	Gpr157	+	-0.560566	3.23755	5.12687	0.0235582	0.838418
19891	4	Rpa2	+	-0.792626	5.80808	5.12592	0.023571	0.838418
105734	15	Tigd5	+	-0.31677	7.4546	5.11613	0.0237044	0.838418
13872	18	Ercc3	+	1.25936	5.37008	5.11403	0.0237331	0.838418
76041	13	Ccdc125	+	-1.02897	5.03036	5.1112	0.0237719	0.838418
11444	3	Chrnb2	-	0.518424	6.13175	5.10974	0.0237919	0.838418
100040769	7	Gm15506	-	1.02705	5.73791	5.10884	0.0238042	0.838418
70796	8	Zdhhc1	-	-0.754778	5.44328	5.1055	0.0238501	0.838418
19726	19	Rfx3	-	-0.765187	6.16157	5.10451	0.0238637	0.838418
11773	16	Ap2m1	+	1.16205	5.54243	5.10077	0.0239153	0.838418
19881	19	Rom1	-	2.01153	2.60473	5.09841	0.0239477	0.838418
12227	1	Btg2	-	-0.864641	6.11957	5.09277	0.0240258	0.838418
66276	19	1810009A15Rik	+	-0.970641	4.67428	5.08816	0.0240898	0.838418
54644	X	Otud5	+	0.972546	5.43098	5.0763	0.0242551	0.838418
18024	2	Nfe2l2	-	-1.17573	4.89734	5.07382	0.0242898	0.838418
66622	12	Ubr7	+	1.01233	5.66618	5.07109	0.0243281	0.838418
18040	14	Nefm	-	0.534681	7.0248	5.06931	0.0243531	0.838418
234593	8	Ndrg4	+	0.283419	7.56216	5.06279	0.0244449	0.838418
68870	2	Ak8	+	0.466944	6.49977	5.05652	0.0245335	0.838418
70821	6	4921507P07Rik	-	-0.591468	5.485	5.05485	0.0245572	0.838418
100126243	7	A030001D20Rik	-	-0.296452	4.56855	5.05014	0.024624	0.838418
12936	18	Pcdha4	+	-0.784128	1.65121	5.04867	0.0246448	0.838418
16956	8	Lpl	+	0.882027	4.82541	5.0486	0.0246459	0.838418
240322	18	Adamts19	+	0.244163	7.9489	5.04853	0.0246469	0.838418
27279	17	Tnfrsf12a	-	-0.89995	6.0806	5.04773	0.0246582	0.838418
387251	10	Mirlet7i	-	-0.580658	7.57467	5.03752	0.024804	0.838418
218850	14	Tasor	+	-0.614562	7.05665	5.03597	0.0248262	0.838418
18091	17	Nkx2-5	-	0.474522	6.02305	5.02824	0.0249372	0.838418
100043902	17	Six3os1	-	0.376811	6.20758	5.01432	0.0251386	0.838418
108168923	4	Gm46840	+	0.673798	5.34043	5.01218	0.0251695	0.838418
102640405	5	Gm36470	-	0.833535	6.18018	5.01074	0.0251905	0.838418
378472	18	Vaultrc5	+	2.66581	3.07867	4.98789	0.0255254	0.838418
66375	12	Dhrs7	-	-1.57218	4.09566	4.98629	0.0255489	0.838418
56737	4	Alg2	-	-2.04396	1.80577	4.98002	0.0256416	0.838418
56353	6	Rybp	-	-0.510069	6.88194	4.97869	0.0256614	0.838418
233912	7	Armc5	+	-0.85854	6.4496	4.97742	0.0256802	0.838418
330119	5	Adamts3	-	-0.505735	6.2054	4.96943	0.0257992	0.838418
52700	11	Txndc17	+	3.04812	1.89994	4.96726	0.0258316	0.838418
434436	9	Lsmem2	-	-0.376994	4.22276	4.96562	0.0258561	0.838418
21678	17	Tead3	-	-0.639608	7.03286	4.96364	0.0258856	0.838418
79566	11	Sh3bp5l	+	-2.10548	4.02761	4.9602	0.0259372	0.838418
68563	3	Dpm3	+	-0.835086	5.05138	4.95993	0.0259413	0.838418
67037	3	Pmf1	-	1.46012	5.09579	4.95981	0.025943	0.838418
68190	16	Dubr	-	-0.753518	6.74118	4.957	0.0259852	0.838418
116733	8	Vps4a	+	-0.698665	6.6117	4.95185	0.0260627	0.838418
77877	15	6030458C11Rik	-	-0.834806	6.31829	4.9485	0.0261133	0.838418
76563	10	Qrsl1	-	-1.35983	5.46902	4.94495	0.0261669	0.838418
242608	4	Podn	-	-0.507434	6.86267	4.942	0.0262117	0.838418
380684	11	Nefh	-	-0.34661	6.72784	4.9386	0.0262633	0.838418
75823	2	Fam227b	-	-1.31437	5.07102	4.92699	0.0264404	0.838418
65961	5	Utp3	+	0.726371	6.93523	4.92623	0.0264519	0.838418
230101	4	Gba2	-	-1.18562	5.55194	4.9208	0.0265352	0.838418
56334	5	Tmed2	+	-0.720224	6.32624	4.92031	0.0265428	0.838418
75459	15	Syce3	-	-0.767838	1.95046	4.91866	0.0265681	0.838418
70769	19	Nolc1	+	-0.861587	6.51201	4.91166	0.026676	0.839686
17304	7	Mfge8	-	-1.55826	4.2991	4.90711	0.0267464	0.839769
100041286	11	Snhg15	-	1.75925	4.2308	4.89759	0.0268942	0.840208
98193	1	Dcaf8	+	-0.809617	6.34489	4.89748	0.0268959	0.840208
50914	16	Olig1	+	-0.505617	7.15348	4.89276	0.0269696	0.840395
67457	19	Frmd8	-	-1.39212	1.13406	4.87372	0.0272687	0.84559
12475	18	Cd14	-	1.62362	2.95427	4.87346	0.0272727	0.84559
193452	13	Zfp184	+	-1.44063	4.54539	4.8645	0.0274147	0.847317
66870	6	Serbp1	+	-0.680969	6.46274	4.86134	0.0274651	0.847317
20563	5	Slit2	+	-0.34606	6.79162	4.85485	0.0275685	0.847922
74470	13	Cep72	-	-0.930035	5.76543	4.85135	0.0276245	0.847922
320054	1	9230116N13Rik	-	-0.971854	5.6838	4.84543	0.0277194	0.847922
29820	14	Tnfrsf19	-	-0.83787	5.6976	4.8424	0.0277683	0.847922
14170	7	Fgf15	+	-0.333508	6.68583	4.83878	0.0278265	0.847922
67526	18	Atg12	-	-1.37744	3.47948	4.83133	0.0279471	0.84912
381148	18	Prob1	-	-0.264085	6.97661	4.82124	0.0281112	0.84912
67239	10	Rpf2	-	-0.954832	6.54481	4.81312	0.0282438	0.84912
22791	5	Dnajc2	-	-0.83601	6.02492	4.80597	0.0283613	0.84912
94043	4	Tm2d1	-	-0.827994	6.18522	4.80237	0.0284206	0.84912
67735	4	4930528A17Rik	-	-2.52383	2.77037	4.80006	0.0284588	0.84912
69601	2	Dab2ip	+	-0.374497	7.70919	4.79146	0.0286012	0.84912
234854	8	Cdk10	+	-0.864911	4.21654	4.79005	0.0286246	0.84912
224171	16	Cip2a	+	-1.2406	4.7764	4.78013	0.0287899	0.84912
117592	4	B3galt6	-	-0.869641	6.05493	4.77975	0.0287962	0.84912
102633266	14	Gm9748	+	-0.176985	8.70786	4.77278	0.0289132	0.84912
69002	10	1500026H17Rik	+	-1.58408	4.11308	4.77061	0.0289495	0.84912
67418	10	Ppil4	+	1.06657	5.72	4.77013	0.0289577	0.84912
21376	9	Tbrg1	-	-0.897855	5.8287	4.75822	0.0291587	0.84912
215690	1	Nav1	-	0.557704	5.30873	4.75352	0.0292384	0.84912
20971	2	Sdc4	-	-1.10603	5.40809	4.75192	0.0292656	0.84912
71667	5	Tmem248	+	0.800704	6.42297	4.74712	0.0293474	0.84912
13138	9	Dag1	-	0.684894	7.0334	4.74605	0.0293656	0.84912
66101	4	Ppih	-	-0.811055	5.61328	4.74498	0.029384	0.84912
12834	10	Col6a2	-	0.488342	4.48979	4.74235	0.0294288	0.84912
22608	4	Ybx1	-	0.577984	7.46927	4.73989	0.029471	0.84912
68041	X	Mid1ip1	+	-0.850927	5.17882	4.73981	0.0294724	0.84912
27368	5	Tbl2	+	-1.12418	5.09244	4.73923	0.0294822	0.84912
360198	13	H3c1	-	2.7145	1.23486	4.73767	0.029509	0.84912
11881	13	Arsb	+	-0.952207	5.70948	4.71738	0.0298591	0.857206
170461	18	Stard6	+	-0.756882	6.84252	4.70812	0.0300204	0.859845
93747	7	Echs1	-	2.69607	2.31315	4.70408	0.0300911	0.859885
18441	3	P2ry1	+	-0.740464	6.12894	4.6962	0.0302294	0.861397
234624	8	A330008L17Rik	+	-1.01915	2.79124	4.69108	0.0303195	0.861397
67736	8	Ccdc130	-	-1.20529	4.96599	4.66876	0.0307162	0.861397
11308	2	Abi1	-	-1.03262	5.65278	4.66586	0.030768	0.861397
75805	13	Nln	-	-1.04517	4.8493	4.66168	0.030843	0.861397
268822	15	Adck5	+	-0.884773	5.87231	4.66067	0.0308611	0.861397
74777	4	Selenon	-	-0.935815	4.63481	4.65737	0.0309205	0.861397
381801	6	Tatdn2	+	-0.691619	6.51997	4.64923	0.0310675	0.861397
235610	9	Atrip	-	1.47464	4.77615	4.6455	0.0311351	0.861397
241201	1	Cdh7	+	-0.757499	3.39661	4.64084	0.0312198	0.861397
233875	7	Ino80e	-	-1.70796	4.08968	4.63862	0.0312601	0.861397
105722	15	Ano6	+	-0.404725	6.60049	4.62932	0.03143	0.861397
13642	8	Efnb2	-	-0.294132	7.97679	4.62138	0.0315758	0.861397
64899	2	Lpin3	+	-0.979185	3.23895	4.61738	0.0316496	0.861397
234388	8	Ccdc124	-	-1.09948	5.19522	4.60522	0.0318748	0.861397
15288	9	Hmbs	-	1.04291	5.68275	4.60119	0.0319497	0.861397
18378	7	Omp	-	0.674777	3.44937	4.59492	0.0320668	0.861397
75770	7	Brsk2	+	0.211131	7.47698	4.59322	0.0320986	0.861397
14670	17	Gnl1	+	-0.811003	6.18018	4.57775	0.0323897	0.861397
53421	6	Sec61a1	-	0.811599	6.62788	4.56691	0.0325953	0.861397
78286	7	Nav2	+	0.349494	7.00153	4.56522	0.0326275	0.861397
381511	4	Pdp1	-	0.714838	6.85993	4.56268	0.0326758	0.861397
72061	13	Aopep	+	-1.37027	3.26678	4.55933	0.0327399	0.861397
68970	4	Dcaf12	-	-1.58215	4.27397	4.55746	0.0327756	0.861397
26961	15	Rpl8	+	1.52087	4.36188	4.55379	0.0328459	0.861397
74103	2	Nebl	-	-0.659462	5.17206	4.55238	0.032873	0.861397
68897	1	Disp1	-	-0.865738	5.31089	4.55086	0.0329021	0.861397
74150	1	Slc35f5	+	-0.770236	6.13542	4.5472	0.0329726	0.861397
195040	11	Tmem199	-	1.01446	5.85383	4.54403	0.0330338	0.861397
13010	2	Cst3	-	-1.69964	3.36219	4.54091	0.033094	0.861397
66585	4	Snrnp40	+	1.32484	4.83979	4.53338	0.03324	0.861397
211914	12	Asap2	+	-0.594214	7.07085	4.5277	0.0333504	0.861397
110639	X	Prps2	-	-1.23655	4.26102	4.52658	0.0333723	0.861397
13144	10	Dapk3	+	-0.758653	6.54431	4.52434	0.0334159	0.861397
74270	2	Usp20	+	-1.00863	4.07825	4.52354	0.0334316	0.861397
109065	12	Dnaaf2	-	-0.806699	6.23106	4.52137	0.0334741	0.861397
74766	9	Yipf2	-	-0.750566	6.50383	4.51829	0.0335344	0.861397
60510	7	Syt9	+	-0.253461	7.50352	4.51635	0.0335723	0.861397
105245595	13	Gm29543	+	-0.714784	3.89448	4.51383	0.033622	0.861397
56209	7	Gde1	-	-0.643424	7.00555	4.50314	0.0338326	0.861397
219114	14	Ska3	-	-2.39723	0.590116	4.50297	0.0338361	0.861397
332937	4	Tfap2e	-	-0.272253	7.06162	4.50145	0.0338661	0.861397
72519	4	Pip4p2	+	-1.30436	4.11175	4.49611	0.033972	0.861397
14450	16	Gart	-	0.643605	7.1058	4.47294	0.0344356	0.861397
16419	16	Itgb5	+	0.933703	5.17549	4.47091	0.0344766	0.861397
11306	X	Abcb7	-	1.1768	4.64567	4.45904	0.0347171	0.861397
23829	11	C1ql1	-	-0.241433	7.14041	4.45654	0.0347679	0.861397
24128	2	Xrn2	+	-0.567292	7.67319	4.45309	0.0348381	0.861397
11651	12	Akt1	-	-0.591505	6.98898	4.44917	0.0349182	0.861397
17965	4	Nbl1	-	-0.377118	6.83808	4.44872	0.0349274	0.861397
18119	10	Nodal	+	-0.50635	5.40847	4.4448	0.0350077	0.861397
67186	7	Rplp2	+	-0.770643	6.04411	4.43175	0.0352763	0.861397
69562	13	Cdk13	-	-0.509411	7.58734	4.42994	0.0353137	0.861397
76846	7	Rps9	+	1.60252	6.25079	4.4297	0.0353188	0.861397
94332	1	Cadm3	-	0.484187	6.31869	4.42686	0.0353775	0.861397
13164	17	Dazl	-	-0.456176	7.14898	4.42583	0.035399	0.861397
56613	19	Rps6ka4	-	-0.525029	6.60923	4.42173	0.035484	0.861397
93685	19	Entpd7	+	-0.890012	5.42539	4.41347	0.0356562	0.861397
252876	1	Gin1	+	2.57499	2.47531	4.41029	0.0357228	0.861397
319955	14	Ercc6	+	-0.844524	5.71325	4.40736	0.0357842	0.861397
67475	13	Ero1b	+	-0.785454	6.25895	4.40715	0.0357885	0.861397
77866	4	E130102H24Rik	-	0.710921	6.54144	4.40397	0.0358554	0.861397
17120	5	Mad1l1	-	-0.997207	5.55511	4.39942	0.0359513	0.861397
68204	1	2900060B14Rik	-	1.37101	4.80727	4.39793	0.0359826	0.861397
56451	6	Suclg1	+	1.77728	3.14782	4.39711	0.036	0.861397
75379	6	4930599N23Rik	+	-0.666637	6.13865	4.39587	0.036026	0.861397
243372	6	Zfp775	+	1.20513	5.36382	4.39118	0.0361254	0.861397
73744	9	Man2c1	+	1.41978	3.77342	4.38649	0.0362249	0.861397
13437	1	Dnpep	-	-0.722028	6.57386	4.38519	0.0362524	0.861397
240120	17	Zfp119b	-	-1.03098	5.19551	4.3767	0.0364334	0.861397
78405	7	Ntf5	+	-0.543358	5.53615	4.37455	0.0364794	0.861397
13846	5	Ephb4	+	2.00381	1.60801	4.3744	0.0364827	0.861397
22022	5	Tpst2	+	-0.680365	6.0698	4.37416	0.0364878	0.861397
70646	14	Naa30	+	-0.608407	6.94277	4.3692	0.0365941	0.861397
50505	16	Ercc4	+	-0.72726	6.58006	4.36753	0.0366301	0.861397
13685	8	Eif4ebp1	+	0.898932	6.34081	4.36398	0.0367064	0.861397
210148	17	Slc30a6	+	-1.98034	-0.097856	4.36064	0.0367785	0.861397
66161	7	Pop4	-	-1.12275	4.81459	4.3584	0.036827	0.861397
20656	17	Sod2	+	-0.738348	6.38152	4.35683	0.0368607	0.861397
15159	X	Hccs	-	1.05358	4.83811	4.35453	0.0369106	0.861397
22232	X	Slc35a2	+	1.19589	4.52707	4.34975	0.0370144	0.861397
320078	1	Olfml2b	+	-0.592748	6.85105	4.34636	0.0370881	0.861397
216565	11	Ehbp1	-	-0.763409	5.53287	4.33476	0.0373417	0.861397
210808	14	Lacc1	-	-1.14911	5.10999	4.33309	0.0373783	0.861397
66185	4	Virma	+	-0.984715	4.97846	4.33295	0.0373814	0.861397
216345	10	Zfc3h1	+	0.647338	6.99142	4.33009	0.0374442	0.861397
100342	4	Tent5b	+	-0.606511	5.69521	4.32945	0.0374584	0.861397
226352	1	Epb41l5	-	-0.625109	7.13926	4.32661	0.037521	0.861397
100038392	16	Gm10785	+	-1.09849	4.99837	4.32644	0.0375247	0.861397
226519	1	Lamc1	-	-0.529859	7.23979	4.32517	0.0375527	0.861397
23828	10	Bves	+	0.342496	6.89886	4.32428	0.0375722	0.861397
66586	2	Crls1	+	0.659194	6.87978	4.32298	0.037601	0.861397
320538	6	Ubn2	+	0.473798	7.929	4.31893	0.0376906	0.861397
75625	X	Mageh1	-	1.39868	4.0988	4.31608	0.0377539	0.861397
66993	5	Smarcd3	-	-0.507778	6.20928	4.31495	0.0377789	0.861397
11502	8	Adam9	-	-0.999891	4.93241	4.3122	0.0378399	0.861397
66707	13	Nkapl	-	1.89683	0.889065	4.3069	0.0379581	0.861397
22695	7	Zfp36	-	-1.03861	5.01078	4.30257	0.0380548	0.861397
24063	3	Spry1	+	-0.520116	8.18891	4.29167	0.0382996	0.861397
100504512	12	4930426I24Rik	-	-1.64489	2.94814	4.28963	0.0383455	0.861397
230157	4	Tmeff1	+	-0.490374	7.01855	4.28559	0.0384367	0.861397
209416	X	Gpkow	+	1.07668	5.03817	4.28497	0.0384507	0.861397
241494	2	Zfp385b	-	-0.322494	7.24921	4.28493	0.0384516	0.861397
102641247	11	Gm12339	+	0.193495	8.07967	4.28269	0.0385023	0.861397
54721	9	Tyk2	-	-1.93752	1.46727	4.27412	0.0386971	0.861397
102580	9	Alg9	+	-0.526328	6.53738	4.26857	0.0388236	0.861397
70612	2	Tmem230	-	-0.832709	6.163	4.26797	0.0388372	0.861397
232984	7	B3gnt8	+	-0.510345	3.56794	4.26656	0.0388695	0.861397
238257	12	Tmem30b	-	-0.262058	8.05921	4.26648	0.0388715	0.861397
209212	4	Osgin2	-	-0.464306	7.31746	4.26551	0.0388937	0.861397
18799	9	Plcd1	-	0.27574	6.63883	4.26147	0.0389863	0.861397
232811	7	Kmt5c	+	-1.4326	3.73319	4.25607	0.0391103	0.861397
381110	17	Rmdn2	+	-0.865783	5.66667	4.25582	0.039116	0.861397
171180	19	Syt12	-	0.374197	6.54514	4.25558	0.0391217	0.861397
15485	11	Hsd17b1	+	0.55101	0.993407	4.25416	0.0391542	0.861397
71310	8	Tbc1d9	+	-0.300805	7.66293	4.25308	0.0391793	0.861397
19240	6	Tmsb10	-	-0.533728	5.96956	4.23885	0.0395089	0.861397
103135	10	Pan2	+	1.95215	3.44586	4.2319	0.0396711	0.861397
226757	1	Wdr26	-	-0.519953	7.11774	4.22629	0.0398024	0.861397
67563	17	Ciao3	+	-0.751647	6.08475	4.22558	0.0398189	0.861397
11931	1	Atp1b1	-	-0.595401	6.47048	4.22148	0.0399153	0.861397
102633275	9	Gm31138	+	-0.482432	3.9353	4.21356	0.040102	0.861397
671564	5	Rnf212	-	-0.36175	2.9443	4.21048	0.040175	0.861397
59054	13	Mrps30	-	-0.789504	5.99557	4.20417	0.0403247	0.861397
58245	14	Gpr180	+	-0.71255	6.62251	4.20308	0.0403505	0.861397
67228	2	Dph7	+	2.70065	0.631507	4.2009	0.0404025	0.861397
19775	1	Xpr1	-	0.896189	5.18542	4.19177	0.0406207	0.861397
381633	5	Gm1673	+	0.398105	6.82369	4.18946	0.0406761	0.861397
330908	9	Opcml	+	0.639834	5.19171	4.18683	0.0407391	0.861397
27056	6	Irf5	+	0.586373	6.80022	4.18396	0.0408082	0.861397
14137	14	Fdft1	-	0.927727	5.66855	4.18389	0.0408099	0.861397
75409	14	Slitrk5	+	-0.359905	6.64087	4.17952	0.0409154	0.861397
75210	17	Prr3	-	-0.636741	6.75744	4.17794	0.0409533	0.861397
15511	17	Hspa1b	-	0.818431	6.02635	4.17785	0.0409557	0.861397
19819	12	Rnaseh1	+	-1.32338	4.30692	4.17383	0.0410528	0.861397
208650	16	Cblb	+	-0.74353	6.50231	4.17273	0.0410796	0.861397
217342	11	Ube2o	-	-0.592359	6.78762	4.17101	0.0411213	0.861397
338359	10	Supv3l1	-	-0.794607	5.75333	4.16894	0.0411716	0.861397
73473	18	Iws1	+	-0.89551	5.49418	4.1633	0.0413089	0.861397
216119	10	Ybey	-	1.30394	4.40173	4.15894	0.0414152	0.861397
74315	11	Rnf145	+	-0.665426	6.85572	4.15879	0.0414189	0.861397
240667	19	Sec31b	-	0.738691	5.52057	4.15515	0.0415081	0.861397
239364	15	Tspyl5	-	-0.365455	7.0429	4.15064	0.0416187	0.861397
56213	7	Htra1	+	-0.298383	6.71626	4.14852	0.0416708	0.861397
234865	8	Nup133	-	-0.669313	6.82324	4.1462	0.0417282	0.861397
11998	2	Avp	-	-0.341546	5.64606	4.14559	0.0417431	0.861397
67394	16	4930404I05Rik	+	-1.97316	3.11798	4.145	0.0417577	0.861397
228005	2	Ppig	+	-0.70235	6.24462	4.14496	0.0417587	0.861397
399101	4	Snhg3	-	-1.22454	3.83079	4.13907	0.0419043	0.861397
100502742	16	1700007L15Rik	-	-1.08735	5.05751	4.13785	0.0419344	0.861397
272359	7	Irf2bp1	+	-0.455072	7.21651	4.13775	0.041937	0.861397
109674	3	Ampd2	-	0.89249	5.90336	4.1376	0.0419405	0.861397
100502745	1	2900009J06Rik	-	-1.89034	2.7126	4.13748	0.0419435	0.861397
70461	7	Crtc3	-	0.632429	6.68851	4.13591	0.0419824	0.861397
20933	2	Med22	-	-0.943601	5.98273	4.13245	0.0420683	0.861397
218763	14	Lrrc3b	-	-0.567094	6.01564	4.13176	0.0420856	0.861397
243771	6	Parp12	-	-0.70941	6.29732	4.12866	0.0421626	0.861397
102122	8	Psme3ip1	-	-0.886573	6.38475	4.12865	0.042163	0.861397
57742	5	Abhd1	+	-1.43266	3.68104	4.12688	0.0422071	0.861397
20358	18	Sema6a	-	0.728501	5.62662	4.1267	0.0422117	0.861397
215707	5	Ccdc92	-	0.268634	7.6496	4.1195	0.0423917	0.861397
56174	6	Nagk	+	-0.816474	5.23759	4.11742	0.0424437	0.861397
225027	17	Srsf7	-	-0.907726	6.11171	4.11355	0.0425409	0.861397
380711	11	Rap1gap2	-	-0.253694	8.43025	4.11322	0.0425494	0.861397
102466237	8	Mir7666	-	-1.29423	4.10682	4.11267	0.0425632	0.861397
102634055	19	Gm31734	-	-0.534873	6.77353	4.10999	0.0426305	0.861397
56441	9	Naa80	+	-1.087	5.08868	4.10918	0.042651	0.861397
212111	7	Inpp5a	+	0.522585	7.09527	4.10714	0.0427026	0.861397
381280	1	Hjurp	-	-0.660054	7.05306	4.10609	0.042729	0.861397
245007	9	Zbtb38	-	0.707993	6.78808	4.10561	0.0427413	0.861397
68763	17	1110038B12Rik	-	-1.0128	5.64173	4.1036	0.042792	0.861397
70120	16	Yars2	+	-0.623844	6.4961	4.10233	0.0428242	0.861397
56753	6	Tacstd2	-	0.450039	5.68748	4.10192	0.0428346	0.861397
102637672	9	Gm26787	+	-0.873731	4.79126	4.1	0.0428833	0.861397
22325	2	Vav2	-	-0.512321	7.33907	4.09683	0.0429636	0.861397
67224	7	Med29	-	1.34356	4.82645	4.09246	0.0430748	0.861397
28015	9	Polr2m	-	0.596527	7.07338	4.08914	0.0431597	0.861397
241547	2	Harbi1	+	2.43414	2.00225	4.08729	0.0432068	0.861397
24018	4	Rngtt	+	-0.811314	5.90526	4.0841	0.0432885	0.861397
244579	8	Tox3	-	-0.487257	6.63223	4.08379	0.0432963	0.861397
22154	17	Tubb5	-	-1.0701	4.72477	4.07649	0.043484	0.861397
22141	7	Tub	+	0.302942	7.27751	4.07282	0.0435786	0.861397
99512	3	Wdr47	+	-0.640113	6.59479	4.07271	0.0435813	0.861397
20508	14	Slc18a3	-	-0.283159	7.07979	4.07094	0.043627	0.861397
21408	11	Zfp354a	+	-0.949495	3.76634	4.0706	0.0436359	0.861397
20729	13	Spin1	+	0.572813	6.25736	4.07041	0.0436406	0.861397
71228	14	Dlg5	-	-0.474202	6.82208	4.06195	0.0438597	0.861397
18140	17	Uhrf1	+	0.524696	6.61912	4.05831	0.0439545	0.861397
69788	5	1600023N17Rik	-	-0.782694	6.33265	4.0556	0.0440251	0.861397
68979	11	Nol11	-	0.72639	6.60357	4.05559	0.0440252	0.861397
52846	1	Cnot11	+	-0.506779	6.94692	4.05043	0.0441602	0.861397
171282	12	Acot4	+	-0.669477	3.74642	4.04938	0.0441875	0.861397
72535	4	Aldh1b1	+	-0.431479	6.70396	4.04787	0.0442271	0.861397
73689	19	Bloc1s2	-	1.0379	5.17041	4.0475	0.0442368	0.861397
20397	10	Sgpl1	-	-0.619253	7.12088	4.04482	0.044307	0.861397
72397	4	Rbm12b1	+	1.09606	5.64399	4.04323	0.0443489	0.861397
20529	4	Slc31a1	+	-1.86311	3.00468	4.03856	0.0444719	0.861397
381293	1	Kif14	+	0.560911	6.63776	4.03757	0.0444978	0.861397
228730	2	Kiz	+	2.61734	1.23425	4.03208	0.0446429	0.861397
12496	2	Entpd2	+	0.499622	6.68506	4.03097	0.0446722	0.861397
232906	7	Arhgap35	-	-1.01477	4.9156	4.03081	0.0446765	0.861397
14696	3	Gnb4	-	0.411917	6.65068	4.02469	0.0448388	0.861397
219148	14	Fam167a	+	-0.882508	4.61667	4.02453	0.0448431	0.861397
218121	13	Mboat1	+	-0.548769	5.5866	4.02389	0.0448601	0.861397
228355	2	Madd	-	-0.799749	5.86741	4.02008	0.0449615	0.861397
234023	8	Arglu1	-	1.49322	4.12677	4.01735	0.0450345	0.861397
74493	19	Tnks2	+	0.861868	5.16129	4.01513	0.0450938	0.861397
213121	3	Ankrd35	+	0.658993	2.96393	4.01459	0.0451081	0.861397
230584	4	Yipf1	+	-1.44282	3.5094	4.00991	0.0452336	0.861397
230234	4	Abitram	+	-0.980233	4.74144	4.00591	0.0453411	0.861397
115487454	10	Gm51803	+	-0.248484	8.12562	4.00503	0.0453647	0.861397
102639746	19	Gm29595	-	-0.744401	4.49424	4.00417	0.0453878	0.861397
71941	8	Cars2	-	0.979557	5.80529	4.00364	0.0454022	0.861397
18504	19	Pax2	+	0.137128	8.73924	4.00128	0.0454656	0.861397
69188	5	Kmt2e	+	1.66436	3.18165	4.00119	0.0454682	0.861397
16590	5	Kit	+	-0.538605	5.46891	3.99956	0.0455121	0.861397
100126034	8	Gm10644	-	-0.911323	5.82492	3.99702	0.0455807	0.861397
71918	14	Zcchc24	-	-0.709945	6.66167	3.99679	0.0455871	0.861397
14082	7	Fadd	-	-0.744538	6.63665	3.9953	0.0456274	0.861397
67894	19	Dennd10	+	-0.951166	5.11142	3.99302	0.045689	0.861397
18676	13	Phf2	-	0.737217	5.91914	3.98865	0.0458079	0.861397
234413	8	Zfp961	+	-1.69289	3.34156	3.98789	0.0458285	0.861397
14911	6	Thumpd3	+	-1.145	4.77186	3.98486	0.0459109	0.861397
26419	14	Mapk8	-	-0.679274	6.7327	3.98474	0.0459142	0.861397
70292	5	Afap1	+	0.740031	5.4685	3.98307	0.0459598	0.861397
217030	11	Synrg	+	-1.13857	4.87119	3.98305	0.0459602	0.861397
107885	9	Mthfs	+	-2.54328	-0.54072	3.98203	0.0459881	0.861397
233335	7	Synm	-	-0.398761	7.47244	3.98073	0.0460237	0.861397
67943	7	Mesd	+	-0.472083	7.70592	3.97603	0.0461523	0.861397
229937	3	Znhit6	+	1.10642	5.31092	3.97427	0.0462006	0.861397
245404	X	Dcaf12l1	-	0.547889	4.71852	3.9719	0.0462655	0.861397
207214	15	Larp4	+	-0.822301	5.85147	3.97143	0.0462784	0.861397
13611	10	S1pr4	-	-0.507572	3.13489	3.96965	0.0463274	0.861397
54198	10	Snx3	+	-0.637862	6.913	3.96371	0.0464912	0.863149
93704	18	Pcdhgb7	+	-0.50565	3.96399	3.94895	0.0469008	0.867808
66356	7	Knop1	-	-0.689921	6.62973	3.94771	0.0469353	0.867808
80859	16	Nfkbiz	-	-0.684461	6.463	3.94711	0.0469521	0.867808
73754	8	Thap1	+	-0.530853	6.8066	3.94426	0.0470315	0.867983
194908	11	Pld6	-	0.8184	3.71897	3.93635	0.0472533	0.87078
353242	19	Mrpl21	+	1.39096	4.2662	3.92591	0.0475473	0.873755
238252	12	Gpr135	-	0.45108	6.79904	3.92562	0.0475556	0.873755
223776	15	Selenoo	+	0.638451	7.23692	3.91868	0.0477525	0.874003
99412	2	Golga2	+	-1.37985	4.20992	3.91352	0.0478992	0.874003
80986	8	Ckap2	-	0.830969	6.33378	3.91312	0.0479105	0.874003
13478	9	Dpagt1	+	-1.29333	4.15289	3.91252	0.0479277	0.874003
68366	5	Tmem129	-	1.10542	5.05652	3.9124	0.0479312	0.874003
14884	7	Gtf2h1	+	-0.810136	5.67593	3.90437	0.0481606	0.874003
110816	10	Pwp2	-	-0.780926	5.7469	3.90237	0.0482181	0.874003
57875	17	Angptl4	-	1.68167	2.22409	3.90198	0.0482292	0.874003
320614	13	A330033J07Rik	-	-0.37018	6.44101	3.9011	0.0482545	0.874003
104362	2	Meig1	-	0.968927	5.21704	3.9001	0.0482831	0.874003
66997	11	Psmd12	+	-0.962462	5.45029	3.89752	0.0483575	0.874003
64075	12	Smoc1	+	0.498643	6.71274	3.89553	0.0484148	0.874003
54394	11	Crlf3	-	0.804587	5.74493	3.88978	0.0485809	0.874382
100041306	14	Gm3264	+	0.638352	4.97226	3.88576	0.0486972	0.874382
72136	2	Chst14	+	0.524909	3.88768	3.88177	0.048813	0.874382
11982	7	Atp10a	+	-0.654676	5.47287	3.87988	0.0488679	0.874382
12816	9	Col12a1	-	-0.300626	7.2453	3.87761	0.0489342	0.874382
105243355	9	Gm39302	-	0.476591	5.10178	3.87507	0.0490084	0.874382
71296	8	Crnde	-	-0.408126	6.4256	3.87492	0.0490127	0.874382
28106	17	Mydgf	-	-0.748307	5.33644	3.8731	0.0490659	0.874382
14687	10	Gnaz	+	-0.472164	6.72476	3.87295	0.0490703	0.874382
101476	7	Plekha1	+	-0.589344	6.94052	3.86925	0.0491786	0.875054
100217451	6	Snora7a	-	1.36072	3.789	3.86175	0.0493986	0.877502
66722	1	Spag16	+	-0.483413	6.1159	3.85975	0.0494577	0.877502
13123	3	Cyp7b1	-	-0.856697	5.51894	3.85301	0.0496567	0.879164
110119	9	Mpi	-	-1.06133	4.88775	3.85099	0.0497168	0.879164
66736	15	Emc2	+	-0.795816	6.22949	3.84772	0.0498138	0.879164
56372	7	1110004F10Rik	+	-0.917294	5.81924	3.84634	0.0498548	0.879164
231659	5	Gcn1	+	-0.748355	5.90356	3.84462	0.0499058	0.879164
15267	3	H2ac18	-	-1.14413	5.21988	3.84137	0.0500025	0.879308
70575	8	Gfod2	-	0.9527	5.37612	3.83959	0.0500558	0.879308
50793	4	Orc3	-	1.63372	3.09603	3.83361	0.0502347	0.880325
73844	1	Ankrd45	+	0.215934	4.61269	3.83291	0.0502556	0.880325
19134	13	Prpf4b	+	-0.611366	6.08642	3.82193	0.050586	0.884862
70573	16	Tbccd1	-	1.26184	4.78535	3.81839	0.0506931	0.885486
105246959	5	Gm42151	-	1.30931	4.24695	3.81	0.0509474	0.885589
72020	16	Zfp654	-	0.952304	5.20433	3.80245	0.0511778	0.885589
66602	2	Oip5os1	+	-0.726668	6.61207	3.80018	0.051247	0.885589
107652	1	Uap1	-	-0.512293	7.05727	3.79744	0.0513309	0.885589
12235	2	Bub1	-	0.73044	5.33185	3.79465	0.0514165	0.885589
214084	19	Slc18a2	+	0.268101	6.71928	3.79402	0.0514358	0.885589
53418	4	B4galt2	-	0.272405	5.97471	3.79131	0.0515194	0.885589
64074	17	Smoc2	+	0.333052	7.20367	3.7886	0.0516026	0.885589
27386	12	Npas3	+	0.807997	3.87291	3.78806	0.0516193	0.885589
13036	9	Ctsh	+	0.86711	5.66716	3.78746	0.051638	0.885589
13527	18	Dtna	+	-0.187298	7.34355	3.78724	0.0516448	0.885589
67279	11	Med31	-	-1.54011	1.63625	3.7852	0.0517076	0.885589
66169	5	Tomm7	-	-1.23204	4.31863	3.78142	0.0518247	0.885589
116848	10	Baz2a	+	-0.993266	5.1137	3.78074	0.0518456	0.885589
237716	11	Gpr75	+	-0.625926	5.3924	3.78064	0.0518488	0.885589
76205	13	Stard3nl	-	-0.870215	5.8178	3.77765	0.0519415	0.885589
80517	9	Herpud2	-	0.588369	7.06047	3.77509	0.0520211	0.885589
320705	1	Bend6	-	0.762712	4.87908	3.77468	0.0520338	0.885589
207704	5	Gtpbp10	-	-0.854018	4.83865	3.77244	0.0521036	0.885589
105245	13	Txndc5	-	0.642506	6.64176	3.77147	0.0521338	0.885589
109151	8	Chd9	+	-1.02076	4.86965	3.7694	0.0521985	0.885589
266692	2	Cpne1	-	-1.23162	4.75186	3.76584	0.0523096	0.885747
100041244	2	Gm3230	-	-0.571403	7.74526	3.76186	0.0524343	0.885747
117606	16	Boc	-	0.779674	4.5677	3.75819	0.0525495	0.885747
17191	18	Mbd2	+	-0.612125	6.72856	3.75715	0.0525821	0.885747
17896	11	Myl4	+	-2.02267	2.89473	3.74879	0.0528458	0.885747
14836	12	Gsc	-	-0.303221	7.76886	3.74817	0.0528655	0.885747
75538	7	Fam71e1	+	-0.748202	5.95167	3.74403	0.0529964	0.885747
13435	12	Dnmt3a	+	-0.782171	3.23012	3.74304	0.0530279	0.885747
243897	7	Ggn	+	0.446447	4.15317	3.73377	0.053323	0.885747
72349	11	Dusp3	-	1.16577	5.10098	3.73297	0.0533483	0.885747
12799	11	Cnp	+	-0.478257	6.66916	3.73132	0.0534011	0.885747
276919	11	Gemin4	-	-1.25942	4.49024	3.73131	0.0534016	0.885747
57437	8	Golga7	-	-0.912562	5.66199	3.72982	0.0534491	0.885747
12405	18	Cbln2	+	-0.441748	5.83425	3.7269	0.0535427	0.885747
52250	6	Reep1	+	-0.557833	6.15222	3.72406	0.0536338	0.885747
110750	2	Cse1l	+	-0.808147	5.94542	3.72127	0.0537236	0.885747
64660	11	Mrps24	-	-0.810498	5.45032	3.72074	0.0537406	0.885747
20908	19	Stx3	-	0.711653	5.37839	3.71407	0.0539556	0.885747
224619	17	Traf7	-	-0.86578	5.7721	3.71368	0.0539684	0.885747
241303	2	Fam78a	-	-0.227497	8.06318	3.71353	0.0539732	0.885747
213402	10	Armc2	-	-0.781295	4.09284	3.70832	0.0541419	0.885747
66234	8	Msmo1	-	-0.599645	6.42748	3.70451	0.0542657	0.885747
14467	5	Nipsnap2	+	0.637322	6.02969	3.70025	0.0544043	0.885747
67046	13	Tbc1d7	-	0.936518	5.41723	3.69974	0.0544211	0.885747
227801	2	Dennd1a	-	-0.815198	4.76552	3.69794	0.0544796	0.885747
218952	14	Fermt2	-	-0.48114	7.04557	3.69705	0.0545087	0.885747
212706	11	N4bp3	-	-1.29975	4.03936	3.69615	0.0545383	0.885747
56314	5	Zfp113	-	-1.08778	4.93132	3.69605	0.0545413	0.885747
57259	15	Tob2	-	-0.529329	6.56715	3.69576	0.0545511	0.885747
68066	11	Slc25a39	-	0.736684	5.81859	3.69514	0.0545713	0.885747
666427	11	Gm8098	+	-0.536927	6.80768	3.69291	0.0546441	0.885747
67848	5	Ddx55	+	-0.631248	7.0819	3.69161	0.0546868	0.885747
84652	5	Fam126a	-	0.605295	6.49803	3.69152	0.0546896	0.885747
67893	7	Tmem86a	+	-0.660999	5.78046	3.6912	0.0547001	0.885747
69944	11	2810021J22Rik	+	-0.968489	4.7549	3.68818	0.0547994	0.885747
13857	9	Epor	-	0.44636	4.30149	3.68769	0.0548155	0.885747
245381	X	Sowahd	+	0.360109	5.84081	3.68531	0.0548938	0.885747
70088	4	Meaf6	+	0.572578	6.91468	3.68401	0.0549366	0.885747
19899	7	Rpl18	+	0.979221	5.93077	3.68213	0.0549987	0.885747
59007	14	Ngly1	+	-1.01776	4.2305	3.67742	0.0551542	0.885747
14678	9	Gnai2	-	1.22228	4.70621	3.67673	0.055177	0.885747
225010	17	Lclat1	+	-0.562916	6.74634	3.67581	0.0552074	0.885747
22317	6	Vamp1	+	-1.21596	3.67267	3.67222	0.0553266	0.886512
17999	9	Nedd4	+	-0.668015	6.14054	3.66754	0.0554822	0.887838
102633901	10	Gm31616	-	1.94214	2.7581	3.66204	0.0556653	0.887838
66292	3	Mrps21	-	-1.98359	0.807233	3.6611	0.0556967	0.887838
226747	1	Ahctf1	-	0.480525	7.57387	3.65975	0.0557421	0.887838
68075	4	Lurap1	-	0.803538	5.81084	3.65899	0.0557673	0.887838
71367	18	Chst9	-	-0.451223	6.0277	3.64913	0.0560984	0.889091
67123	4	Ubap1	+	-0.730511	5.75075	3.64565	0.0562159	0.889091
192196	6	Luc7l2	+	1.03219	5.10385	3.63817	0.0564688	0.889091
13033	7	Ctsd	-	-0.736282	6.44373	3.63474	0.0565854	0.889091
17534	11	Mrc2	+	-0.473788	5.19472	3.63353	0.0566267	0.889091
17075	17	Epcam	+	0.211807	5.97143	3.63344	0.0566298	0.889091
69221	11	2410006H16Rik	+	-1.19811	1.59457	3.63337	0.056632	0.889091
53625	11	B3gnt2	-	-0.755112	6.04316	3.6328	0.0566514	0.889091
387524	6	Znrf2	+	-0.535546	6.93743	3.63049	0.0567303	0.889091
13649	11	Egfr	+	0.451001	7.4913	3.62779	0.0568221	0.889091
68152	5	Fam133b	+	-0.644591	6.72321	3.62226	0.0570113	0.889091
54208	7	Arl6ip1	-	-1.01441	4.52862	3.62151	0.0570371	0.889091
66928	4	Dmac1	-	-0.773545	5.91726	3.62141	0.0570405	0.889091
232791	7	Cnot3	+	0.716508	6.69705	3.62089	0.0570583	0.889091
230603	4	Ttc39a	+	-0.610083	5.89311	3.6075	0.0575197	0.889091
20787	11	Srebf1	-	0.621427	7.21059	3.60546	0.0575901	0.889091
28193	10	Reep3	-	0.509963	7.46505	3.60159	0.0577245	0.889091
17330	19	Minpp1	+	-0.525922	7.47536	3.59839	0.0578357	0.889091
71843	14	R3hcc1	-	-0.914311	4.6619	3.59653	0.0579003	0.889091
12015	19	Bad	+	0.939759	5.5717	3.59372	0.0579984	0.889091
76132	4	Faxc	+	0.365761	6.76816	3.59324	0.0580151	0.889091
21892	8	Tll1	-	0.430861	6.95611	3.5919	0.0580619	0.889091
66841	3	Etfdh	-	-0.750591	4.58406	3.59092	0.0580961	0.889091
70351	17	Ppp4r1	+	0.460323	7.62931	3.59009	0.0581252	0.889091
14763	6	Gpr37	-	-0.432514	5.47545	3.58831	0.0581874	0.889091
67288	13	Srek1ip1	+	-1.31353	3.24617	3.58796	0.0581996	0.889091
102639087	3	Gm35486	-	-0.695589	6.47035	3.58707	0.058231	0.889091
109264	7	Me3	+	-1.36063	2.17179	3.5846	0.0583175	0.889091
66053	16	Ppil2	-	1.25202	3.93847	3.58409	0.0583354	0.889091
332934	4	Zmynd12	+	-0.810726	5.47965	3.58062	0.0584574	0.889091
209446	X	Tfe3	+	1.29574	3.58709	3.57948	0.0584973	0.889091
26894	6	Cops7a	-	-0.739991	6.25148	3.57826	0.0585406	0.889091
93761	X	Smarca1	-	1.66702	2.94136	3.57807	0.0585471	0.889091
13859	8	Eps15l1	-	-0.975774	3.90969	3.57679	0.0585921	0.889091
24056	14	Sh3bp5	-	0.734048	6.04162	3.57616	0.0586145	0.889091
107449	10	Unc5b	-	-0.55544	6.19363	3.57255	0.0587421	0.889091
66832	17	Rsph3a	+	0.837614	5.92257	3.57165	0.058774	0.889091
74769	9	Pik3cb	-	-0.440431	7.54487	3.57014	0.0588275	0.889091
214764	7	Edrf1	+	-0.837938	5.94209	3.56984	0.058838	0.889091
100417675	7	Nlrp5-ps	-	-0.346902	7.45599	3.56953	0.058849	0.889091
15275	10	Hk1	-	0.958618	3.01952	3.56926	0.0588584	0.889091
67790	X	Rab39b	-	-0.799753	2.79068	3.56878	0.0588755	0.889091
217219	11	Fam171a2	-	0.344131	6.38552	3.56728	0.0589286	0.889091
216892	11	Spns2	-	-0.327788	6.27699	3.5608	0.0591592	0.890073
50776	11	Polg2	-	0.572152	5.66584	3.55996	0.0591892	0.890073
18590	5	Pdgfa	-	-0.240837	8.37477	3.55728	0.0592848	0.890073
57258	14	Xpo4	-	0.754691	6.19952	3.55701	0.0592946	0.890073
104130	X	Ndufb11	-	1.23215	3.79123	3.55539	0.0593525	0.890073
545654	4	Gm13285	+	1.37616	3.59511	3.54966	0.0595576	0.890642
69920	7	Polr2i	+	-1.29251	3.96882	3.54964	0.0595583	0.890642
12333	19	Capn1	-	1.04307	5.312	3.54486	0.0597302	0.890642
13204	5	Dhx15	-	-0.718455	5.77241	3.54412	0.0597567	0.890642
56176	16	Pigp	-	-0.786091	5.55735	3.53907	0.059939	0.890642
14456	8	Gas6	-	-0.628743	6.04224	3.53883	0.0599479	0.890642
54152	15	Dnal4	-	-0.885082	5.50587	3.53693	0.0600165	0.890642
544971	13	Bdp1	-	-0.729429	5.68552	3.53616	0.0600443	0.890642
76516	11	2010001A14Rik	-	2.36138	0.298283	3.53178	0.060203	0.890642
11799	11	Birc5	+	-0.712028	6.28886	3.53098	0.060232	0.890642
74112	16	Usp16	+	0.788914	5.90166	3.52614	0.0604082	0.890642
73192	10	Xpot	-	-0.527446	7.03854	3.52514	0.0604448	0.890642
19385	16	Ranbp1	-	-0.774011	5.19985	3.52483	0.0604559	0.890642
78928	2	Pigt	+	-0.768687	4.68565	3.51969	0.0606439	0.890642
268448	11	Phf12	+	-0.521164	6.98742	3.51845	0.0606892	0.890642
78895	15	Pus7l	-	-1.21599	4.32891	3.51622	0.060771	0.890642
434215	7	Lrrc32	+	0.320098	6.30111	3.5142	0.060845	0.890642
231727	5	B3gnt4	+	0.343108	6.80598	3.51183	0.0609322	0.890642
53417	7	Hif3a	-	0.33553	6.58092	3.51065	0.0609754	0.890642
78816	8	Gmip	+	0.854818	5.50966	3.5073	0.061099	0.890642
102639650	5	Vamp9	+	0.871197	5.00414	3.50544	0.0611675	0.890642
22226	5	Ucn	-	0.51852	4.11949	3.50492	0.0611869	0.890642
77609	9	Ccdc151	-	2.72701	-0.536812	3.50359	0.0612359	0.890642
232227	6	Iqsec1	-	-0.786788	5.01159	3.50197	0.061296	0.890642
102466838	15	Mir7648	+	1.62136	2.66928	3.50187	0.0612996	0.890642
16774	18	Lama3	+	-0.339423	5.45592	3.50123	0.0613232	0.890642
100502940	9	Colca2	-	-0.577657	6.07914	3.49906	0.0614036	0.890642
56873	5	Lmbr1	-	1.18661	3.51595	3.498	0.0614429	0.890642
241075	1	Plekhm3	-	1.58458	3.23486	3.49546	0.0615372	0.890642
77805	18	Esco1	-	-0.784567	6.674	3.49356	0.0616081	0.890642
102636458	1	Gm33517	-	2.3323	2.56502	3.49332	0.0616167	0.890642
18293	11	Ogdh	+	-0.591873	6.89415	3.4837	0.061976	0.892123
100045653	10	Gm17769	+	2.33151	1.34665	3.48367	0.061977	0.892123
78183	8	4930522P08Rik	+	-0.968535	3.99291	3.4818	0.0620472	0.892123
67166	6	Arl8b	+	-0.627412	6.61328	3.48072	0.0620879	0.892123
329480	2	Wt1os	-	0.384697	4.46426	3.47767	0.0622023	0.892123
72141	9	Adpgk	+	0.588673	7.14851	3.47737	0.0622136	0.892123
67702	1	Rnf149	-	-0.514249	6.66251	3.4725	0.0623968	0.892123
74772	4	Atp13a2	+	-0.681249	6.21193	3.46563	0.0626565	0.892123
16528	19	Kcnk4	-	-0.264756	6.74735	3.46135	0.062819	0.892123
50911	3	Exosc9	+	-1.16711	3.5987	3.45841	0.0629309	0.892123
108169008	4	Gm46891	+	0.967091	5.22126	3.45718	0.0629777	0.892123
223267	14	Ggact	-	0.892515	5.32364	3.4548	0.0630683	0.892123
74198	5	Dtx2	+	-1.15564	4.27412	3.45428	0.063088	0.892123
72400	14	Pinx1	+	-0.728341	5.69161	3.4508	0.0632212	0.892123
67727	4	Stx17	+	-0.857365	5.60462	3.44646	0.0633873	0.892123
18294	6	Ogg1	+	-0.760093	6.29503	3.44392	0.0634848	0.892123
53604	11	Zpbp	-	0.446733	5.15606	3.44349	0.0635013	0.892123
100034748	17	A930017K11Rik	-	0.487696	5.07765	3.43988	0.0636405	0.892123
12033	12	Bcap29	-	-0.792996	5.63724	3.43684	0.0637575	0.892123
102182	8	Prmt9	+	1.29663	4.35224	3.43611	0.0637856	0.892123
232078	6	Thnsl2	-	-0.850454	5.18443	3.43575	0.0637997	0.892123
69368	1	Wdfy1	-	-0.605091	6.84752	3.43419	0.06386	0.892123
26889	8	Cln8	+	2.30065	2.39252	3.43248	0.0639262	0.892123
208638	9	Slc25a38	+	-0.698054	6.43175	3.42992	0.0640253	0.892123
22113	7	Phlda2	-	-0.413519	6.41393	3.42882	0.0640677	0.892123
12995	2	Csnk2a1	+	-0.917122	5.16517	3.42739	0.0641235	0.892123
13669	19	Eif3a	-	-0.707846	6.65068	3.42605	0.0641755	0.892123
67091	7	Trappc6a	+	-1.17345	4.54369	3.426	0.0641774	0.892123
76937	13	2810429I04Rik	+	-0.513572	5.1132	3.42366	0.0642683	0.892123
72033	3	Tsc22d2	+	-0.358533	8.36009	3.42199	0.0643333	0.892123
242939	5	Cpz	-	0.920962	1.63327	3.4202	0.0644032	0.892123
238037	12	Wdcp	+	-1.48531	0.758203	3.41687	0.0645332	0.892123
13121	5	Cyp51	-	-0.740572	5.86758	3.41542	0.0645901	0.892123
20514	7	Slc1a5	+	-0.58984	5.67203	3.4139	0.0646496	0.892123
23996	7	Psmc4	-	-1.24733	4.68174	3.41311	0.0646804	0.892123
14266	X	Aff2	+	0.678765	4.75218	3.41151	0.0647431	0.892123
102637492	5	A730035I17Rik	-	-0.369405	7.25756	3.41143	0.0647465	0.892123
240055	17	Neurl1b	+	-0.601121	7.09028	3.4086	0.0648575	0.892123
17268	11	Meis1	-	-0.584092	6.6016	3.40853	0.0648602	0.892123
98766	2	Ubac1	-	-0.792999	5.42736	3.40373	0.0650492	0.892123
66129	13	Prxl2c	-	-1.6104	2.50821	3.39951	0.0652159	0.892123
11782	12	Ap4s1	+	0.871714	5.27647	3.39794	0.0652781	0.892123
231946	6	Fam221a	+	-0.433411	5.85789	3.39584	0.0653611	0.892123
30843	9	Fbxl12	-	-1.83922	0.4682	3.39414	0.0654286	0.892123
56716	17	Mlst8	-	0.759825	5.98508	3.39335	0.0654599	0.892123
209456	1	Trp53bp2	+	-0.635251	6.36387	3.38541	0.065776	0.892123
100503802	5	Gm10419	+	1.34674	3.54476	3.38498	0.0657929	0.892123
219135	14	Mtmr6	+	0.57646	5.79036	3.38441	0.0658157	0.892123
320145	12	Sp8	+	-0.155366	8.64878	3.38412	0.0658273	0.892123
68644	9	Abhd14a	-	-1.31051	3.92649	3.38386	0.0658378	0.892123
66343	1	Tmem177	-	0.837294	4.99371	3.37783	0.0660789	0.892123
320790	4	Chd7	+	-0.209354	8.37232	3.37759	0.0660885	0.892123
18412	11	Sqstm1	-	-1.29312	1.53479	3.3758	0.0661606	0.892123
20681	17	Sox8	-	0.654516	3.86699	3.37515	0.0661864	0.892123
77305	9	Wdr82	+	-0.62742	6.71893	3.375	0.0661926	0.892123
327744	10	E130307A14Rik	-	-0.767137	5.60917	3.37489	0.0661969	0.892123
210719	18	Mkx	-	-0.65994	5.78117	3.37417	0.0662259	0.892123
14701	6	Gng12	+	-0.653655	6.09728	3.37353	0.0662519	0.892123
75739	18	Mpp7	-	0.775238	5.91141	3.37093	0.0663562	0.892123
244721	9	Zfp846	+	0.850143	4.97931	3.37067	0.0663668	0.892123
243407	6	Qrfprl	+	-0.566698	4.81841	3.36964	0.0664083	0.892123
68758	5	Abhd11	+	-1.00329	5.22392	3.36666	0.0665287	0.892123
22135	6	Tgoln2	-	-1.83915	2.32452	3.36585	0.0665611	0.892123
67374	16	Jam2	+	-0.89953	4.39497	3.36366	0.06665	0.892123
70823	8	Hmgxb4	+	-0.479999	6.82136	3.3629	0.0666805	0.892123
22762	15	Zfpm2	+	0.335697	7.25791	3.3568	0.0669281	0.892123
74522	11	Morc2a	+	-1.07016	4.71898	3.35542	0.0669839	0.892123
102465900	6	Mir8112	+	-1.83292	2.1282	3.35046	0.0671864	0.892123
19141	12	Lgmn	-	-0.722164	5.95188	3.34855	0.0672644	0.892123
11852	12	Rhob	-	-0.528808	6.97267	3.34842	0.0672696	0.892123
108124	7	Napa	+	0.624715	6.36353	3.34727	0.0673168	0.892123
193022	11	Gm53	+	-0.381462	5.63041	3.34555	0.0673868	0.892123
115488304	14	5830448L01Rik	-	-0.71622	6.13097	3.34509	0.0674056	0.892123
105243	13	Slc9a3	+	-0.484276	6.39244	3.34418	0.0674433	0.892123
11423	5	Ache	+	-0.270255	5.20965	3.34326	0.0674807	0.892123
223473	15	Nipal2	-	-0.36053	6.55583	3.34246	0.0675135	0.892123
16180	16	Il1rap	+	0.855423	5.42616	3.34099	0.067574	0.892123
12845	8	Comp	+	-0.186234	7.68632	3.34033	0.0676012	0.892123
20446	11	St6galnac2	-	0.194411	7.37091	3.33839	0.0676808	0.892123
76088	19	Dock8	+	-0.468253	7.05392	3.33519	0.0678127	0.892123
110593	4	Prdm2	-	-0.481608	6.8757	3.33509	0.0678167	0.892123
78491	3	Tspan2os	-	-0.704979	4.04575	3.33491	0.067824	0.892123
57874	9	Hacd3	-	-0.550194	6.96726	3.33177	0.0679538	0.892123
68067	11	Mrnip	+	-0.723605	6.19951	3.3313	0.0679731	0.892123
109246	6	Tspan9	-	-0.236727	8.06335	3.33094	0.0679882	0.892123
15171	11	Hcrt	-	1.15479	1.13308	3.32992	0.0680303	0.892123
494448	15	Cbx6	-	0.505937	6.47943	3.32854	0.0680873	0.892123
218693	13	Paip1	+	-0.271889	7.56068	3.32836	0.0680948	0.892123
67451	16	Pkp2	+	-0.465505	6.80771	3.32606	0.0681902	0.892123
13427	2	Dync1i2	+	-0.747471	5.80714	3.32295	0.0683192	0.892123
279618	X	Gm715	+	0.722737	4.91743	3.32	0.068442	0.892123
22030	2	Traf2	-	-0.72516	6.34473	3.31907	0.0684807	0.892123
319183	13	H2bc11	+	1.02962	5.22086	3.31733	0.068553	0.892123
76464	2	Knl1	+	-0.74018	5.62423	3.31522	0.0686409	0.892123
68465	6	Adipor2	-	0.771487	6.07154	3.31432	0.0686789	0.892123
224796	17	Clic5	+	-0.617181	5.61345	3.3117	0.0687884	0.892123
14151	18	Fech	-	-0.627471	6.6583	3.31075	0.068828	0.892123
16155	16	Il10rb	+	0.885762	5.10665	3.30917	0.0688941	0.892123
100579137	5	Dmrt1i	+	-0.56615	5.87977	3.30692	0.0689885	0.892123
73251	3	Setd7	-	-0.553651	6.02848	3.30604	0.0690258	0.892123
66626	16	Cdip1	-	0.710018	5.28618	3.30234	0.0691811	0.892123
57260	14	Ltb4r2	+	-0.190602	6.8784	3.30177	0.0692051	0.892123
231841	5	Brat1	+	1.10891	4.73867	3.29916	0.0693152	0.892123
71909	7	Haus5	-	-0.997821	4.82935	3.2972	0.0693983	0.892123
66596	5	Gtf3a	+	1.52204	3.68186	3.29487	0.0694965	0.892123
20866	7	Stim1	+	-0.685269	5.45242	3.29478	0.0695003	0.892123
242667	4	Dlgap3	+	-0.366242	7.20638	3.2926	0.0695929	0.892123
19732	17	Rgl2	+	-0.571795	6.43317	3.29106	0.0696579	0.892123
59013	11	Hnrnph1	+	-0.6342	5.60387	3.29052	0.0696808	0.892123
19672	2	Rcn1	-	0.469629	6.3827	3.28852	0.069766	0.892123
242691	4	Gpatch3	+	-0.639057	6.28543	3.28699	0.0698309	0.892123
240641	19	Kif20b	+	-0.83919	5.49028	3.28605	0.0698707	0.892123
67669	7	Hikeshi	-	-1.20503	3.93817	3.28241	0.070026	0.892123
72322	17	Xpo5	+	0.958491	5.40147	3.28097	0.0700873	0.892123
246196	12	Zfp277	-	-1.47209	2.56086	3.27865	0.0701868	0.892123
69257	3	Elf2	-	0.420043	8.0504	3.27686	0.0702632	0.892123
102638890	10	Gm15270	-	-0.390772	6.14291	3.27449	0.070365	0.892123
66385	1	Ppp1r7	+	-0.633069	6.82035	3.27399	0.0703863	0.892123
216848	11	Chd3	-	-0.793905	5.07726	3.26615	0.0707235	0.892123
319247	4	9530080O11Rik	-	-0.645134	5.2222	3.26342	0.0708415	0.892123
68992	7	Zfp580	+	-0.653355	6.01171	3.26329	0.0708467	0.892123
16554	14	Kif13b	+	1.09226	4.52957	3.26326	0.070848	0.892123
100125339	1	A230020J21Rik	+	-0.562684	4.80197	3.26211	0.0708977	0.892123
73316	8	Calr3	-	1.27812	3.97942	3.26172	0.0709148	0.892123
14451	13	Gas1	-	-0.301312	8.35508	3.26099	0.0709462	0.892123
71742	9	Ulk3	+	-0.605256	5.13178	3.25701	0.0711186	0.892123
171170	X	Mbnl3	-	-0.801425	4.98053	3.25574	0.071174	0.892123
207792	1	BC034090	-	-0.215023	7.23859	3.25543	0.0711872	0.892123
30941	1	Usp21	-	-0.716521	5.54014	3.25516	0.071199	0.892123
68020	12	Coa8	+	-0.793958	5.61942	3.2546	0.0712231	0.892123
50796	19	Dmrt1	+	-0.313055	7.23585	3.24668	0.0715681	0.892123
12922	6	Crhr2	-	-0.416352	6.41094	3.24113	0.0718113	0.892123
18477	4	Prdx1	+	-0.850129	5.62032	3.24078	0.0718263	0.892123
22414	3	Wnt2b	-	-0.38125	7.05305	3.24017	0.0718531	0.892123
102641467	7	Gm20684	-	-0.652467	5.60163	3.24007	0.0718575	0.892123
24044	9	Scamp2	+	-0.844732	4.02876	3.23892	0.0719081	0.892123
50528	16	Tmprss2	-	-0.661018	5.08714	3.23847	0.0719276	0.892123
99326	2	Garnl3	-	-0.876603	5.48842	3.23679	0.0720015	0.892123
68481	1	Mpzl1	-	-0.583844	6.54912	3.23676	0.0720029	0.892123
74137	1	Nuak2	+	-1.62576	2.56705	3.23497	0.0720817	0.892123
17449	11	Mdh1	-	-1.13395	4.82929	3.23082	0.0722645	0.892123
57782	5	Rbak	-	-0.786301	5.49532	3.23022	0.0722908	0.892123
320176	19	D930032P07Rik	+	-0.973897	4.32861	3.22914	0.0723388	0.892123
69928	4	Cenps	-	0.577164	6.41956	3.22551	0.0724992	0.892123
68625	4	Cfap57	-	-1.55852	3.51276	3.22496	0.0725236	0.892123
272551	8	Gins2	-	-1.02741	3.33956	3.22427	0.072554	0.892123
233060	7	Zfp382	+	-0.582646	6.40108	3.22354	0.0725866	0.892123
56048	13	Lgals8	-	-1.03401	3.95795	3.21873	0.0728	0.892123
242474	4	Tmem245	-	-1.73375	1.38335	3.21783	0.0728399	0.892123
22152	8	Tubb3	+	-0.301313	6.01239	3.21751	0.0728546	0.892123
223843	15	Dbx2	-	-0.505244	4.52454	3.21608	0.072918	0.892123
107986	2	Ddb2	-	1.98205	2.53085	3.21532	0.0729521	0.892123
319984	14	Jph4	-	0.354053	6.31992	3.21369	0.0730248	0.892123
338350	5	Acad12	-	-1.01753	4.62504	3.21329	0.0730424	0.892123
20751	6	Spr	-	-0.981632	4.54104	3.21256	0.0730752	0.892123
27364	11	Srr	-	-0.713305	5.62663	3.21149	0.0731227	0.892123
68846	2	Rnf208	+	0.675834	3.86494	3.21127	0.0731328	0.892123
102323	8	Dcun1d2	-	2.19703	-0.756656	3.21086	0.0731511	0.892123
227682	2	Trub2	-	-0.833732	4.83792	3.21073	0.0731567	0.892123
18997	8	Pou4f2	-	-0.17984	7.75392	3.20737	0.0733072	0.893081
18574	15	Pde1b	+	1.20132	0.90262	3.20266	0.0735185	0.894126
18442	7	P2ry2	-	0.949286	4.55099	3.20225	0.0735372	0.894126
15979	10	Ifngr1	+	-1.12176	2.67353	3.20061	0.0736109	0.894145
74410	2	Ttll11	-	0.668188	6.68376	3.1973	0.0737601	0.895081
68347	17	Mettl26	+	2.1329	2.07651	3.19283	0.073962	0.896362
66143	13	Eef1e1	-	-0.605956	6.63039	3.19039	0.0740725	0.896362
15191	3	Hdgf	+	-0.494459	6.81047	3.18975	0.0741013	0.896362
106489	17	Sft2d1	+	1.28742	4.26988	3.18803	0.0741791	0.896362
114249	3	Npnt	-	0.366258	6.99578	3.18698	0.0742271	0.896362
329777	3	Pigk	+	-0.818151	5.58314	3.18426	0.0743508	0.896983
320506	15	Lmbrd2	+	0.755852	5.45525	3.18215	0.0744466	0.897266
52430	4	Echdc2	+	-0.658383	6.05131	3.18026	0.074533	0.897286
654810	11	Appbp2os	+	0.982229	5.44518	3.17894	0.074593	0.897286
15446	8	Hpgd	+	1.24785	3.88328	3.17588	0.0747332	0.898102
230590	4	Zyg11a	-	-0.500598	5.73871	3.17239	0.074893	0.898653
15525	11	Hspa4	-	-0.577738	7.18704	3.17171	0.0749239	0.898653
103406	10	Zfr2	+	0.837663	4.73295	3.16535	0.0752164	0.901042
53379	6	Hnrnpa2b1	-	-0.612153	6.07322	3.16422	0.0752685	0.901042
75552	9	Paqr9	+	-0.54789	6.47559	3.16193	0.0753743	0.901438
74156	13	Acot12	+	-0.396293	6.26551	3.15925	0.0754979	0.901633
100503652	9	Gm16845	+	-1.09657	4.2748	3.15799	0.0755563	0.901633
102636368	1	Gm33454	-	-0.871305	4.66794	3.15246	0.0758127	0.901633
20972	15	Syngr1	+	-0.677217	5.3815	3.15009	0.075923	0.901633
117109	5	Pop5	+	0.252444	6.63949	3.14706	0.0760638	0.901633
380977	15	A330009N23Rik	-	-0.336375	6.20185	3.14436	0.0761899	0.901633
100494	5	Zfand2a	-	0.885328	5.57987	3.14268	0.0762683	0.901633
16783	8	Lamp1	+	0.937397	5.14686	3.1424	0.0762816	0.901633
11977	X	Atp7a	+	2.13431	2.11817	3.14211	0.0762949	0.901633
226791	1	Lyplal1	-	2.13698	-0.370931	3.14163	0.0763175	0.901633
215653	2	Rassf2	-	-0.260998	5.89969	3.13899	0.0764412	0.901633
13619	6	Phc1	-	0.648888	6.07936	3.13813	0.0764814	0.901633
70381	5	Tecpr1	-	0.56256	6.91604	3.1379	0.0764923	0.901633
75627	12	Snapc1	+	0.927025	5.31825	3.13783	0.0764954	0.901633
320933	1	D230017M19Rik	+	1.33459	3.67509	3.13522	0.0766181	0.901633
353211	19	Prune2	+	0.800234	4.26137	3.13518	0.0766199	0.901633
664849	11	Gm7367	+	-0.65824	5.93699	3.13504	0.0766265	0.901633
791260	7	Tomt	-	1.36401	3.92146	3.12919	0.0769019	0.904017
67474	16	Snap29	+	-1.03428	4.83097	3.12682	0.0770136	0.904473
60455	17	Pgap6	+	-0.602839	6.08045	3.12519	0.0770907	0.904522
94064	11	Mrpl27	+	-1.12397	4.71493	3.11934	0.0773683	0.906921
414872	4	Zyg11b	-	0.798272	5.59132	3.11643	0.0775066	0.907683
64242	12	Ngb	-	0.264493	4.59673	3.11471	0.0775882	0.907782
102634775	16	Gm32278	-	-1.66551	0.861215	3.11004	0.077811	0.908578
64010	12	Sav1	-	-0.528803	7.12727	3.10725	0.0779445	0.908578
240726	1	Slco5a1	-	-0.279385	7.08549	3.10292	0.0781519	0.908578
67774	6	Borcs5	+	0.673238	6.29597	3.10131	0.0782295	0.908578
232223	6	Txnrd3	+	0.596963	6.5394	3.10005	0.0782898	0.908578
20475	7	Six5	+	-0.514804	6.59824	3.0995	0.0783165	0.908578
66369	8	Dus2	+	-0.665541	6.07993	3.09869	0.0783554	0.908578
73490	12	Mipol1	+	-0.753051	5.16252	3.09818	0.0783797	0.908578
207304	12	Hectd1	-	-0.379628	8.34483	3.09795	0.078391	0.908578
70382	11	Kctd2	+	1.04389	3.85059	3.09654	0.0784588	0.908578
30951	11	Cbx8	-	-0.25531	7.50962	3.09623	0.0784737	0.908578
320080	10	Zbtb39	+	0.764192	6.1112	3.09235	0.0786612	0.908578
234373	8	Sugp2	+	-0.908997	4.56389	3.09187	0.0786842	0.908578
214444	4	Cdk5rap2	-	0.644898	6.30052	3.09071	0.0787404	0.908578
100504360	1	D730003I15Rik	+	-0.771711	5.8962	3.08756	0.0788932	0.908578
67015	6	Ccdc91	+	-0.502501	6.94696	3.08602	0.0789675	0.908578
67534	1	Ttll4	+	-0.616623	5.81512	3.08596	0.0789704	0.908578
54169	14	Kat6b	+	-0.440183	6.70346	3.08485	0.0790245	0.908578
320727	6	Ipo8	-	1.83456	2.94787	3.08436	0.0790482	0.908578
58194	X	Sh3kbp1	+	-0.437399	6.12236	3.07853	0.079332	0.908659
14738	5	Gpr12	-	-0.288334	6.31716	3.07698	0.0794076	0.908659
83486	9	Rbm5	-	-0.851494	4.76792	3.07598	0.0794569	0.908659
14605	X	Tsc22d3	-	0.665168	5.88261	3.0714	0.0796809	0.908659
98396	1	Slc41a1	+	0.766048	4.62823	3.06826	0.0798348	0.908659
74322	18	Cxxc1	+	-0.495363	7.28925	3.06563	0.0799642	0.908659
66193	4	Pithd1	-	-0.647645	5.65172	3.06421	0.080034	0.908659
68953	7	Chmp2a	-	-0.907741	5.55282	3.0638	0.0800545	0.908659
22245	2	Uck1	-	-0.810233	5.50462	3.06051	0.0802163	0.908659
16646	16	Kpna1	+	0.572064	6.14739	3.06041	0.0802212	0.908659
84653	11	Hes7	+	0.789139	5.05012	3.05746	0.0803672	0.908659
15394	6	Hoxa1	-	1.32608	2.16783	3.05615	0.0804318	0.908659
14407	7	Gabrg3	-	0.376249	6.20115	3.05612	0.0804334	0.908659
76142	10	Ppp1r14c	+	-0.2665	6.91553	3.05357	0.0805598	0.908659
434353	8	A330074K22Rik	-	-0.397755	8.2382	3.05162	0.0806568	0.908659
68703	4	Rere	+	-0.823924	4.64921	3.05061	0.080707	0.908659
330064	5	Slc5a6	-	1.02824	5.08748	3.05024	0.0807253	0.908659
70640	18	Dcp2	+	-0.56087	6.82722	3.0489	0.0807918	0.908659
66084	10	Rmnd1	-	-1.08834	4.24181	3.04503	0.0809848	0.908659
269113	5	Nup54	-	-0.537987	6.79615	3.0446	0.0810062	0.908659
327942	11	Pigl	+	-1.01759	5.11183	3.04118	0.0811768	0.908659
26919	13	Zfp346	+	-0.694544	6.74094	3.04016	0.0812279	0.908659
52856	2	Mtg2	+	0.890707	5.31054	3.03767	0.0813525	0.908659
233890	7	Zfp768	-	-0.510365	6.80534	3.03509	0.0814819	0.908659
53621	6	Cnot4	-	-0.657104	6.24405	3.03305	0.0815844	0.908659
27385	7	Magel2	+	-0.232263	5.62511	3.03184	0.0816455	0.908659
67020	11	Tmem88	-	-0.335951	4.48775	3.03018	0.0817288	0.908659
72123	12	Ccdc71l	+	0.447389	7.65963	3.02992	0.0817421	0.908659
71868	5	Thegl	+	0.796577	6.23806	3.02808	0.0818346	0.908659
547150	8	6820431F20Rik	-	-0.491321	7.18549	3.02547	0.0819665	0.908659
432396	11	Zfp652os	-	-0.703943	5.84129	3.02484	0.0819983	0.908659
11838	15	Arc	-	-0.313143	6.64839	3.02434	0.0820239	0.908659
227723	2	Prrc2b	+	-0.736138	4.61749	3.02193	0.0821456	0.908659
224903	17	Safb	+	-0.500621	7.15446	3.02156	0.0821646	0.908659
12009	11	Cep131	-	0.535337	6.78687	3.01936	0.0822761	0.908659
245000	9	Atr	+	1.14955	4.65042	3.01935	0.0822764	0.908659
69876	4	Thap3	-	0.792857	5.47979	3.01838	0.0823255	0.908659
68251	8	Babam1	+	-0.794161	5.93448	3.01697	0.0823971	0.908659
67959	15	Puf60	-	-0.652699	6.09912	3.01656	0.0824183	0.908659
231464	5	Cnot6l	-	-0.538768	6.81015	3.01331	0.0825833	0.908659
244871	9	Zc3h12c	-	-0.550138	6.61135	3.01318	0.0825901	0.908659
68775	12	Atp6v1c2	-	-0.43852	5.68851	3.01314	0.0825922	0.908659
399566	12	Btbd6	+	0.829607	5.43055	3.0116	0.0826707	0.908659
14751	7	Gpi1	-	-0.56254	6.83569	3.01139	0.0826815	0.908659
224020	16	Pi4ka	-	-0.87066	4.99592	3.00928	0.082789	0.908659
252966	2	Cables2	-	-0.854646	5.29206	3.00872	0.0828176	0.908659
407243	2	Tmem189	-	-0.572772	6.31499	3.0072	0.0828953	0.908659
170625	13	Snx18	-	-0.361795	7.1312	3.00589	0.0829622	0.908659
56424	17	Stub1	-	-0.748447	6.83234	3.00559	0.0829778	0.908659
18640	1	Pfkfb2	-	-0.986997	3.65413	3.00525	0.082995	0.908659
320343	2	Lypd6	+	-0.334598	6.65801	3.00248	0.0831373	0.908659
328801	17	Zfp414	+	-1.84947	2.81502	2.99976	0.0832767	0.908659
319472	6	9330158H04Rik	-	-0.625099	3.66223	2.99935	0.0832979	0.908659
71770	11	Ap2b1	+	-0.573163	6.74525	2.9971	0.0834137	0.908659
16599	5	Klf3	+	-0.430269	7.51139	2.99691	0.0834233	0.908659
211389	10	Suox	-	1.39708	3.91571	2.99684	0.0834273	0.908659
319189	3	H2bc18	+	-0.758096	3.33769	2.99684	0.0834273	0.908659
380969	15	Nckap5l	-	0.285013	6.02329	2.99495	0.0835245	0.908659
69136	4	Tusc1	-	-0.348978	7.88909	2.99432	0.0835572	0.908659
12867	13	Cox7c	-	-0.834953	5.54277	2.99389	0.0835791	0.908659
24050	15	Septin3	+	-0.561497	4.91645	2.99313	0.0836184	0.908659
242642	4	Hpdl	-	0.407516	6.59804	2.99215	0.0836689	0.908659
104079	11	Nxph3	-	0.239471	7.16286	2.99104	0.0837264	0.908659
320333	14	D830030K20Rik	+	0.37026	5.21538	2.99025	0.0837673	0.908659
18993	1	Pou3f3	+	-0.224752	7.3751	2.98614	0.0839799	0.908659
66663	9	Uba5	-	0.652713	6.31167	2.98613	0.0839808	0.908659
74051	5	Steap2	-	-0.474158	6.63628	2.98578	0.0839989	0.908659
12426	7	Cckbr	+	-0.388819	4.98663	2.98504	0.0840374	0.908659
67486	13	Polr3g	-	0.798227	5.42158	2.98289	0.0841488	0.908808
59079	13	Erbin	-	-0.442154	7.21373	2.97984	0.0843076	0.908808
74454	10	4933408J17Rik	+	-0.87648	4.78819	2.97567	0.0845251	0.908808
73254	5	Ccdc18	+	-1.67072	2.36434	2.97377	0.0846246	0.908808
108946	3	Zzz3	+	0.478774	7.17477	2.97262	0.0846847	0.908808
73024	2	Emc7	+	-0.701812	5.84685	2.97209	0.0847124	0.908808
68292	9	Stt3b	-	-0.465449	7.32876	2.97052	0.0847946	0.908808
329003	18	Zfp516	+	0.478658	6.48367	2.96706	0.0849761	0.908808
77352	1	Axdnd1	-	-0.561105	6.68242	2.96531	0.085068	0.908808
26403	19	Map3k11	+	-1.69684	2.98365	2.96518	0.0850749	0.908808
83397	10	Akap12	+	0.216731	7.01237	2.96366	0.0851548	0.908808
105732	15	Fam83h	-	-0.261568	6.68357	2.96287	0.0851966	0.908808
66991	9	Khdc3	+	-0.331597	5.44338	2.96201	0.0852417	0.908808
245474	X	Dkc1	+	1.89323	2.39102	2.95749	0.0854805	0.908808
13135	14	Dad1	-	0.8943	6.06851	2.95526	0.0855987	0.908808
67770	4	Caap1	-	-0.586371	6.60893	2.95449	0.0856391	0.908808
66388	19	Cutc	+	-0.861803	4.94109	2.95322	0.0857065	0.908808
77053	5	Sun1	+	-0.508891	7.14544	2.95036	0.0858584	0.908808
71458	X	Bcor	-	-0.249514	7.41214	2.94982	0.0858871	0.908808
67795	19	Rnls	-	-0.581134	4.43033	2.94913	0.0859239	0.908808
69482	2	Nup35	+	-0.608036	6.52683	2.94792	0.0859882	0.908808
17855	5	Mvk	+	2.35627	0.287479	2.94762	0.0860041	0.908808
74411	19	Plpp6	+	1.19674	4.36294	2.94753	0.086009	0.908808
109136	8	Mmaa	-	-0.510993	6.05301	2.94738	0.0860171	0.908808
381347	2	4930412O13Rik	+	0.317875	7.35657	2.94725	0.0860238	0.908808
13052	16	Cxadr	+	0.547582	6.39428	2.94561	0.0861111	0.908808
77951	1	Cyp20a1	+	-0.702063	6.04955	2.94462	0.0861641	0.908808
105000	12	Dnal1	+	1.18361	3.42341	2.94392	0.0862015	0.908808
195733	12	Grhl1	+	0.426122	7.81	2.94247	0.0862788	0.908808
14084	4	Faf1	+	-0.497373	7.14859	2.94153	0.0863287	0.908808
13492	5	Drd5	+	-0.320914	6.69394	2.94144	0.0863336	0.908808
14232	8	Fkbp8	+	-1.1967	4.11352	2.93662	0.086592	0.908808
52717	10	Anapc16	-	2.00954	2.23297	2.93648	0.0865992	0.908808
63959	17	Slc29a1	-	0.797367	5.60644	2.93342	0.0867635	0.908808
276846	11	Pigs	+	-0.670158	6.26819	2.93285	0.0867939	0.908808
23834	11	Cdc6	+	-0.714772	4.27495	2.92922	0.0869893	0.908808
15228	12	Foxg1	+	0.148521	8.05715	2.92754	0.0870803	0.908808
72973	11	Fbxo47	-	-0.492504	6.36727	2.92749	0.0870828	0.908808
100502695	9	Gm17399	+	-0.556361	4.93837	2.9271	0.0871039	0.908808
223433	15	Otulinl	-	-0.31071	6.93087	2.92491	0.0872223	0.908808
320595	X	Phf8	+	-0.69165	5.11528	2.92353	0.0872969	0.908808
21916	4	Tmod1	+	-0.45369	6.92413	2.92335	0.0873063	0.908808
105203	13	Tasor2	-	-0.600393	6.42139	2.92302	0.0873241	0.908808
338371	11	Endov	+	-0.658496	5.82702	2.92228	0.0873642	0.908808
68512	4	Tomm5	-	1.49849	4.13937	2.92205	0.0873767	0.908808
104570	11	Ppp4r3b	+	-0.570988	7.95516	2.9198	0.0874985	0.908808
320662	6	Casc1	-	-1.12264	2.71316	2.91899	0.0875425	0.908808
75956	17	Srrm2	+	-0.594971	6.0892	2.91764	0.0876158	0.908808
101148	6	Bmt2	-	0.681864	5.9389	2.91526	0.0877454	0.908808
68031	10	Rnf146	-	0.459838	6.62233	2.9139	0.0878191	0.908808
11416	3	Slc33a1	-	-0.621292	6.6669	2.9132	0.0878575	0.908808
208943	9	Myo5c	+	-0.322971	5.22112	2.91181	0.0879331	0.908808
52864	16	Slx4	-	1.87622	3.1039	2.91178	0.087935	0.908808
76375	7	Det1	-	0.725599	5.99775	2.90779	0.0881527	0.909799
74309	11	Osbp2	-	-0.194775	7.15738	2.9066	0.0882178	0.909799
110962	10	Mbd6	-	1.6249	1.43439	2.90507	0.0883014	0.909799
246703	3	Naxe	-	0.859687	5.49693	2.90361	0.0883812	0.909799
66488	6	Fam136a	+	-0.521201	6.26069	2.90331	0.0883976	0.909799
212285	5	Arap2	-	0.634027	5.98668	2.89981	0.0885901	0.910566
26920	2	Cntrl	+	-0.628256	6.02661	2.89852	0.088661	0.910566
107585	12	Dio3	+	-0.349831	6.60571	2.89687	0.088752	0.910566
192193	6	Edem1	+	-0.593819	6.38498	2.89382	0.0889198	0.910566
73332	4	Ccdc30	-	-0.373947	6.6057	2.89342	0.0889418	0.910566
16423	16	Cd47	+	-0.499008	6.93735	2.88976	0.0891442	0.910566
14369	1	Fzd7	+	-0.446519	7.17304	2.88968	0.0891485	0.910566
56335	14	Mettl3	-	1.18416	4.39212	2.889	0.0891865	0.910566
271944	3	C2cd4d	+	-0.210375	7.65422	2.88856	0.0892106	0.910566
11740	X	Slc25a5	+	0.784523	5.11552	2.88756	0.0892659	0.910566
80838	13	H1f1	+	1.15022	3.61975	2.88679	0.0893087	0.910566
216011	10	Lrrc20	+	-1.12004	2.78472	2.88524	0.0893947	0.910566
26444	2	Psma7	-	-0.629165	6.07883	2.87858	0.0897653	0.910566
215708	3	Miga1	-	-0.623728	5.37017	2.87793	0.0898015	0.910566
67468	11	Mmd	+	-0.669478	5.98404	2.87743	0.0898291	0.910566
18476	7	Pafah1b3	-	-0.91404	4.41935	2.87687	0.0898603	0.910566
67371	10	Gtf3c6	-	-1.4329	1.96635	2.87616	0.0899	0.910566
238505	13	Mtr	-	-0.634978	6.28542	2.86995	0.0902478	0.910566
93889	18	Pcdhb18	+	-0.298647	3.40648	2.86894	0.0903045	0.910566
193736	17	Zbtb12	+	-0.936243	6.33927	2.868	0.0903571	0.910566
23928	2	Lamc3	+	-0.218876	5.15168	2.86687	0.0904205	0.910566
20054	10	Rps15	+	-0.48002	7.26713	2.8652	0.0905147	0.910566
70240	5	Ufsp1	+	-1.12152	4.8485	2.86416	0.090573	0.910566
93757	12	Immp2l	+	-0.74978	4.88751	2.86341	0.090615	0.910566
69288	10	Rhobtb1	+	0.766741	5.53681	2.86246	0.0906686	0.910566
53332	X	Mtmr1	+	1.20104	3.78435	2.86089	0.0907571	0.910566
13663	9	Ei24	-	0.531838	6.37852	2.86082	0.0907611	0.910566
12177	14	Bnip3l	-	-0.538346	7.00002	2.85625	0.0910193	0.910566
104382	5	Barhl2	-	-0.134313	8.38272	2.85517	0.0910809	0.910566
230379	4	Acer2	+	-0.46196	5.59684	2.85386	0.0911547	0.910566
269682	5	Golga3	+	1.02046	4.97291	2.85284	0.0912129	0.910566
72475	4	Ssbp3	+	-0.44027	7.31886	2.85079	0.0913293	0.910566
71900	6	Tmem106b	+	0.668935	6.30309	2.85014	0.0913659	0.910566
214345	9	Lrrc1	-	-0.72912	5.32269	2.84873	0.0914462	0.910566
58222	11	Rab37	+	0.244886	7.04627	2.84852	0.0914581	0.910566
68628	8	Fbxw9	+	1.11402	4.92205	2.84785	0.091496	0.910566
109346	1	Ankrd39	-	-0.776571	5.67777	2.84592	0.091606	0.910566
97159	4	A430005L14Rik	+	-0.483958	6.7597	2.84555	0.0916274	0.910566
105244370	2	Gm14261	+	-0.30987	7.11356	2.84509	0.0916533	0.910566
78185	X	Flicr	+	-0.348347	3.93374	2.84454	0.0916847	0.910566
71715	2	Dhx35	+	-0.897585	4.65224	2.84446	0.0916892	0.910566
66878	18	Riok3	+	-0.833396	5.40132	2.84418	0.0917052	0.910566
109095	9	Rbm15b	-	-0.257041	8.26821	2.84215	0.0918215	0.910566
52076	4	Tmem38b	+	0.911088	4.54354	2.83908	0.0919966	0.910566
15221	4	Foxd3	+	0.166403	8.24752	2.83861	0.0920237	0.910566
76915	3	Mnd1	-	-0.735823	5.44273	2.83825	0.0920447	0.910566
17691	17	Sik1	-	-0.421927	7.33548	2.83771	0.0920751	0.910566
230824	4	Grhl3	-	0.315757	6.24748	2.83735	0.0920957	0.910566
211945	12	Plekhh1	+	-0.43657	6.65128	2.83478	0.0922436	0.910566
59014	1	Rrs1	+	-0.594881	7.03769	2.83355	0.092314	0.910566
319655	6	Podxl2	-	-0.410258	6.15139	2.8334	0.0923225	0.910566
69072	4	Ebna1bp2	+	-1.09119	1.89647	2.8334	0.0923226	0.910566
16456	1	F11r	+	-0.672346	6.15186	2.83269	0.0923634	0.910566
73569	16	Vgll3	+	-0.451436	7.39588	2.83016	0.092509	0.910576
11839	5	Areg	+	-0.714715	4.47469	2.82879	0.0925883	0.910576
21665	10	Tdg	+	1.09162	4.49229	2.8279	0.0926396	0.910576
234549	8	Heatr3	+	2.27447	-0.299976	2.82757	0.0926582	0.910576
67036	11	Mrpl45	+	1.95025	-0.0104108	2.82443	0.0928396	0.911309
108672	X	Zdhhc15	-	1.14547	1.55625	2.82307	0.0929184	0.911309
208449	19	Sgms1	-	-0.484567	7.06594	2.82247	0.0929532	0.911309
56036	4	Ccnl2	+	0.535393	6.1371	2.81686	0.0932786	0.912156
11765	8	Ap1g1	+	0.545987	6.93729	2.81543	0.0933616	0.912156
242669	4	Azin2	-	-0.776429	4.76425	2.81496	0.0933892	0.912156
20516	8	Slc20a2	+	0.830241	5.0985	2.81462	0.0934092	0.912156
12577	7	Cdkn1c	-	-0.270548	7.69822	2.81366	0.0934652	0.912156
19713	6	Ret	-	-0.285586	7.32875	2.81338	0.093481	0.912156
217718	12	Nek9	-	-0.588692	6.40588	2.81026	0.0936633	0.912556
320642	10	A630066F11Rik	+	-0.518445	6.50474	2.81016	0.0936691	0.912556
241296	2	Lrrc8a	+	0.597846	6.05396	2.80679	0.093866	0.913657
12298	2	Cacnb4	-	-0.32038	6.38369	2.80306	0.0940843	0.913657
54402	17	Stk19	-	-0.512009	6.61503	2.80098	0.0942067	0.913657
14813	11	Grin2c	-	0.166063	7.22405	2.79839	0.0943588	0.913657
11785	7	Apbb1	-	-0.924315	4.45092	2.79775	0.0943967	0.913657
14593	13	Ggps1	-	-1.10072	3.92643	2.79381	0.0946291	0.913657
71564	10	Izumo4	+	1.04965	3.18296	2.79257	0.0947021	0.913657
106347	16	Ildr1	+	-0.294484	5.39869	2.78978	0.0948673	0.913657
381073	17	Npw	-	-0.237541	6.59756	2.78973	0.0948701	0.913657
67557	9	Larp6	+	0.207665	6.9709	2.78917	0.0949033	0.913657
72076	18	Mospd4	-	-0.229205	6.67521	2.78859	0.0949375	0.913657
28105	18	Trim36	-	-0.302066	7.67493	2.78723	0.0950182	0.913657
17156	3	Man1a2	-	0.472277	7.61926	2.78704	0.0950297	0.913657
319653	5	Slc25a40	+	0.874471	5.14197	2.78658	0.0950571	0.913657
12748	3	Clk2	+	1.92087	1.04498	2.78649	0.0950624	0.913657
11515	16	Adcy9	-	0.47239	7.03261	2.78633	0.095072	0.913657
52335	8	Atxn1l	-	1.18103	4.60098	2.78586	0.0950995	0.913657
68203	13	Diras2	-	0.68474	4.11569	2.78572	0.0951081	0.913657
23807	9	Arih2	-	-0.721859	5.73373	2.78129	0.0953714	0.915365
210766	X	Brcc3	+	2.24051	-0.416048	2.78024	0.0954336	0.915365
14049	2	Eya2	+	0.20392	6.94355	2.77707	0.0956229	0.91612
16834	11	Cog1	+	-1.76844	-0.477651	2.77519	0.0957356	0.91612
72125	14	Amer2	+	-0.287993	7.41615	2.77436	0.0957849	0.91612
66146	4	Maco1	-	-0.387982	7.508	2.77398	0.0958077	0.91612
13382	12	Dld	-	-0.772129	4.98379	2.77202	0.095925	0.916535
269593	4	Luzp1	+	0.436866	7.2527	2.77043	0.0960205	0.916577
11307	17	Abcg1	+	-0.362611	6.09494	2.76801	0.0961656	0.916577
14761	6	Gpr27	+	-0.136539	8.49676	2.76761	0.0961899	0.916577
12122	6	Bid	-	-0.610064	5.90508	2.766	0.0962865	0.916577
109093	4	Rars2	+	1.07681	4.67585	2.76579	0.0962989	0.916577
101095	6	Zfp282	+	0.520433	6.5261	2.76042	0.0966228	0.918768
56249	14	Actr8	+	-0.897454	4.47777	2.75784	0.0967787	0.918768
107732	11	Mrpl10	+	1.33735	4.22602	2.75777	0.0967832	0.918768
223666	15	Arhgap39	-	0.407784	7.36877	2.75456	0.0969775	0.918768
320736	14	Vstm4	+	-0.500088	6.04905	2.75279	0.0970849	0.918768
69434	12	Snhg10	-	0.763188	5.9829	2.75122	0.0971802	0.918768
67367	16	Paxbp1	-	-0.560607	6.23645	2.74777	0.0973902	0.918768
16404	10	Itga7	+	0.294813	5.81942	2.74507	0.0975548	0.918768
230376	4	Haus6	-	-0.569939	5.97942	2.74447	0.0975915	0.918768
68895	5	Rasl11a	+	0.387878	6.99451	2.7436	0.0976444	0.918768
239510	15	Phf20l1	+	0.525973	6.55458	2.74332	0.0976618	0.918768
236848	X	Tmem185a	-	-1.53724	1.10604	2.74247	0.0977137	0.918768
104112	11	Acly	-	0.63584	6.00499	2.74245	0.0977148	0.918768
60315	15	Myg1	+	-0.818375	5.94319	2.74221	0.0977297	0.918768
142688	13	Asb13	+	-0.540413	6.07244	2.74157	0.0977689	0.918768
381062	17	Ermard	+	1.42545	2.91242	2.74091	0.0978092	0.918768
432870	14	Gm5464	+	-0.657563	5.28816	2.74069	0.0978225	0.918768
66123	5	1110006O24Rik	-	-0.534732	6.89917	2.73914	0.0979174	0.918768
67912	17	1600012H06Rik	+	-0.563523	5.78354	2.73883	0.0979367	0.918768
109294	1	Prex2	+	-0.479718	6.84106	2.73743	0.0980223	0.918876
216964	11	Trp53i13	-	-0.500905	6.30727	2.73536	0.0981497	0.919375
78575	9	B430319G15Rik	-	0.440155	5.53388	2.73336	0.0982725	0.919438
72825	9	Mon1a	+	1.21351	4.36071	2.73225	0.0983409	0.919438
245446	X	Slitrk4	-	-0.553355	4.31812	2.73163	0.0983788	0.919438
20401	15	Sh3bp1	+	-0.955688	4.27461	2.72821	0.0985896	0.920714
329178	1	Unc80	+	-0.28022	6.37828	2.72603	0.0987244	0.921019
216150	10	Cdc34	+	-0.582174	6.04282	2.71834	0.0992014	0.921019
104771	12	Jkamp	+	-0.94466	4.59007	2.71795	0.0992253	0.921019
320119	1	Rps6kc1	-	0.798762	5.51578	2.71763	0.0992452	0.921019
14455	1	Gas5	+	-0.78263	5.64365	2.71524	0.0993938	0.921019
83815	17	Cenpq	-	-0.776039	5.19856	2.71347	0.0995046	0.921019
269954	7	Ttll13	+	-1.73984	2.63244	2.71318	0.0995222	0.921019
18639	X	Pfkfb1	+	-1.7149	0.366846	2.71312	0.0995264	0.921019
228071	2	Sestd1	-	-0.4082	5.90071	2.71276	0.0995487	0.921019
269629	5	Lhfpl3	+	-0.27583	6.65272	2.71028	0.0997037	0.921019
327987	11	Med13	-	-0.545228	6.27505	2.70992	0.0997257	0.921019
193286	11	BC049762	-	0.787721	5.86018	2.70983	0.0997316	0.921019
74008	11	Arsg	+	0.892104	4.87167	2.70887	0.0997919	0.921019
69358	7	Lrrc51	-	-0.662232	5.89531	2.70815	0.0998368	0.921019
78581	15	Utp23	+	2.19062	-0.708457	2.70772	0.0998638	0.921019
27998	7	Exosc5	+	-0.696197	5.91213	2.706	0.0999714	0.921019
77578	3	Bcl9	-	1.48661	2.08489	2.70414	0.100088	0.921019
67304	13	3110070M22Rik	-	0.579522	7.93926	2.70292	0.100164	0.921019
65246	14	Xpo7	-	0.520872	6.6057	2.70158	0.100249	0.921019
56529	7	Sec11a	-	1.08588	4.47549	2.70047	0.100319	0.921019
16440	17	Itpr3	+	-0.535471	6.08318	2.69807	0.10047	0.921019
52637	10	Cisd1	-	-0.595996	6.4056	2.69793	0.100478	0.921019
217166	11	Nr1d1	-	-1.07696	4.71968	2.69772	0.100492	0.921019
12238	2	Commd3	+	-0.945605	4.15994	2.69713	0.100529	0.921019
68278	8	Ddx39a	+	-0.462253	7.31634	2.69703	0.100535	0.921019
83396	16	Glis2	+	0.201218	6.87576	2.69675	0.100553	0.921019
71198	2	Otud1	+	-0.947601	4.29975	2.69299	0.10079	0.921159
52615	11	Suz12	+	0.545683	6.89695	2.69254	0.100819	0.921159
67840	14	Mrpl57	+	0.599855	6.26287	2.69115	0.100907	0.921159
59022	2	Edf1	+	0.626336	6.19677	2.68873	0.101061	0.921159
54646	X	Ppp1r3f	-	-1.026	3.2276	2.68848	0.101076	0.921159
230316	4	Megf9	-	-0.397325	7.06528	2.68564	0.101257	0.921159
71000	14	4931440J10Rik	+	-0.9631	4.68128	2.68472	0.101315	0.921159
224481	17	Tfb1m	-	-0.704708	5.76593	2.68374	0.101377	0.921159
27061	X	Bcap31	-	2.1676	0.00461656	2.68353	0.101391	0.921159
72614	9	Pih1d2	+	0.714563	5.58648	2.68353	0.101391	0.921159
27428	5	Shroom3	+	-0.404392	7.04578	2.68307	0.10142	0.921159
67201	11	Glod4	-	-0.745836	5.43192	2.68245	0.10146	0.921159
100302730	3	5830417I10Rik	+	-1.15836	2.85036	2.6788	0.101692	0.922595
217328	11	Myo15b	+	-0.204755	7.68766	2.67703	0.101805	0.922945
66307	18	Isoc1	+	-0.651349	5.22424	2.67493	0.10194	0.923266
629133	12	Gm20472	-	-0.218937	6.52417	2.67287	0.102072	0.923266
723847	14	Mir346	+	-0.397891	5.08918	2.67263	0.102087	0.923266
11993	6	Aup1	+	-0.68173	5.05346	2.66914	0.102311	0.923266
192734	10	Lrrc75b	-	-0.34658	6.91031	2.66827	0.102367	0.923266
24082	11	Map2k3os	-	-1.1253	3.18878	2.66685	0.102459	0.923266
26561	4	Mmp23	-	0.247692	6.58958	2.66621	0.1025	0.923266
215085	10	Slc35f1	+	-0.324799	7.00314	2.66561	0.102539	0.923266
216873	11	Spag7	-	0.811456	5.84003	2.66504	0.102575	0.923266
108857	18	Ankhd1	+	-0.431213	7.4249	2.66406	0.102639	0.923266
74764	17	Klc4	-	-1.67534	1.62209	2.66373	0.10266	0.923266
103164605	2	Paupar	-	0.338341	4.16103	2.66054	0.102866	0.923956
231874	5	Ccz1	-	0.869633	4.49376	2.66024	0.102885	0.923956
20352	7	Sema4b	+	0.40443	7.09953	2.65656	0.103124	0.924841
239336	15	Rxfp3	-	-0.475114	5.10635	2.65641	0.103133	0.924841
100504333	17	Gm16712	-	1.59948	2.56868	2.65489	0.103232	0.925057
19018	2	Scand1	-	0.838483	5.52049	2.65222	0.103405	0.925554
105171	13	Arrdc3	+	-0.476384	7.17855	2.64887	0.103624	0.925554
13656	6	Egr4	-	-0.144729	8.56526	2.64836	0.103657	0.925554
68927	13	Ptcd2	-	-1.07595	4.44526	2.64769	0.1037	0.925554
93760	4	Arid1a	-	0.400598	7.66679	2.64699	0.103746	0.925554
19249	5	Ptpn13	+	-0.397758	7.32755	2.64486	0.103885	0.925554
68115	1	Maip1	+	0.621004	5.23785	2.64418	0.10393	0.925554
14367	1	Fzd5	-	-0.174551	8.22879	2.64395	0.103945	0.925554
108167623	1	Gm46091	+	1.02719	1.87849	2.64374	0.103959	0.925554
115489151	X	Gm52456	-	0.558398	4.77161	2.64075	0.104154	0.92565
100037262	11	Gm12359	-	0.758548	3.03391	2.64056	0.104167	0.92565
67937	8	Tmem59l	-	-0.689531	6.09109	2.6392	0.104256	0.92565
109115	17	Supt3	+	0.729065	5.78206	2.63853	0.1043	0.92565
118027464	19	Snora57	-	0.996568	5.00822	2.6372	0.104387	0.92565
56809	4	Gmeb1	-	0.866434	3.5778	2.63581	0.104479	0.92565
212569	13	Zfp273	+	-0.880492	5.37664	2.63561	0.104492	0.92565
210029	11	Metrnl	+	-0.590659	6.19593	2.63051	0.104828	0.926627
19016	6	Pparg	+	0.226044	7.31223	2.6297	0.104882	0.926627
22092	17	Rsph1	-	0.83068	3.92197	2.62797	0.104996	0.926627
22673	X	Zfp185	+	0.477037	4.8872	2.62774	0.105011	0.926627
22187	11	Ubb	+	-0.803819	4.41574	2.62736	0.105036	0.926627
20585	3	Hltf	+	0.674216	5.36846	2.62663	0.105085	0.926627
229474	3	Fhdc1	-	-0.25297	7.84501	2.62593	0.105131	0.926627
210741	17	Kcnk12	-	0.228893	8.12754	2.62489	0.1052	0.926627
102640093	15	Gm36246	+	2.11426	2.63616	2.62258	0.105353	0.926979
50849	5	Rnf10	-	-1.02291	4.32215	2.62195	0.105395	0.926979
11544	16	Adprh	-	-1.05426	4.50414	2.6208	0.105471	0.926979
71583	17	9130008F23Rik	-	-0.42168	5.72921	2.61726	0.105707	0.926979
12316	1	Aspm	+	-0.796266	5.72044	2.61708	0.105719	0.926979
270162	9	Elmod1	-	0.276347	6.71827	2.61664	0.105748	0.926979
71133	9	4933422A05Rik	+	0.278885	4.00518	2.61496	0.10586	0.926979
69806	11	Slc39a11	-	0.838619	5.01497	2.60972	0.106211	0.926979
223601	15	Cyrib	-	-0.270165	7.41782	2.60833	0.106304	0.926979
224440	16	Setd4	-	-0.666514	6.08848	2.60656	0.106422	0.926979
67111	5	Naaa	-	1.08177	3.91028	2.60592	0.106465	0.926979
217716	12	Mlh3	-	-0.925872	4.25386	2.60547	0.106496	0.926979
15481	9	Hspa8	+	0.556167	6.46424	2.60544	0.106497	0.926979
270151	9	Nlrx1	-	-0.669339	5.55933	2.6052	0.106514	0.926979
17761	10	Map7	+	-0.328071	7.67267	2.60426	0.106577	0.926979
15510	1	Hspd1	-	0.536606	6.90667	2.60392	0.106599	0.926979
74781	5	Wipi2	+	-0.556428	6.85392	2.60303	0.10666	0.926979
67283	11	Slc25a19	-	-1.05667	4.0556	2.60251	0.106695	0.926979
98388	1	Chst10	-	0.369734	6.15779	2.60202	0.106728	0.926979
67161	3	Sclt1	-	-0.665738	5.71932	2.60159	0.106757	0.926979
11933	9	Atp1b3	-	0.536028	6.84413	2.59937	0.106906	0.926979
77300	1	Raph1	-	0.481399	6.63134	2.59914	0.106922	0.926979
21419	1	Tfap2b	+	0.39152	5.26604	2.59859	0.106959	0.926979
65967	6	Eefsec	-	0.6956	5.52032	2.59549	0.107168	0.927925
381921	7	Taok2	-	1.55269	2.05249	2.59389	0.107277	0.927925
268755	14	Mir124a-1hg	+	0.49474	5.1496	2.59349	0.107304	0.927925
54667	3	Atp8b2	-	0.294845	7.0809	2.59139	0.107446	0.927925
114874	14	Ddhd1	-	1.00562	3.50678	2.59115	0.107462	0.927925
17863	10	Myb	-	0.248476	7.74518	2.59033	0.107518	0.927925
19342	7	Rab4b	-	2.09971	-0.278733	2.58911	0.107601	0.927925
20818	9	Srprb	-	1.11559	4.31614	2.58807	0.107672	0.927925
20742	11	Sptbn1	-	-0.751114	4.39425	2.58323	0.108001	0.927925
12176	7	Bnip3	-	1.06023	4.26864	2.58284	0.108028	0.927925
66394	7	Nosip	+	-0.985338	4.60557	2.58079	0.108168	0.927925
56715	5	Rabgef1	+	-0.566664	6.94971	2.57964	0.108247	0.927925
240047	17	Mmp25	-	0.194742	7.16782	2.57944	0.10826	0.927925
52150	7	Kcnk6	-	-0.225743	7.2958	2.57738	0.108401	0.927925
54377	11	Cacng4	-	-0.29056	6.08344	2.57666	0.108451	0.927925
71301	3	4930593A02Rik	+	1.59342	3.56769	2.57646	0.108464	0.927925
56488	2	Nxt1	+	-0.601719	6.34631	2.57644	0.108466	0.927925
209448	15	Hoxc10	+	-0.392908	3.28408	2.57495	0.108568	0.927925
74574	18	Lvrn	+	-0.437371	5.40716	2.569	0.108976	0.927925
20743	19	Sptbn2	+	-0.189593	7.20788	2.5687	0.108998	0.927925
191578	5	Helq	-	0.616216	6.00929	2.56811	0.109038	0.927925
71722	7	Cic	+	-0.575682	5.02476	2.56652	0.109148	0.927925
68642	19	Tmem216	-	-1.27264	3.00595	2.56638	0.109157	0.927925
232157	6	Mob1a	+	-0.623595	5.95034	2.56492	0.109258	0.927925
76482	18	Rmc1	+	-0.643311	6.1698	2.56235	0.109436	0.927925
319748	7	Zfp865	+	-0.75609	5.79653	2.56013	0.109589	0.927925
321007	17	Serac1	-	-0.934063	2.65987	2.55989	0.109606	0.927925
66894	8	Wwp2	+	1.10698	4.32764	2.55932	0.109646	0.927925
67484	9	Eepd1	+	0.665988	6.14907	2.55554	0.109908	0.927925
12740	5	Cldn4	-	-0.226431	5.50247	2.55499	0.109946	0.927925
69113	2	Alkbh3	-	0.621879	6.07286	2.55357	0.110045	0.927925
57896	6	Krcc1	+	0.913871	4.55931	2.55261	0.110112	0.927925
14682	19	Gnaq	+	-0.408689	7.3991	2.55243	0.110125	0.927925
12819	4	Col15a1	+	-0.235426	6.81566	2.55092	0.11023	0.927925
19982	X	Rpl36a	+	1.73847	2.73416	2.54858	0.110394	0.927925
208982	9	Hmgcll1	+	1.00257	-0.0369519	2.54597	0.110576	0.927925
22137	9	Ttk	+	0.791013	4.97452	2.5455	0.110609	0.927925
231803	5	Mepce	-	-0.569391	5.40182	2.54395	0.110718	0.927925
15278	1	Tfb2m	-	0.63919	6.45005	2.5427	0.110805	0.927925
240119	17	St6gal2	+	0.248704	7.10568	2.54252	0.110818	0.927925
319486	14	A430057M04Rik	+	-0.224845	6.93264	2.5385	0.1111	0.927925
232944	7	Mark4	-	-0.657675	5.54976	2.53847	0.111103	0.927925
18563	19	Pcx	+	-0.532456	5.92371	2.53831	0.111114	0.927925
13854	7	Epn1	+	0.646921	5.99821	2.53802	0.111134	0.927925
723889	18	Mir378a	-	-0.730756	5.72515	2.53729	0.111185	0.927925
101772	7	Ano1	-	0.274252	5.6601	2.53725	0.111189	0.927925
64655	9	Mrps22	-	-1.27445	1.29625	2.53606	0.111272	0.927925
102639339	13	Gm26559	+	-1.14218	2.87884	2.53593	0.111282	0.927925
26913	13	Gprin1	-	-0.173045	7.67906	2.53534	0.111323	0.927925
72462	17	Rrp1b	+	1.11381	4.43841	2.53513	0.111338	0.927925
14697	9	Gnb5	+	0.430834	6.63635	2.53486	0.111357	0.927925
211961	18	Asxl3	+	-0.329036	7.23393	2.53236	0.111533	0.927925
382236	X	Brwd3	-	-1.5808	0.181283	2.53163	0.111585	0.927925
114673	9	4930433N12Rik	-	-0.36264	4.27256	2.53022	0.111685	0.927925
78309	17	Cul9	-	0.402322	6.54629	2.52962	0.111727	0.927925
319650	11	A430108G06Rik	-	-1.59139	-1.28483	2.52958	0.11173	0.927925
112407	12	Egln3	-	0.527992	6.3783	2.52903	0.111769	0.927925
14235	6	Foxm1	+	-0.798563	4.68308	2.52838	0.111815	0.927925
64143	1	Ralb	-	0.735057	5.64806	2.52791	0.111848	0.927925
94219	19	Cnnm2	+	-0.414517	7.48203	2.52715	0.111902	0.927925
26374	1	Cop1	+	-0.668831	5.40263	2.52667	0.111936	0.927925
244219	7	Zfp668	-	-0.446815	7.24119	2.52612	0.111975	0.927925
51886	3	Fubp1	+	-0.4871	6.85071	2.52568	0.112007	0.927925
654318	4	C530005A16Rik	-	0.947471	4.67808	2.5253	0.112033	0.927925
234967	9	Slc36a4	+	0.605482	6.22188	2.52496	0.112058	0.927925
102636154	9	Gm16124	+	0.606861	6.32832	2.52407	0.112121	0.927925
18143	1	Npas2	+	0.386672	6.83871	2.52312	0.112188	0.927925
14087	8	Fanca	-	-0.786034	5.02547	2.52288	0.112206	0.927925
59024	X	Med12	+	-1.04739	2.90305	2.52162	0.112295	0.927925
627782	X	Gm6787	+	1.6387	1.72096	2.52062	0.112366	0.927925
223773	15	Zbed4	+	-0.462326	6.68079	2.51858	0.112512	0.927925
14174	7	Fgf3	+	0.16347	7.81966	2.517	0.112624	0.927925
27224	4	Eloa	-	-0.530691	6.6027	2.51684	0.112636	0.927925
12616	2	Cenpb	-	-0.528587	6.31592	2.51623	0.11268	0.927925
67733	4	Itgb3bp	-	-1.5614	1.29617	2.51623	0.11268	0.927925
83410	19	Cstf2t	+	-0.635085	6.49075	2.51335	0.112886	0.928118
623474	4	Rad54b	+	0.803313	5.40646	2.51184	0.112994	0.928118
66253	10	Aig1	-	0.717656	5.38948	2.51184	0.112994	0.928118
70729	1	Nos1ap	-	-0.413415	6.80755	2.51093	0.113059	0.928118
76302	16	Pcnp	-	-0.48021	6.89875	2.51055	0.113087	0.928118
67041	15	Oxct1	+	-0.550003	5.49655	2.50843	0.113239	0.928118
231821	5	Adap1	-	0.359837	5.90182	2.50565	0.113438	0.928118
329934	4	Foxo6	-	-0.273561	7.99029	2.50494	0.11349	0.928118
107566	8	Arl2bp	+	-0.589901	6.70609	2.50253	0.113663	0.928118
234814	8	Mthfsd	-	-0.841187	5.00092	2.50175	0.11372	0.928118
76813	8	Armc6	-	-0.999327	5.05556	2.49683	0.114076	0.928118
269637	5	Cnpy1	-	-0.23348	7.30216	2.49575	0.114154	0.928118
215210	5	Tmem120a	-	0.905393	4.42629	2.49085	0.11451	0.928118
76983	12	Scfd1	+	-1.02989	3.80684	2.49051	0.114535	0.928118
12370	1	Casp8	+	0.783988	5.13216	2.49015	0.114561	0.928118
71735	5	Lrwd1	-	-0.467142	6.30367	2.48983	0.114584	0.928118
18188	17	Nrtn	-	-0.400635	6.47992	2.48894	0.114649	0.928118
100504687	12	2810029C07Rik	-	1.2353	4.16046	2.4885	0.114681	0.928118
30934	2	Tor1b	+	0.539602	5.91125	2.48806	0.114713	0.928118
319832	6	Tmem229a	-	-0.276887	7.9789	2.48643	0.114832	0.928118
243043	5	Kctd8	-	-0.267248	6.94416	2.48635	0.114838	0.928118
22157	17	Tulp1	-	-0.357885	2.74713	2.48634	0.114839	0.928118
269152	1	Kif26b	+	-0.168592	8.42854	2.48529	0.114915	0.928118
18824	X	Plp2	-	-1.04656	3.1435	2.48505	0.114933	0.928118
56522	5	Papolb	-	-0.260597	6.52705	2.4838	0.115024	0.928118
50493	10	Txnrd1	+	-0.445219	7.23455	2.48368	0.115033	0.928118
67997	1	Ddx59	+	-1.84993	1.76767	2.48226	0.115137	0.928118
13424	12	Dync1h1	+	-0.485157	6.83883	2.48181	0.11517	0.928118
270166	9	Clpx	+	-0.481506	6.25921	2.47883	0.115388	0.928118
15473	15	Rida	-	1.64728	2.8867	2.47789	0.115457	0.928118
75812	2	Tasp1	-	-0.756974	5.88263	2.47634	0.115571	0.928118
11647	4	Alpl	-	-0.27559	7.04839	2.47626	0.115577	0.928118
14600	15	Ghr	-	0.977078	4.71251	2.47543	0.115638	0.928118
266632	15	Irak4	+	-0.603596	6.25261	2.47461	0.115698	0.928118
17436	9	Me1	-	-0.68212	5.19981	2.47407	0.115738	0.928118
94245	13	Dtnbp1	-	-0.540556	6.19897	2.47379	0.115759	0.928118
74443	9	P4htm	-	0.299483	6.52665	2.47274	0.115836	0.928118
72640	3	Mex3a	+	-0.41128	5.91309	2.47063	0.115991	0.928118
234875	8	Ttc13	-	0.641346	5.37873	2.47047	0.116003	0.928118
75697	9	C2cd4b	+	-0.463539	4.51817	2.46959	0.116068	0.928118
11972	8	Atp6v0d1	-	-0.625196	6.46868	2.46804	0.116183	0.928118
13831	18	Epc1	-	-0.525369	6.57268	2.46776	0.116203	0.928118
105245255	10	Gm40733	-	-0.689832	2.47442	2.46665	0.116285	0.928118
244585	8	Rpgrip1l	-	-0.909104	4.46875	2.46659	0.11629	0.928118
59012	10	Moxd1	+	0.272769	6.51737	2.46657	0.116291	0.928118
67443	8	Map1lc3b	+	-0.645223	5.93092	2.46598	0.116335	0.928118
140917	3	Dclre1b	-	-1.29938	3.61109	2.46388	0.116491	0.928118
77480	12	Kidins220	+	-0.988562	4.56292	2.46252	0.116592	0.928118
72834	17	Cerox1	+	-0.319083	5.29306	2.46161	0.116659	0.928118
53313	11	Atp2a3	+	0.205557	6.70123	2.46101	0.116704	0.928118
106572	17	Rab31	-	0.321131	6.74575	2.45961	0.116808	0.928118
109050	3	Inka2	+	0.677347	4.94283	2.45832	0.116904	0.928118
11553	5	Adra2c	+	-0.115981	8.40879	2.45667	0.117027	0.928118
15572	4	Elavl4	-	0.351512	6.62567	2.45469	0.117175	0.928118
100502829	5	Gm9899	-	0.213979	7.26769	2.45373	0.117246	0.928118
103742	11	Mien1	-	0.7273	5.835	2.45369	0.117249	0.928118
102141	8	Snx25	-	0.74845	5.37571	2.45201	0.117375	0.928118
102634922	1	Gm32391	+	-0.479029	5.21917	2.4519	0.117382	0.928118
76282	15	Gpt	+	-0.852625	3.94522	2.45091	0.117457	0.928118
81630	17	Zbtb22	+	-1.04895	4.71419	2.45066	0.117476	0.928118
54140	10	Avpr1a	+	-0.486438	6.65646	2.45039	0.117496	0.928118
100041089	8	Gm3134	+	-0.368289	6.58009	2.4498	0.11754	0.928118
102631731	19	Gm29998	+	0.924469	5.19036	2.44906	0.117595	0.928118
20184	13	Uimc1	-	-0.63437	5.80138	2.44864	0.117627	0.928118
267019	7	Rps15a	-	-0.859931	5.42998	2.44699	0.117751	0.928118
74132	5	Rnf6	-	-0.645374	6.23407	2.44657	0.117782	0.928118
11837	5	Rplp0	+	0.98934	3.97304	2.44633	0.1178	0.928118
319822	11	Smyd4	+	-1.08292	2.40706	2.44545	0.117866	0.928118
99349	2	Dnajc24	-	-1.29048	0.600404	2.44544	0.117867	0.928118
215951	10	Afg1l	-	0.627202	6.54033	2.44116	0.118189	0.929248
52120	8	Hgsnat	-	0.888634	5.08182	2.44101	0.1182	0.929248
208228	10	Mob3a	-	0.963094	4.8707	2.4399	0.118283	0.929248
545758	5	Slc10a4-ps	-	0.27133	5.53897	2.43955	0.11831	0.929248
102545	9	Cmtm7	-	-0.338324	6.82151	2.43853	0.118387	0.929264
111975	7	Igf2os	+	-0.25579	6.56572	2.4353	0.118631	0.930593
13855	11	Epn2	-	-0.289348	7.63637	2.43167	0.118906	0.931868
235323	9	Usp28	+	-0.591298	6.43668	2.43117	0.118944	0.931868
67011	14	Mettl6	-	-1.23157	3.14266	2.42997	0.119035	0.931905
100303738	12	D030025P21Rik	+	-0.208937	6.57045	2.4281	0.119178	0.931905
387188	11	Mir193a	+	-0.324106	8.06856	2.42602	0.119336	0.931905
269643	5	Ppp2r2c	+	-0.167595	7.7766	2.4251	0.119406	0.931905
213783	10	Plekhg1	+	-0.689876	4.48295	2.42467	0.119438	0.931905
67921	1	Ube2f	+	-0.517801	6.66039	2.42421	0.119473	0.931905
72503	11	2610507B11Rik	+	-0.44754	6.535	2.42419	0.119475	0.931905
20912	3	Stxbp3	-	0.627809	6.30364	2.42194	0.119646	0.932108
53331	10	Stx7	+	-1.08798	3.91226	2.42188	0.119651	0.932108
68327	17	Tsr3	+	-0.687466	4.96987	2.42044	0.119762	0.932189
50799	6	Slc25a13	-	0.552352	6.45708	2.41978	0.119812	0.932189
100043416	12	Gm4425	-	-0.261518	6.69994	2.4187	0.119894	0.932243
78038	13	Mccc2	-	-1.48272	1.05757	2.41409	0.120248	0.932545
71804	10	Mtfr2	+	0.869733	5.24614	2.4135	0.120293	0.932545
66552	2	Sppl2a	-	-1.62116	0.555848	2.41289	0.12034	0.932545
623230	4	Tmem200b	+	0.204926	8.26718	2.41251	0.120369	0.932545
56085	13	Ubqln1	-	-0.544403	7.51497	2.4086	0.12067	0.932545
68226	1	Efcab2	+	0.530153	6.51072	2.40829	0.120694	0.932545
79264	5	Krit1	+	-0.818412	5.61496	2.40783	0.12073	0.932545
107271	4	Yars	+	-0.759842	5.54029	2.40738	0.120764	0.932545
77022	17	2700099C18Rik	+	-1.48417	-0.0479313	2.40644	0.120837	0.932545
230857	4	Ece1	+	-0.24056	6.88479	2.40634	0.120844	0.932545
54563	6	Nup210	-	0.511781	6.31531	2.40611	0.120862	0.932545
330192	5	Vps37b	-	1.59112	3.11074	2.40561	0.120901	0.932545
78004	6	Prr15	+	-0.63483	4.74856	2.4026	0.121134	0.932545
78933	4	Agbl4	+	-0.656897	5.11813	2.40015	0.121324	0.932545
16413	12	Itgb1bp1	-	-0.565505	5.85507	2.39754	0.121526	0.932545
66174	12	Nudt14	-	-0.707828	5.16907	2.39678	0.121585	0.932545
14255	5	Flt3	-	0.490242	4.74136	2.39606	0.121641	0.932545
102633880	13	A730081D07Rik	-	0.753268	5.82607	2.39564	0.121674	0.932545
74492	9	Kbtbd13	-	-0.35847	4.81743	2.39545	0.121689	0.932545
68364	6	0610030E20Rik	+	0.783808	5.35733	2.39497	0.121726	0.932545
260299	7	Cadm4	+	-0.36048	6.04995	2.39355	0.121837	0.932545
66889	X	Rnf128	+	-0.518641	5.77767	2.39351	0.12184	0.932545
68185	7	Coa4	+	-0.661039	4.38744	2.39345	0.121844	0.932545
74035	4	Nol9	+	-0.637361	6.05756	2.39315	0.121868	0.932545
216871	11	Gltpd2	+	-0.381547	6.13526	2.39299	0.12188	0.932545
170789	2	Acot8	-	-0.634229	6.31787	2.39139	0.122005	0.932545
387285	9	Hcrtr2	-	0.414721	4.13188	2.3907	0.122059	0.932545
67099	1	Mettl21a	-	0.586398	6.79841	2.38857	0.122225	0.932545
53626	2	Insm1	+	-0.157555	8.81212	2.38844	0.122235	0.932545
70713	14	Gpr137c	+	0.486207	6.7429	2.38756	0.122305	0.932545
233332	7	Adamts17	+	0.262271	7.48371	2.38702	0.122346	0.932545
268880	16	Xxylt1	-	-0.505513	6.45178	2.38653	0.122385	0.932545
72935	13	Ddx41	-	-0.532169	6.35243	2.38616	0.122414	0.932545
238386	12	Btbd7	-	-0.383544	7.3782	2.38408	0.122577	0.933033
13486	5	Dr1	+	0.504348	6.81362	2.38263	0.122691	0.933033
20910	2	Stxbp1	-	-0.67949	5.16198	2.38246	0.122704	0.933033
20848	11	Stat3	-	-0.665279	5.88618	2.3814	0.122788	0.933095
546143	9	Ccpg1os	-	-1.34703	3.4006	2.37984	0.12291	0.933457
54391	19	Rfk	+	0.631823	5.91858	2.37565	0.12324	0.933582
230784	4	Sesn2	-	0.536456	6.72064	2.37518	0.123277	0.933582
72585	1	Lypd1	-	-0.3271	6.33002	2.37517	0.123278	0.933582
14623	14	Gjb6	-	0.17299	6.74691	2.37342	0.123416	0.933582
78016	1	Ccdc150	+	1.14812	3.72892	2.37327	0.123428	0.933582
84113	7	Ptov1	-	0.551906	6.69838	2.37215	0.123517	0.933582
114886	11	Cygb	-	-0.185109	6.99714	2.37178	0.123546	0.933582
381544	4	Armh1	-	-1.44744	1.56907	2.3705	0.123647	0.933582
20918	11	Eif1	+	1.05865	4.02616	2.3691	0.123758	0.933582
68730	11	Dus1l	-	-0.673559	4.8076	2.36886	0.123778	0.933582
67726	11	Fam114a2	-	0.514191	6.04066	2.3687	0.12379	0.933582
69792	12	Med6	-	0.764739	5.52567	2.36819	0.12383	0.933582
56323	4	Dnajb5	+	-0.575726	5.59261	2.36568	0.12403	0.934521
105500046	4	Gm30731	+	0.227337	7.02061	2.36201	0.124322	0.934916
115490342	6	6530409C15Rik	+	-0.276581	5.34425	2.35971	0.124505	0.934916
73916	16	Ift57	+	-0.832523	4.01098	2.3595	0.124522	0.934916
74589	6	Kbtbd12	-	0.467954	5.46224	2.35786	0.124653	0.934916
71835	6	Lancl2	+	-0.641967	5.1809	2.35783	0.124656	0.934916
16795	8	Large1	-	-0.386525	7.04934	2.35584	0.124815	0.934916
53611	19	Vti1a	+	-0.606893	5.6857	2.35471	0.124905	0.934916
26562	4	Ncdn	-	-0.804666	5.13208	2.35331	0.125018	0.934916
107723	2	Slc12a6	+	-0.46554	6.89974	2.35295	0.125046	0.934916
105246	13	Brd9	+	1.09965	4.8922	2.35294	0.125047	0.934916
239650	15	Ccdc184	+	-0.226286	6.69722	2.35217	0.125108	0.934916
23854	8	Def8	+	-0.765422	5.52757	2.34976	0.125303	0.934916
20832	X	Ssr4	+	-1.0124	2.93557	2.34875	0.125383	0.934916
105675	14	Ppif	+	-0.471023	7.10456	2.34855	0.1254	0.934916
53761	17	Prrc2a	-	0.490579	6.8954	2.34801	0.125443	0.934916
72674	1	Adipor1	+	-0.361762	6.89055	2.34719	0.125509	0.934916
547253	16	Parp14	-	1.03965	3.96148	2.34609	0.125598	0.934916
117198	1	Ivns1abp	+	-0.514011	6.46464	2.34483	0.125699	0.934916
230789	4	Fam76a	-	-0.451535	7.06915	2.3443	0.125742	0.934916
66237	17	Atp6v1g2	+	0.61636	5.1922	2.34402	0.125765	0.934916
72657	2	Selenoh	-	-1.13304	3.91841	2.34332	0.125821	0.934916
50934	14	Slc7a8	-	-0.384411	6.13416	2.34301	0.125846	0.934916
78428	10	Pym1	+	0.543069	6.13401	2.34249	0.125889	0.934916
225888	19	Kmt5b	+	-0.423397	7.08176	2.34245	0.125892	0.934916
19025	2	Ctsa	+	-0.424157	6.45826	2.34122	0.125991	0.935034
100732	5	Mapre3	+	0.692091	5.69414	2.33828	0.126229	0.935034
232023	6	Vopp1	-	-0.416864	6.65123	2.33806	0.126246	0.935034
50933	14	Uchl3	+	-0.613085	5.95845	2.33774	0.126273	0.935034
13177	17	Eci1	+	-0.565757	6.46153	2.33759	0.126285	0.935034
63958	4	Ube4b	-	-1.28974	2.58058	2.33541	0.126461	0.935149
319924	19	Apba1	+	-0.381712	6.29631	2.33445	0.126539	0.935149
65972	8	Ifi30	-	0.351177	4.13607	2.33432	0.126551	0.935149
383787	2	Ankrd63	-	-0.136719	8.48465	2.33369	0.126602	0.935149
23948	5	Mmp17	+	-0.212679	7.42326	2.33213	0.126729	0.935326
18508	2	Pax6	+	-0.152057	8.09281	2.33154	0.126777	0.935326
216860	11	Neurl4	+	0.446319	7.19368	2.32499	0.127311	0.937155
66368	3	Rtca	-	0.674005	5.83751	2.32459	0.127344	0.937155
68002	1	Sdhaf4	-	-0.825768	5.76105	2.32376	0.127412	0.937155
70218	11	Kif18b	-	-0.506279	6.19643	2.32301	0.127473	0.937155
72747	18	Ttc39c	+	0.562923	6.52708	2.3228	0.12749	0.937155
13728	19	Mark2	-	0.546392	6.75085	2.32095	0.127642	0.937155
27078	11	B9d1	+	-0.277384	4.85822	2.32006	0.127715	0.937155
14675	19	Gna14	+	0.210414	7.46718	2.31959	0.127754	0.937155
71901	4	Fam219a	-	-0.409286	6.51933	2.31881	0.127818	0.937155
15502	4	Dnaja1	+	-0.622716	6.13906	2.31801	0.127883	0.937155
12371	4	Casp9	+	1.14279	3.90619	2.31405	0.12821	0.937155
24087	19	Tll2	-	-0.362398	5.87533	2.31235	0.12835	0.937155
66873	6	Tril	-	0.184033	8.21901	2.31201	0.128378	0.937155
269966	7	Nup98	-	-0.631733	5.15646	2.31141	0.128427	0.937155
68283	9	9530077C05Rik	+	0.644997	5.39947	2.31014	0.128532	0.937155
330260	6	Pon2	-	-0.755262	5.43709	2.3091	0.128618	0.937155
70348	9	Ube2cbp	-	0.541162	6.53093	2.308	0.12871	0.937155
26456	19	Sema4g	+	-0.396984	6.3784	2.30778	0.128727	0.937155
19273	4	Ptpru	-	-0.200531	8.07908	2.30773	0.128732	0.937155
12589	5	Ift81	-	-0.70709	4.79304	2.30754	0.128747	0.937155
68917	4	Hint2	-	0.739235	5.382	2.30741	0.128758	0.937155
19401	11	Rara	+	-0.575764	7.88615	2.30653	0.128831	0.937155
75060	17	4930506C21Rik	-	-0.496658	5.82414	2.30565	0.128905	0.937155
73694	17	Ndufaf7	+	1.40705	3.57099	2.30501	0.128958	0.937155
100041151	14	Gm3636	-	0.435327	4.96865	2.30456	0.128995	0.937155
100604	5	Lrrc8c	+	-0.347584	6.71569	2.30404	0.129038	0.937155
320209	17	Ddx11	+	-0.695126	5.55167	2.30288	0.129135	0.937155
546726	19	Cyp26c1	+	0.278958	5.1973	2.30219	0.129191	0.937155
229709	3	Ahcyl1	-	-0.584682	5.63992	2.3019	0.129216	0.937155
230822	4	Ncmap	-	0.307643	5.66467	2.29985	0.129387	0.937845
76367	2	Trp53rkb	+	-0.6775	4.24868	2.2977	0.129566	0.938083
240675	19	Vwa2	+	-0.3198	7.08706	2.29636	0.129677	0.938083
77809	4	Lrrc42	-	-1.04339	3.62329	2.29579	0.129725	0.938083
105244227	2	Gm39874	+	-0.915095	3.53786	2.29542	0.129756	0.938083
75137	3	Rprd2	-	-0.763676	5.33243	2.29428	0.129851	0.938083
66902	4	Mtap	+	-0.684042	5.44562	2.29323	0.12994	0.938083
20649	15	Sntb1	-	-0.452134	6.49321	2.29122	0.130108	0.938083
207375	X	Fam120c	+	-0.985148	2.98559	2.29119	0.13011	0.938083
22062	4	Trp73	-	-0.353203	6.61568	2.29087	0.130137	0.938083
102465898	8	Mir8109	+	-0.188963	7.74413	2.29012	0.1302	0.938083
71678	1	Brox	-	1.20784	4.3413	2.2879	0.130386	0.938083
232441	6	Rerg	-	-0.274767	6.58975	2.28784	0.130392	0.938083
209586	11	Nudcd3	-	-0.541691	4.89242	2.2877	0.130403	0.938083
208967	2	Thnsl1	+	-0.78954	4.60933	2.28468	0.130657	0.938551
433171	18	Gm10549	+	-0.905269	4.2518	2.28455	0.130668	0.938551
110213	15	Tmbim6	+	0.765004	5.64718	2.28423	0.130695	0.938551
23937	3	Mab21l2	-	-0.206844	6.95294	2.28021	0.131034	0.940141
319675	9	Cep295	-	-0.623129	5.74099	2.27981	0.131068	0.940141
236511	4	Ago1	-	-1.09667	4.10902	2.27725	0.131284	0.940802
57439	1	Tmem183a	-	-0.80119	4.93519	2.27693	0.131312	0.940802
66874	11	Ncbp3	+	0.520342	6.51517	2.27477	0.131495	0.941217
100042150	18	Nrg2	-	0.208929	7.23629	2.27343	0.131609	0.941217
17119	6	Mxd1	-	-0.46481	6.87348	2.27072	0.131839	0.941217
17069	15	Ly6e	+	0.566381	5.61346	2.27029	0.131876	0.941217
53883	3	Celsr2	-	-0.224367	7.00166	2.27022	0.131881	0.941217
16997	12	Ltbp2	-	0.28837	6.01861	2.26906	0.13198	0.941217
66523	8	2810004N23Rik	-	-0.93223	2.68266	2.26849	0.132029	0.941217
404710	3	Iqgap3	+	-0.673052	5.00597	2.26839	0.132037	0.941217
66048	11	Emc6	-	-0.646652	5.53549	2.26712	0.132145	0.941217
19285	11	Cavin1	-	0.371267	7.13592	2.26626	0.132218	0.941217
68556	2	Uckl1	-	-0.83336	5.31979	2.26615	0.132228	0.941217
76642	3	1700113A16Rik	-	-0.67537	5.80941	2.26554	0.13228	0.941217
30933	2	Tor2a	+	-0.556468	6.18882	2.26449	0.13237	0.941312
209011	11	Sirt7	-	1.39514	3.71916	2.26297	0.132499	0.941616
66787	12	Gskip	+	-0.624467	5.46797	2.26014	0.132742	0.941616
71131	7	Zfp689	-	-0.814242	5.52695	2.2596	0.132789	0.941616
68794	6	Flnc	+	0.316335	6.41783	2.25938	0.132807	0.941616
68304	9	Poglut3	+	-0.59764	5.54517	2.25839	0.132892	0.941616
14660	1	Gls	-	-0.414797	7.13949	2.25804	0.132922	0.941616
352968	6	D830050J10Rik	+	-0.865265	5.04546	2.25779	0.132944	0.941616
399568	2	Cdin1	+	-0.973157	4.25351	2.25623	0.133077	0.942023
19989	1	Rpl7	-	-0.776146	5.50141	2.2549	0.133192	0.942055
109082	13	Fbxw17	+	-0.386446	6.33751	2.25442	0.133234	0.942055
66690	16	Tmem186	-	-0.567718	6.64775	2.25285	0.133369	0.942474
212276	13	Zfp748	-	1.82012	2.48994	2.25145	0.13349	0.942781
67586	4	Ubxn11	+	-0.832759	3.58866	2.24768	0.133815	0.942781
16351	4	Ipp	+	-0.391186	6.31028	2.24732	0.133846	0.942781
83766	5	Actl6b	+	-0.280998	5.93911	2.24583	0.133975	0.942781
381217	19	Fam189a2	-	-0.558581	4.92162	2.24386	0.134146	0.942781
20668	1	Sox13	-	-0.419827	6.66438	2.24218	0.134291	0.942781
68755	14	Cgrrf1	+	-0.596806	5.73869	2.24147	0.134353	0.942781
268420	11	Alkbh5	+	0.364972	8.60446	2.24125	0.134373	0.942781
242748	4	Disp3	-	-0.334376	5.13167	2.23978	0.1345	0.942781
233532	7	Rsf1	+	0.439446	6.52449	2.23964	0.134512	0.942781
320292	5	Rasgef1b	-	0.603463	6.83568	2.23895	0.134572	0.942781
77626	16	Smpd4	+	-0.973429	4.92923	2.23872	0.134593	0.942781
228359	2	Arhgap1	+	-0.601212	5.89227	2.23865	0.134599	0.942781
73614	X	Rhox13	+	-0.327364	5.05845	2.23806	0.13465	0.942781
13445	5	Cdk2ap1	-	-0.376787	7.37662	2.23794	0.13466	0.942781
109229	9	Fam118b	-	-0.882295	5.17024	2.23642	0.134793	0.942781
240638	19	Slc16a12	-	-0.514587	5.33661	2.23639	0.134796	0.942781
22099	1	Tsn	-	-0.539334	6.38496	2.23556	0.134867	0.942781
67040	15	Ddx17	-	-0.490711	5.6646	2.23345	0.135052	0.942781
11733	8	Ank1	+	-0.164756	8.3337	2.2329	0.1351	0.942781
53312	5	Nub1	+	-0.843417	4.56887	2.23104	0.135263	0.942781
73919	7	Lyrm1	+	-0.8859	4.4904	2.23066	0.135296	0.942781
209225	7	Zfp710	+	-0.562255	6.01718	2.23058	0.135303	0.942781
53374	10	Chst3	-	0.21152	7.03193	2.23025	0.135332	0.942781
19210	13	Ptdss1	+	0.739934	5.44997	2.23024	0.135333	0.942781
209773	6	Dennd2a	-	-0.256825	7.25487	2.2296	0.135389	0.942781
77803	13	Shisal2b	-	0.324235	5.88539	2.22842	0.135492	0.94297
328779	17	Hs3st6	+	-0.359206	7.69781	2.22672	0.135641	0.94303
67865	7	Rgs10	-	-0.350216	7.64093	2.22659	0.135653	0.94303
15478	11	Hs3st3a1	+	-0.307415	6.14864	2.22502	0.135791	0.943462
19663	8	Rbpms	-	0.462514	6.58317	2.22272	0.135993	0.944308
94244	5	Fkbp6	-	-0.194961	5.49325	2.2219	0.136065	0.944308
98845	7	Eps8l2	+	0.336241	4.02775	2.22084	0.136159	0.944429
12614	15	Celsr1	-	-0.16087	8.00613	2.21898	0.136323	0.945044
75620	8	Kxd1	-	-0.528449	5.4146	2.21723	0.136478	0.945111
56468	17	Socs5	+	-0.450493	6.93725	2.21671	0.136523	0.945111
21807	14	Tsc22d1	+	-0.38917	8.32405	2.21475	0.136697	0.945111
107971	17	Frs3	+	-0.686094	5.43294	2.21422	0.136744	0.945111
93679	19	Trim8	+	0.366173	7.39761	2.21315	0.136839	0.945111
12005	17	Axin1	+	-0.558943	6.01398	2.21192	0.136949	0.945111
216154	10	Med16	-	0.97197	4.15251	2.21128	0.137005	0.945111
80794	7	Cblc	-	-0.314623	5.36097	2.21122	0.13701	0.945111
108169023	5	Gm46901	-	1.08971	3.53276	2.20947	0.137165	0.945111
79233	8	Zfp319	-	-0.506392	6.44045	2.20565	0.137506	0.945111
72750	1	Fam117b	+	0.628631	5.83507	2.20551	0.137518	0.945111
108654	18	Fam210a	-	-0.457888	6.12919	2.20455	0.137604	0.945111
12069	X	Bex2	-	-1.20745	1.70393	2.20435	0.137622	0.945111
214895	1	Lman2l	-	0.61086	6.19819	2.2032	0.137724	0.945111
22666	17	Zbtb14	+	0.346912	7.52638	2.20292	0.13775	0.945111
241846	2	Lsm14b	+	-0.537295	6.3881	2.20228	0.137807	0.945111
100526556	2	Mir3091	+	-0.729973	2.96282	2.20213	0.13782	0.945111
118445	10	Klf16	-	-0.454887	6.5202	2.20107	0.137915	0.945111
67738	3	Ppid	+	-0.501371	6.98537	2.20004	0.138007	0.945111
68180	4	Hyi	+	-0.656957	4.80198	2.19981	0.138028	0.945111
217325	11	Llgl2	+	-0.398517	6.58801	2.19927	0.138076	0.945111
19671	19	Rce1	-	-0.481542	6.98282	2.19855	0.138141	0.945111
12366	6	Casp2	+	-1.06544	2.74923	2.19407	0.138543	0.945111
22194	14	Ube2e1	-	-0.491295	6.23138	2.19181	0.138746	0.945111
54371	9	Chst2	-	0.189211	8.39135	2.18999	0.138911	0.945111
15571	9	Elavl3	-	-0.118794	8.11852	2.18703	0.139177	0.945111
66822	8	Fbxo25	+	0.583563	6.30245	2.18663	0.139214	0.945111
72692	17	Hnrnpll	-	-0.465447	6.88565	2.18588	0.139282	0.945111
629378	7	Dact3	+	-0.694851	4.96417	2.18561	0.139306	0.945111
78547	7	E130304I02Rik	+	-0.886088	4.5593	2.18473	0.139386	0.945111
23876	12	Fbln5	-	-0.360076	3.93778	2.18328	0.139517	0.945111
381270	1	Marchf4	-	-0.385226	4.32846	2.18185	0.139647	0.945111
14211	4	Smc2	+	-0.723369	4.78198	2.18137	0.13969	0.945111
17165	5	Mapkapk5	-	-0.503912	6.06499	2.18129	0.139697	0.945111
380713	11	Scarf1	+	0.481993	3.20944	2.17978	0.139834	0.945111
66482	13	Exoc2	-	0.90888	4.23349	2.17861	0.139941	0.945111
100302498	11	Snora21	-	-0.850839	4.51285	2.17825	0.139973	0.945111
171463	14	Il17rd	+	-0.460135	6.84753	2.17784	0.140011	0.945111
69155	X	1810030O07Rik	-	1.02029	3.91082	2.1764	0.140142	0.945111
11666	X	Abcd1	+	-1.07851	1.51417	2.17601	0.140177	0.945111
30932	8	Zfp330	-	-0.991393	5.04897	2.17592	0.140186	0.945111
14248	11	Flii	-	-0.74138	5.38701	2.17553	0.140221	0.945111
239659	15	C1ql4	-	-0.340974	3.55425	2.17369	0.140389	0.945111
73723	4	Sh3bgrl3	-	-0.443925	4.4245	2.17251	0.140497	0.945111
210162	7	Zkscan2	-	0.527268	3.95199	2.17209	0.140535	0.945111
18806	11	Pld2	+	-0.699423	4.58617	2.17132	0.140605	0.945111
52477	1	Angel2	+	-0.608793	5.91549	2.17042	0.140688	0.945111
98711	1	Rdh10	+	-0.366421	7.77355	2.17011	0.140716	0.945111
100313531	2	Nkx2-2os	+	-0.27111	6.99475	2.16834	0.140878	0.945111
208213	5	Tmem132c	+	0.131918	7.77073	2.16773	0.140934	0.945111
100125931	3	Phtf1os	-	-0.773972	4.98146	2.16689	0.141011	0.945111
100328588	7	Il4i1b	+	-1.69692	1.62518	2.16524	0.141163	0.945111
107515	2	Lgr4	+	0.50253	7.19613	2.16508	0.141178	0.945111
13667	5	Eif2b4	-	-0.522528	6.3061	2.16478	0.141205	0.945111
11877	16	Arvcf	+	-0.301432	6.91726	2.16433	0.141246	0.945111
94185	17	Tnfrsf21	+	-0.278699	6.8757	2.16388	0.141287	0.945111
320615	9	Dop1a	+	0.505229	6.25012	2.16309	0.14136	0.945111
16177	1	Il1r1	+	-0.517484	4.17574	2.16208	0.141453	0.945111
16147	1	Ihh	-	-0.275572	7.60339	2.16109	0.141544	0.945111
73100	1	2900092D14Rik	+	-0.369534	5.10248	2.16067	0.141583	0.945111
19132	15	Prph	+	-0.173696	6.87763	2.15894	0.141743	0.945111
66320	8	Tmem208	+	-0.598718	5.13816	2.15815	0.141816	0.945111
121021	9	Cspg4	+	0.227182	5.50916	2.15799	0.14183	0.945111
15368	8	Hmox1	+	0.663886	5.79929	2.15779	0.141848	0.945111
19724	8	Rfx1	+	-0.534417	6.15619	2.15737	0.141888	0.945111
19009	15	Pou6f1	-	-0.597764	5.64623	2.15515	0.142092	0.945111
30054	14	Rnf17	+	-0.281265	5.74426	2.15489	0.142117	0.945111
19055	3	Ppp3ca	+	-0.469185	7.80169	2.15453	0.14215	0.945111
67379	7	Dedd2	-	0.378359	6.43362	2.15359	0.142237	0.945111
68194	16	Ndufb4	-	-0.704088	5.57615	2.15346	0.142249	0.945111
108655	6	Foxp1	-	-0.341932	7.49798	2.15248	0.14234	0.945111
26941	11	Slc9a3r1	+	-0.373263	7.76188	2.15128	0.142451	0.945111
69337	6	1700012C14Rik	+	0.457495	5.23554	2.1503	0.142542	0.945111
72275	7	2200002D01Rik	-	0.303592	5.6618	2.15004	0.142566	0.945111
13626	7	Eed	-	0.599328	6.28781	2.14917	0.142647	0.945111
211949	9	Spsb4	-	-0.296382	7.64774	2.14917	0.142647	0.945111
13197	6	Gadd45a	-	-0.961032	3.96641	2.14838	0.14272	0.945111
16328	2	Cep250	+	-0.454411	6.53617	2.14822	0.142735	0.945111
17760	7	Map6	+	-0.135642	8.22491	2.14771	0.142783	0.945111
66588	4	Cmpk1	-	-0.541085	5.8869	2.14751	0.142801	0.945111
231868	5	E130309D02Rik	-	-0.577469	5.5807	2.14708	0.142841	0.945111
22033	1	Traf5	-	0.684108	6.44507	2.14624	0.142919	0.945111
20044	18	Rps14	+	-0.490153	6.51818	2.14588	0.142953	0.945111
76857	2	Spopl	-	-0.608679	5.83409	2.14582	0.142959	0.945111
407803	17	BC051226	-	-0.603305	6.03037	2.14395	0.143133	0.945111
56431	2	Dstn	+	-0.38895	6.65495	2.1431	0.143213	0.945111
60597	15	Mapk8ip2	+	0.193351	6.05157	2.14257	0.143262	0.945111
20856	11	Stc2	-	-0.20658	7.62762	2.14031	0.143473	0.945111
665113	3	Tnik	+	-0.496615	6.39178	2.13887	0.143608	0.945111
213956	15	Fam83f	+	-0.288034	6.8124	2.13831	0.14366	0.945111
226041	19	Pgm5	-	-0.331233	5.7646	2.13806	0.143684	0.945111
50769	14	Atp8a2	-	0.262967	2.83172	2.138	0.143689	0.945111
22346	6	Vhl	+	-0.418038	6.93355	2.13685	0.143797	0.945111
54725	9	Cadm1	+	-0.236943	8.30792	2.13635	0.143844	0.945111
217558	12	G2e3	+	0.561454	6.2804	2.13606	0.143871	0.945111
22670	17	Trim26	+	-0.557839	5.85022	2.13466	0.144003	0.945111
235604	9	Camkv	+	0.21054	5.99205	2.134	0.144065	0.945111
17184	18	Matr3	+	-0.646185	4.86697	2.13335	0.144125	0.945111
107508	1	Eprs	+	-0.462767	6.56901	2.13326	0.144134	0.945111
211652	11	Wwc1	-	0.378132	6.56969	2.13316	0.144144	0.945111
22065	3	Trpc3	-	0.242755	7.30805	2.13304	0.144155	0.945111
13384	11	Mpp3	-	-0.341171	5.62152	2.13167	0.144283	0.945111
18108	2	Nmt2	+	-0.490191	6.28158	2.13121	0.144327	0.945111
18738	11	Pitpna	+	-0.502572	6.38176	2.12971	0.144469	0.945111
114715	2	Spred1	+	-0.372614	7.06385	2.12926	0.144511	0.945111
76457	15	Ccdc134	+	-0.498742	6.69689	2.12905	0.14453	0.945111
19268	4	Ptprf	-	-0.396354	6.93145	2.12838	0.144593	0.945111
269959	7	Adamtsl3	+	-0.212282	7.23531	2.12719	0.144706	0.945111
233208	7	Scaf1	-	-0.51224	6.30058	2.12441	0.144969	0.945111
68318	9	Aph1c	-	-0.548028	6.2187	2.12421	0.144987	0.945111
11302	11	Aatk	-	-0.246124	5.90742	2.12263	0.145137	0.945111
67579	11	Cpeb4	+	0.548874	6.53052	2.12212	0.145186	0.945111
75826	16	Senp2	+	-0.625643	5.82971	2.12189	0.145207	0.945111
16008	1	Igfbp2	+	-0.319843	6.47801	2.12035	0.145353	0.945111
68169	6	Ndnf	+	-0.260171	6.79631	2.11817	0.14556	0.945111
66172	11	Med11	+	-0.850789	4.25238	2.11709	0.145663	0.945111
30959	9	Ddx25	-	0.443811	5.15057	2.1169	0.145681	0.945111
240054	17	D630044L22Rik	+	-0.488458	5.37523	2.11633	0.145735	0.945111
67270	10	Mrpl42	-	-0.823275	5.10034	2.11399	0.145958	0.945111
102443351	7	Xntrpc	+	-0.815232	3.36258	2.1137	0.145986	0.945111
74488	16	Lrrc15	-	0.196667	5.05396	2.11299	0.146053	0.945111
320846	2	A530058N18Rik	+	-0.360855	5.81102	2.11297	0.146055	0.945111
329540	2	Nol4l	-	-0.264255	8.5513	2.11179	0.146168	0.945111
621427	6	Gm10244	+	-1.49815	1.2408	2.11162	0.146185	0.945111
67134	2	Nop56	+	-0.461897	6.68476	2.11137	0.146209	0.945111
17096	4	Lyn	+	0.559232	6.43327	2.11072	0.146271	0.945111
67287	9	Parp6	+	0.594997	5.57488	2.1106	0.146282	0.945111
15200	18	Hbegf	-	-0.641823	5.57512	2.11022	0.146319	0.945111
320253	18	Marchf3	-	0.574057	6.21624	2.10961	0.146376	0.945111
19286	9	Pts	-	-0.623613	5.4921	2.10943	0.146394	0.945111
75516	12	Ttc32	+	-0.760743	4.9957	2.10827	0.146505	0.945111
231452	5	Sdad1	-	-0.553522	6.42653	2.1074	0.146588	0.945111
76800	5	Usp42	-	0.398681	7.0368	2.10726	0.146601	0.945111
319615	17	Zfp944	-	0.971606	3.31408	2.10682	0.146643	0.945111
12424	9	Cck	-	-0.278257	6.12531	2.10651	0.146674	0.945111
67588	10	Rnf41	+	-0.672853	4.92599	2.10626	0.146697	0.945111
228983	2	Osbpl2	+	0.553815	5.61308	2.10521	0.146798	0.94527
16949	9	Loxl1	-	-0.162579	7.18691	2.10376	0.146938	0.945677
16870	2	Lhx2	+	-0.241854	7.50423	2.10035	0.147265	0.946819
14611	14	Gja3	-	0.214031	7.24603	2.10033	0.147268	0.946819
210027	8	Slc35f3	+	-0.115604	8.4036	2.09511	0.147771	0.949269
229599	3	Ciart	-	-0.403393	6.80335	2.09479	0.147802	0.949269
19725	17	Rfx2	-	-0.150888	7.63195	2.09287	0.147988	0.949971
116621581	8	Derpc	-	-1.93593	0.143068	2.09131	0.148139	0.950375
212547	16	Nepro	+	0.686385	5.5563	2.09064	0.148204	0.950375
214597	9	Sidt2	-	-0.544413	5.98563	2.08881	0.148381	0.95041
66213	11	Med7	+	0.635253	6.14051	2.08588	0.148667	0.95041
105787	15	Prkaa1	+	-0.443856	6.43078	2.08579	0.148676	0.95041
75796	8	Cdyl2	-	-0.331608	6.03362	2.08377	0.148872	0.95041
216622	11	Fem1al	-	-0.318268	4.88314	2.08298	0.148949	0.95041
223693	15	Tmem184b	-	-0.404908	6.02418	2.08147	0.149097	0.95041
216443	10	Mars1	-	-0.492729	6.7754	2.08135	0.149108	0.95041
67873	8	Mri1	-	-0.466108	5.89104	2.08076	0.149166	0.95041
19387	15	Rangap1	-	-0.816264	3.72691	2.08071	0.149171	0.95041
54710	11	Hs3st3b1	-	-0.287628	8.44082	2.08013	0.149228	0.95041
54135	7	Lsr	-	-0.322359	6.6401	2.07892	0.149346	0.95041
115489035	19	Gm50341	+	0.431712	6.11834	2.07862	0.149375	0.95041
71799	5	Ptcd1	-	1.50128	2.15651	2.07857	0.14938	0.95041
27801	16	Zdhhc8	-	0.539215	6.15357	2.07752	0.149483	0.95041
16878	11	Lif	+	0.302084	6.84711	2.07745	0.14949	0.95041
70918	5	Nsun7	+	-0.28304	7.01484	2.07738	0.149496	0.95041
67136	2	Kbtbd4	+	-0.54678	5.80482	2.07716	0.149518	0.95041
100039374	4	Gm2192	-	0.475975	3.29659	2.07528	0.149702	0.95041
226525	1	Rasal2	-	-1.65065	1.39173	2.07445	0.149784	0.95041
15312	16	Hmgn1	-	-0.487436	6.28045	2.07409	0.14982	0.95041
71086	10	4933412E12Rik	+	-1.20155	0.0974112	2.07285	0.149941	0.95041
11859	7	Phox2a	+	0.169042	5.78173	2.07236	0.14999	0.95041
103710	11	Slc35e4	-	-0.484626	6.61124	2.07176	0.150049	0.95041
102635192	14	Gm16835	+	1.017	1.90037	2.06965	0.150256	0.95041
20364	7	Selenow	-	0.744719	4.433	2.06944	0.150277	0.95041
14733	1	Gpc1	+	-0.258823	7.9856	2.06897	0.150323	0.95041
67772	14	Chd8	-	0.69203	4.65831	2.06847	0.150372	0.95041
328734	17	Pisd-ps2	-	0.943824	3.87898	2.06766	0.150452	0.95041
20182	17	Rxrb	+	-0.461647	6.51997	2.0675	0.150468	0.95041
23967	12	Osr1	+	0.531644	3.91534	2.06566	0.15065	0.95041
231724	5	Rad9b	-	1.66052	1.46639	2.06503	0.150712	0.95041
211673	1	Arfgef1	-	-0.359713	7.36956	2.06479	0.150736	0.95041
241311	2	Zbtb34	-	0.517726	6.25157	2.06462	0.150753	0.95041
19386	10	Ranbp2	+	-0.424444	6.71188	2.06342	0.150871	0.95041
22260	7	Nr1h2	-	-0.234716	6.94171	2.06321	0.150892	0.95041
71238	6	Sdhaf3	+	-0.626676	5.7774	2.06202	0.15101	0.950558
76781	17	Mettl4	-	0.944289	4.4502	2.06143	0.151068	0.950558
67429	15	Nudcd1	-	1.18341	3.42638	2.0596	0.15125	0.950797
70599	2	Itprid2	+	-0.384017	6.81495	2.0595	0.15126	0.950797
268903	16	Nrip1	-	0.380459	7.45185	2.05565	0.151643	0.951933
12575	17	Cdkn1a	+	-0.480296	7.41221	2.05504	0.151703	0.951933
18817	7	Plk1	+	-0.557766	3.95174	2.05394	0.151813	0.951933
244895	9	Peak1	-	-0.44447	6.09837	2.05324	0.151883	0.951933
17341	5	Bhlha15	+	-0.217691	5.00837	2.05277	0.151929	0.951933
75212	7	Rnf121	-	0.858616	4.70995	2.05267	0.151939	0.951933
15904	13	Id4	+	-0.375675	6.93277	2.0507	0.152136	0.951933
218294	13	Cdc14b	-	-0.281134	7.75547	2.0506	0.152146	0.951933
67529	6	Fgfr1op2	+	0.570855	5.84229	2.05013	0.152193	0.951933
14118	2	Fbn1	-	0.2433	6.91832	2.0499	0.152216	0.951933
21763	11	Tex2	-	-0.478413	6.53066	2.04811	0.152395	0.951933
11551	19	Adra2a	+	-0.185914	7.97306	2.04771	0.152436	0.951933
140629	2	Ubox5	-	1.31783	3.47516	2.04547	0.15266	0.951933
59010	2	Sqor	+	-0.528378	6.37149	2.04474	0.152733	0.951933
70226	X	Rbm3os	+	1.27199	2.65936	2.04202	0.153007	0.951933
80288	9	Bcl9l	+	-0.281062	6.63637	2.04183	0.153025	0.951933
78798	17	Eml4	+	0.468968	6.10331	2.04075	0.153134	0.951933
75686	9	Nudt16	-	-0.527618	6.42961	2.04042	0.153168	0.951933
98415	1	Nucks1	+	-0.516266	5.76324	2.04023	0.153187	0.951933
67673	17	Elob	-	-0.749212	5.9477	2.03962	0.153248	0.951933
109232	1	Sccpdh	+	-0.267917	7.17687	2.03922	0.153288	0.951933
109331	4	Rnf20	+	-0.723486	5.75216	2.03828	0.153383	0.951933
14429	15	Galr3	+	-0.414728	6.86254	2.0369	0.153522	0.951933
276905	11	Armc7	+	0.852604	5.12472	2.03633	0.153579	0.951933
20499	13	Slc12a7	+	0.739535	5.4895	2.03579	0.153634	0.951933
68275	11	Rpa1	-	-0.385726	5.67795	2.03457	0.153758	0.951933
[truncated: 10,403 more rows]

## Sheet: MKOvsWT_Non-CGI_RRBS
EntrezID	Chr	Symbol	Strand	logFC	logCPM	LR	PValue	FDR
70392	X	Asb12	-	2.99932	3.98398	11.7311	0.000614646	0.996849
230899	4	Nppa	+	-0.978686	4.93008	10.619	0.00111931	0.996849
104709	11	Pik3r6	+	-0.750092	5.34229	10.4765	0.00120901	0.996849
74147	16	Ehhadh	-	-0.991985	8.36544	10.144	0.00144775	0.996849
319314	19	A930001C03Rik	+	-0.808927	7.79047	10.0381	0.00153339	0.996849
100124438	7	Mir343	+	1.10042	6.69127	9.84272	0.00170505	0.996849
102466789	5	Mir7024	-	1.1049	4.88055	9.78988	0.00175475	0.996849
14991	17	H2-M3	+	-1.47393	7.97416	9.7219	0.00182085	0.996849
381531	4	Mup21	-	0.702042	7.24181	9.66508	0.00187803	0.996849
68082	2	Dusp19	+	2.985	6.27667	9.53401	0.00201699	0.996849
66398	15	Commd5	+	-0.658064	8.87476	9.237	0.00237173	0.996849
57745	7	Zfp112	+	-1.21538	6.9552	9.04825	0.00262946	0.996849
15482	17	Hspa1l	+	0.620387	7.60664	8.90738	0.0028402	0.996849
387149	2	Mir130a	-	-0.562755	6.68348	8.65305	0.00326515	0.996849
69086	7	1810019N24Rik	-	-2.16317	6.49385	8.59683	0.00336749	0.996849
102637643	2	Gm34403	-	-1.1789	6.45833	8.54769	0.00345961	0.996849
57810	9	Cdon	+	0.74678	6.54672	8.19703	0.0041959	0.996849
102466639	9	Mir6385	+	-0.510354	7.90232	8.04707	0.00455774	0.996849
213811	17	BC002059	+	-4.02977	4.76629	7.88641	0.00498077	0.996849
74104	1	Abcb6	-	-0.497674	7.01473	7.64229	0.00570154	0.996849
17878	10	Myf6	-	0.671986	4.91097	7.59467	0.00585411	0.996849
15930	8	Ido1	-	-0.828654	8.9205	7.51719	0.00611131	0.996849
14404	X	Gabre	-	-0.963284	7.1707	7.29709	0.00690662	0.996849
56410	14	Cbln3	-	-0.27702	8.17913	7.29243	0.00692458	0.996849
100043232	2	3110099E03Rik	-	1.20597	5.11568	7.27877	0.00697742	0.996849
66211	17	Rpl3l	+	-0.279975	8.87291	7.26586	0.00702776	0.996849
320873	15	Cdh10	+	-0.718515	6.55781	7.21744	0.00721987	0.996849
320268	14	B930095G15Rik	+	-3.34477	2.74598	6.9358	0.00844873	0.996849
22428	8	Dctn6	-	-2.86487	5.79854	6.82647	0.00898165	0.996849
100039139	15	Ccdc152	-	-0.74844	7.65092	6.80284	0.00910128	0.996849
100036523	7	Gm16982	-	0.56942	6.8044	6.77793	0.00922917	0.996849
74407	11	Ttc25	+	-2.0213	7.5394	6.74737	0.00938862	0.996849
16579	1	Kifap3	+	-1.53854	7.35589	6.64463	0.00994551	0.996849
16970	6	Lrmp	+	0.43409	7.72973	6.62046	0.0100814	0.996849
12479	3	Cd1d1	-	1.90263	5.6072	6.52262	0.0106511	0.996849
76184	11	Abca6	-	1.41453	4.1521	6.48102	0.0109032	0.996849
68043	14	Eef1akmt1	-	-1.59976	7.87356	6.43473	0.011191	0.996849
71690	13	Esm1	+	-0.306053	9.15922	6.4266	0.0112423	0.996849
102635943	1	Gm33152	+	-0.249643	10.6258	6.40675	0.0113687	0.996849
74654	3	4930455H04Rik	+	0.549302	6.73916	6.39649	0.0114346	0.996849
226162	19	Dpcd	+	-2.57307	5.84732	6.39046	0.0114736	0.996849
114482891	5	Gm51277	-	-0.50727	7.92614	6.38897	0.0114831	0.996849
231863	5	Fbxl18	-	-1.41722	8.16936	6.38226	0.0115267	0.996849
233079	7	Ffar2	-	-0.195006	9.1105	6.36949	0.0116099	0.996849
26968	9	Islr	-	0.717164	6.41407	6.32721	0.0118899	0.996849
59289	9	Ackr2	+	-0.49468	6.84773	6.3069	0.0120269	0.996849
70544	17	Tmem242	-	-1.54407	7.71719	6.23544	0.0125219	0.996849
242557	4	Atg4c	+	1.48299	6.99611	6.07754	0.0136911	0.996849
105244374	2	Gm14250	+	-0.91218	5.25514	6.05317	0.0138813	0.996849
66116	6	Nat8f1	-	-1.69772	7.53297	6.05215	0.0138894	0.996849
241327	2	Olfml2a	+	-0.71476	7.13742	6.02519	0.0141031	0.996849
80334	5	Kcnip4	-	-0.690249	7.99195	5.9551	0.0146748	0.996849
13000	8	Csnk2a2	-	-0.843517	9.91782	5.9467	0.0147449	0.996849
270198	9	Pfkfb4	+	-0.325683	9.58335	5.91322	0.0150277	0.996849
102635013	1	Gm15825	-	-0.827914	7.21691	5.8672	0.0154255	0.996849
93873	18	Pcdhb2	+	-0.386082	9.41761	5.86103	0.0154798	0.996849
93893	18	Pcdhb22	+	-0.478698	6.58568	5.8573	0.0155126	0.996849
622167	4	Gm12718	+	-0.949096	6.01275	5.856	0.015524	0.996849
57444	7	Isg20	+	-0.360657	7.41328	5.84476	0.0156235	0.996849
66576	4	Uqcrh	-	1.41148	8.35288	5.84266	0.0156421	0.996849
76701	4	Ctrc	-	-0.804551	5.40822	5.76361	0.0163614	0.996849
223272	14	Itgbl1	+	0.426788	7.99645	5.75637	0.016429	0.996849
212108	8	Rln3	-	-0.359818	8.71123	5.75338	0.016457	0.996849
77286	X	Nkrf	-	-1.96465	5.19111	5.73506	0.0166295	0.996849
72281	8	Sh2d4a	+	-0.53145	9.25807	5.72936	0.0166836	0.996849
319554	13	Idi1	+	2.91779	4.7713	5.72354	0.016739	0.996849
619293	11	9230009I02Rik	+	-0.829415	5.14726	5.72214	0.0167523	0.996849
329470	2	Accs	-	-1.03499	8.839	5.66902	0.0172671	0.996849
71054	5	Ppp2r2cos	-	0.508028	6.11864	5.63865	0.0175687	0.996849
102465577	15	Mir6956	+	0.406176	6.47985	5.62948	0.0176609	0.996849
654470	5	Tctn1	-	1.47199	7.97938	5.61881	0.0177687	0.996849
67861	6	Akr1b10	+	1.32977	6.85498	5.61331	0.0178246	0.996849
68291	9	Mto1	+	1.45773	5.19069	5.58953	0.0180681	0.996849
66322	15	Krt88	+	-0.685112	4.9172	5.54298	0.018555	0.996849
233056	7	Zfp790	+	2.34015	7.42273	5.54135	0.0185722	0.996849
67528	8	Nudt7	+	-0.732083	6.36953	5.49307	0.019092	0.996849
73341	X	Arhgef6	-	-1.23381	5.07279	5.45137	0.019553	0.996849
100417514	3	Adh6b	+	0.477308	7.2686	5.44326	0.019644	0.996849
103784	11	Wdr92	+	2.06044	6.34453	5.4272	0.0198254	0.996849
14840	6	Gsg1	-	0.557222	7.5362	5.41413	0.0199744	0.996849
102634913	1	Gm16070	-	0.366156	7.73156	5.41226	0.0199958	0.996849
74472	2	Stpg3	-	-0.3743	8.39213	5.37386	0.0204407	0.996849
630579	13	Zfp808	+	-0.660958	8.3027	5.35269	0.0206903	0.996849
16506	X	Kcnd1	+	0.593602	7.18001	5.3496	0.020727	0.996849
18197	11	Nsg2	+	-0.762192	8.67254	5.32941	0.0209685	0.996849
67317	4	1700022I11Rik	+	0.83076	5.30408	5.3277	0.0209891	0.996849
100502923	2	Gm17619	-	0.803386	6.19096	5.26889	0.0217098	0.996849
13733	17	Adgre1	+	0.535533	5.84763	5.26322	0.0217807	0.996849
100503041	19	Pdzd7	-	-0.345291	6.86388	5.25933	0.0218294	0.996849
20193	3	S100a1	-	2.02768	6.27584	5.24427	0.0220192	0.996849
19073	10	Srgn	-	-0.329755	7.91946	5.20849	0.0224769	0.996849
66684	X	Tceal8	-	2.95935	3.86459	5.20295	0.0225485	0.996849
100526560	9	Mir3109	+	-0.675083	5.53876	5.18792	0.0227445	0.996849
408254	13	A630019I02Rik	+	0.657533	6.2109	5.18465	0.0227872	0.996849
15464	7	Hrc	+	-0.588424	6.47026	5.17796	0.0228752	0.996849
56457	7	Clptm1	-	-1.13672	8.29294	5.15689	0.0231543	0.996849
68401	11	G6pc3	+	-1.14478	8.85803	5.12771	0.0235468	0.996849
619308	18	F830208F22Rik	-	-0.295623	7.09171	5.11014	0.0237864	0.996849
70458	16	2610318N02Rik	-	1.33012	5.67688	5.08497	0.024134	0.996849
328440	14	Npm2	-	0.56725	5.65902	5.07419	0.0242846	0.996849
231474	5	Paqr3	-	-0.96209	8.53163	5.0666	0.0243912	0.996849
108169125	5	Gm46947	+	0.969209	3.72949	5.05817	0.0245101	0.996849
244556	8	Zfp791	-	-0.748042	9.46051	5.04693	0.0246696	0.996849
234258	8	Neil3	-	2.64624	4.9811	5.02783	0.0249431	0.996849
619328	9	I730028E13Rik	+	1.01063	3.46066	4.99867	0.0253668	0.996849
214531	9	Tmprss13	+	-0.852322	6.1146	4.9229	0.0265031	0.996849
320019	1	Ptgs2os	-	0.496015	8.86067	4.92014	0.0265454	0.996849
100526480	19	Mir3086	-	1.17271	5.86758	4.89665	0.0269088	0.996849
70081	17	Zfp995	-	-0.925468	8.50442	4.87665	0.0272224	0.996849
76627	14	Prr30	-	-0.401867	8.43944	4.86213	0.0274524	0.996849
70101	17	Cyp4f16	+	0.479242	6.17443	4.85504	0.0275655	0.996849
338369	11	Tmem220	+	0.452757	7.24092	4.85287	0.0276001	0.996849
212518	7	Sprn	-	0.151196	9.86954	4.80805	0.0283271	0.996849
245638	X	Tbc1d8b	+	-1.29811	5.96619	4.76891	0.0289782	0.996849
735275	2	Mir499	+	-0.3582	8.39444	4.75957	0.0291359	0.996849
14061	2	F2	-	-0.32626	7.88907	4.74836	0.0293262	0.996849
330164	5	C130026L21Rik	+	-0.367381	9.07835	4.73742	0.0295133	0.996849
67775	16	Rtp4	+	-0.612843	6.11884	4.68947	0.0303479	0.996849
68659	3	Gask1b	+	-0.769192	6.0442	4.67256	0.0306483	0.996849
69623	5	Zfp33b	+	-1.18432	7.74439	4.66129	0.0308499	0.996849
226178	19	Wbp1l	+	-0.336646	7.81055	4.66021	0.0308694	0.996849
231287	5	Atp10d	+	1.89217	6.17636	4.65519	0.0309598	0.996849
22373	11	Wap	-	-0.408636	7.3394	4.61447	0.0317032	0.996849
237523	10	Ptprq	-	0.88829	5.80637	4.61378	0.031716	0.996849
140723	11	Cacng5	-	-0.606226	4.58166	4.60967	0.0317921	0.996849
102637448	11	Gm11732	+	0.356416	6.67669	4.58551	0.0322433	0.996849
100504312	15	Gm17597	-	0.952478	3.11478	4.58014	0.0323445	0.996849
15894	9	Icam1	+	0.750879	8.61973	4.57849	0.0323758	0.996849
106759	17	Ticam1	-	2.07555	4.81958	4.57538	0.0324345	0.996849
72774	9	Neil1	-	-0.687137	8.3606	4.56774	0.0325796	0.996849
76003	5	Tmem150cos	+	-0.741948	6.75378	4.56141	0.0327001	0.996849
100043387	2	Gm14305	+	1.91282	5.86104	4.55863	0.0327533	0.996849
102636968	4	Gm12381	-	1.0153	4.26474	4.54088	0.0330945	0.996849
30877	14	Gnl3	-	1.57123	7.59331	4.52691	0.0333658	0.996849
227325	1	Dner	-	-0.389904	9.13631	4.52416	0.0334194	0.996849
102634576	14	Gm32123	+	-0.44858	6.59102	4.51699	0.0335598	0.996849
217138	11	Prr15l	+	0.56106	6.26154	4.50071	0.0338808	0.996849
100628627	11	Mir5110	-	0.729323	6.29928	4.49886	0.0339174	0.996849
57755	15	Dnajb7	-	0.4245	7.48709	4.48473	0.0341989	0.996849
54561	X	Nap1l3	-	-1.18777	5.98645	4.47742	0.0343456	0.996849
69193	3	Platr10	-	0.649031	6.33507	4.36176	0.0367542	0.996849
64297	7	Gprc5b	-	0.450642	9.30968	4.34274	0.0371671	0.996849
246788	11	Trpv3	+	0.471678	5.2586	4.27901	0.0385858	0.996849
53334	11	Gosr1	-	-1.72915	7.44373	4.2732	0.0387179	0.996849
242707	4	Lactbl1	+	-0.251389	6.94847	4.27197	0.0387459	0.996849
13850	14	Ephx2	-	-0.850806	8.39891	4.26322	0.038946	0.996849
434121	7	Sult2a4	-	-0.358304	8.05289	4.25802	0.0390655	0.996849
432769	13	Zfp708	-	-1.23138	8.67167	4.25749	0.0390777	0.996849
102632240	16	Gm15555	+	0.417114	7.22293	4.25584	0.0391155	0.996849
100126226	15	Krt83	-	0.727364	3.86232	4.23362	0.0396307	0.996849
27276	7	Plekhb1	-	-0.509324	9.02687	4.22334	0.0398717	0.996849
240069	17	Morc2b	-	-0.356521	8.2061	4.21888	0.0399765	0.996849
18390	10	Oprm1	+	-0.479618	8.07005	4.20595	0.0402823	0.996849
545428	2	Ccdc141	-	-0.539679	8.90977	4.19601	0.0405191	0.996849
105244034	1	Gm33887	+	-1.20227	6.12908	4.1931	0.0405889	0.996849
30955	12	Pik3cg	-	-0.995532	4.32168	4.18358	0.0408173	0.996849
380765	12	D830013O20Rik	-	-0.281607	8.48437	4.17391	0.041051	0.996849
97541	9	Qars	+	-0.721699	8.89791	4.15611	0.0414845	0.996849
547334	14	Fhitos	+	0.613984	5.10337	4.15409	0.0415342	0.996849
105348	13	Golm1	-	-0.409511	7.99146	4.15332	0.0415529	0.996849
109820	17	Pgc	+	0.898163	5.50295	4.1286	0.0421641	0.996849
330962	9	Slc51b	-	-0.738466	4.40306	4.11147	0.0425933	0.996849
102638611	12	Gm35135	-	0.335342	7.74914	4.11089	0.042608	0.996849
67492	6	Zfand4	+	-0.792818	9.40939	4.09433	0.0430274	0.996849
631304	17	Cyp4f40	+	0.477713	6.1435	4.09015	0.0431337	0.996849
231691	5	Sds	+	-0.35085	7.93002	4.07531	0.0435143	0.996849
70717	5	Medag	+	-0.694719	8.38095	4.06596	0.0437559	0.996849
20541	17	Slc8a1	-	0.554266	6.00094	4.058	0.0439624	0.996849
22700	17	Zfp40	-	-1.15589	7.90879	4.04862	0.0442075	0.996849
19331	6	Rab19	+	0.553805	7.48887	4.03415	0.0445882	0.996849
102466776	17	Mir6966	+	0.344435	8.74078	4.01772	0.0450245	0.996849
14408	4	Gabrr1	+	-0.512762	5.27823	4.01145	0.0451924	0.996849
723893	11	Mir10a	+	-0.591539	6.3141	3.99432	0.045654	0.996849
113939900	18	Gm51263	+	-0.366199	7.63808	3.98133	0.0460073	0.996849
70129	17	Slc44a4	+	-0.217034	8.52805	3.97964	0.0460535	0.996849
74434	3	Sohlh2	+	-0.220924	9.89209	3.97638	0.0461427	0.996849
381287	1	A530032D15Rik	-	0.375985	6.46195	3.95903	0.0466207	0.996849
268595	12	D430019H16Rik	+	-0.37759	8.95595	3.95558	0.0467163	0.996849
60345	6	Nrip2	+	0.479391	7.89037	3.94336	0.0470566	0.996849
67295	13	Rab3c	-	0.403624	9.22543	3.94147	0.0471096	0.996849
14538	13	Gcnt2	+	-0.156718	9.87565	3.92698	0.0475171	0.996849
14132	7	Fcgrt	-	-0.51869	7.51845	3.91165	0.0479525	0.996849
102465556	11	Mir6922	-	-0.450636	7.27583	3.8943	0.0484502	0.996849
68311	15	Lypd2	-	0.334314	6.44034	3.89074	0.0485529	0.996849
212933	1	Pm20d1	+	1.70404	6.32551	3.88528	0.0487113	0.996849
433503	2	Gm29679	+	-0.609488	5.95219	3.87601	0.0489808	0.996849
14344	7	Fut2	-	-0.610295	6.60521	3.87407	0.0490376	0.996849
74734	5	Rhoh	+	0.437661	6.01706	3.873	0.0490686	0.996849
102638882	15	Gm35339	+	0.982882	5.46008	3.86887	0.0491896	0.996849
19866	5	Rnu7	-	0.817195	5.48375	3.86753	0.0492288	0.996849
215627	4	Zbtb8b	-	-0.247908	9.81022	3.84725	0.0498276	0.996849
106512	17	Gpsm3	+	0.644735	7.48221	3.84225	0.0499765	0.996849
233549	7	Mogat2	-	0.976799	3.78377	3.82193	0.050586	0.996849
74359	14	4931414P19Rik	-	-0.872889	7.48343	3.81734	0.0507248	0.996849
100499512	X	Mir3475	+	1.14303	3.68882	3.80659	0.0510512	0.996849
16981	12	Lrrn3	-	-0.249495	7.78913	3.80453	0.051114	0.996849
100316685	15	Mir1907	-	2.29387	4.77996	3.79723	0.0513376	0.996849
320277	15	Spef2	-	0.359016	7.70731	3.78673	0.0516605	0.996849
243961	7	Shank1	+	0.28397	9.64101	3.7693	0.0522016	0.996849
68127	11	B230217C12Rik	+	-0.489214	8.75169	3.76353	0.052382	0.996849
30045	10	Dnajc12	+	-0.75063	9.11009	3.7356	0.0532646	0.996849
52285	6	D6Ertd474e	+	0.732946	5.39313	3.73479	0.0532905	0.996849
106766	17	Stap2	-	-0.394565	7.63383	3.732	0.0533794	0.996849
223513	15	Abra	-	0.323908	7.25579	3.71659	0.0538744	0.996849
100503447	17	Gm19696	-	-0.609249	6.59635	3.70876	0.0541277	0.996849
319772	5	C130050O18Rik	+	-0.570554	5.37967	3.69961	0.0544252	0.996849
99041	2	AI646519	-	0.333838	9.98109	3.69838	0.0544652	0.996849
102636079	15	Gm33251	+	-0.664113	5.48078	3.69694	0.0545124	0.996849
27226	17	Pla2g7	+	0.448437	8.26474	3.69656	0.0545249	0.996849
17193	6	Mbd4	-	0.327596	9.17703	3.68668	0.0548488	0.996849
229534	3	Pbxip1	+	-2.18733	4.84859	3.6567	0.0558442	0.996849
192775	11	Kcnh6	+	-0.74241	7.48945	3.65616	0.0558623	0.996849
224079	16	Atp13a4	-	0.341846	6.75102	3.6557	0.0558777	0.996849
218343	13	Ttc37	+	1.67974	7.0132	3.64841	0.0561226	0.996849
108167511	7	9130015G15Rik	-	-0.278709	7.48282	3.64014	0.0564021	0.996849
14405	5	Gabrg1	-	-0.396862	6.9382	3.63706	0.0565067	0.996849
102634067	12	Gm31742	+	-0.676146	7.73061	3.63495	0.0565782	0.996849
67978	5	Tctn2	+	-0.509117	9.23952	3.63145	0.0566973	0.996849
54194	17	Akap8l	-	-1.83872	6.28862	3.6294	0.0567671	0.996849
102465220	19	Mir6407	-	0.283061	8.68762	3.6252	0.0569109	0.996849
102465623	5	Mir7030	+	0.645515	5.23442	3.62253	0.057002	0.996849
11761	1	Aox1	+	-0.312491	7.55132	3.61294	0.0573318	0.996849
77505	7	Dnhd1	+	-1.25014	6.53322	3.60791	0.0575053	0.996849
12654	1	Chil1	+	0.618886	5.79486	3.60531	0.0575954	0.996849
17536	2	Meis2	-	-0.325178	11.0674	3.60409	0.0576375	0.996849
80287	15	Apobec3	+	0.383998	6.61672	3.60307	0.0576729	0.996849
107065	18	Lrrtm2	-	-0.583121	7.56067	3.57633	0.0586085	0.996849
68936	16	Smim11	+	-0.449239	6.88595	3.5653	0.0589989	0.996849
100041085	10	Mfsd4b3-ps	-	-1.09832	8.73036	3.55998	0.0591886	0.996849
14264	1	Fmod	+	0.406101	6.10002	3.55468	0.0593776	0.996849
16205	6	Gimap1	+	-0.477215	6.48803	3.55307	0.0594353	0.996849
240817	1	Teddm2	-	0.363304	7.63554	3.55147	0.0594926	0.996849
11811	17	Apobec2	-	-0.451701	5.3111	3.55103	0.0595087	0.996849
243967	7	Ntn5	+	0.501482	5.33703	3.54977	0.0595535	0.996849
102633942	2	Gm14487	+	-0.470489	4.70977	3.5459	0.0596929	0.996849
114664	5	Hsd17b11	-	1.44369	7.46518	3.53914	0.0599366	0.996849
100503872	15	Hotair	-	-0.618493	7.9255	3.52935	0.0602913	0.996849
330581	7	Vmn2r69	-	0.357677	7.65068	3.52712	0.0603727	0.996849
76400	6	Pbp2	-	0.328991	8.80549	3.52447	0.0604692	0.996849
102633035	9	Gm28979	+	0.554308	5.69839	3.52309	0.0605196	0.996849
115486954	8	Gm15889	+	-0.437979	7.5289	3.52216	0.0605533	0.996849
231646	5	Myo1h	+	-0.347163	8.78216	3.5023	0.0612836	0.996849
102639254	18	Gm35607	-	-0.679756	6.43117	3.49919	0.0613988	0.996849
12209	X	Brs3	+	-0.372496	7.0611	3.48416	0.0619589	0.996849
54123	7	Irf7	-	-1.07499	7.98181	3.48327	0.0619922	0.996849
76415	7	Fam187b	+	-0.920505	6.86567	3.47618	0.0622585	0.996849
69739	11	2410004I01Rik	-	0.341764	7.7584	3.46338	0.0627419	0.996849
71791	6	Cpa4	+	0.609896	5.57262	3.46028	0.0628599	0.996849
231571	5	Rpap2	+	1.34289	7.37365	3.45125	0.0632039	0.996849
69522	12	2310002D06Rik	+	-0.744887	5.3474	3.45069	0.0632253	0.996849
23836	1	Cdh20	+	-1.08558	6.41282	3.44307	0.0635177	0.996849
320116	11	Fndc9	+	-0.816635	4.88523	3.44028	0.0636248	0.996849
76263	6	Gstk1	+	-0.859282	9.3017	3.43463	0.0638427	0.996849
18518	X	Igbp1	+	2.1007	4.42687	3.43208	0.0639416	0.996849
14598	10	Ggt1	+	0.457886	7.15583	3.43032	0.0640097	0.996849
18167	3	Npy2r	-	-1.45529	4.68967	3.42351	0.0642741	0.996849
75288	14	Slc35f4	-	0.393025	9.10854	3.41729	0.064517	0.996849
77668	18	9130209A04Rik	+	-0.233847	8.12432	3.40395	0.0650406	0.996849
51875	2	Tmem141	-	-0.432673	7.57101	3.39956	0.0652139	0.996849
231214	5	Cc2d2a	+	-1.06301	7.11593	3.38683	0.0657192	0.996849
68428	1	Steap3	-	-0.692614	9.13029	3.38237	0.0658972	0.996849
55988	X	Snx12	-	-0.709857	6.33874	3.36979	0.0664024	0.996849
102632730	16	Gm30726	+	0.94604	3.7748	3.36824	0.0664647	0.996849
54411	X	Atp6ap1	+	-2.37244	4.09144	3.35906	0.0668362	0.996849
278304	11	Zfp385c	-	-0.28529	8.59838	3.35737	0.066905	0.996849
408192	1	Gm9839	-	-0.428807	5.79247	3.35147	0.067145	0.996849
22404	17	Wiz	-	-0.592411	10.4901	3.34541	0.0673925	0.996849
243547	6	Grip2	-	-0.758948	7.12622	3.34157	0.0675502	0.996849
66905	17	Plin3	-	1.09572	6.68115	3.33009	0.0680231	0.996849
58894	6	Zfp862-ps	+	-1.20982	7.95155	3.33004	0.0680254	0.996849
19824	17	Trim10	+	-0.344878	8.95473	3.31487	0.0686559	0.996849
15944	11	Irgm1	-	0.968772	8.38005	3.30456	0.0690878	0.996849
216974	11	Proca1	+	0.469942	7.57244	3.28806	0.0697852	0.996849
17884	11	Myh4	+	-1.02723	4.79343	3.28273	0.0700123	0.996849
100316706	3	Mir1956	+	-1.76944	4.92649	3.28074	0.0700974	0.996849
670833	4	Gm11213	-	0.398351	6.13841	3.27006	0.0705548	0.996849
16819	2	Lcn2	-	0.518224	6.93807	3.2619	0.0709067	0.996849
83563	X	Usp26	-	0.360134	8.08475	3.26174	0.0709139	0.996849
20679	7	Sox6	-	-0.25527	9.31239	3.26072	0.0709579	0.996849
69574	15	Cmbl	+	-0.449995	7.4361	3.25963	0.0710053	0.996849
100042785	9	Cldn25	-	0.432901	5.24694	3.25753	0.0710963	0.996849
320593	17	A230051N06Rik	+	-0.886095	8.40356	3.25533	0.0711918	0.996849
218902	14	4930503F20Rik	-	0.382101	6.93333	3.25279	0.0713018	0.996849
320118	5	Fbxl13	-	0.388972	7.55433	3.24165	0.0717883	0.996849
619292	8	G430095P16Rik	+	-0.425288	8.56304	3.21886	0.0727943	0.996849
15018	17	H2-Q7	+	1.24436	6.659	3.21432	0.0729965	0.996849
72709	15	C1qtnf6	-	-0.401822	7.70886	3.21233	0.0730852	0.996849
171530	9	Ucn2	+	0.834235	6.08319	3.20715	0.073317	0.996849
224055	16	Rtp2	-	0.262976	7.78429	3.2065	0.0733461	0.996849
13449	14	Dok2	+	0.315686	8.76484	3.19478	0.0738739	0.996849
238011	11	Enpp7	+	0.305092	7.59123	3.19462	0.073881	0.996849
100043150	7	Gm4265	+	-0.72299	4.42645	3.19198	0.0740005	0.996849
216459	10	Myl6b	-	-0.369584	6.84203	3.19013	0.0740841	0.996849
105246339	17	Gm41640	-	-0.25062	8.7108	3.17145	0.074936	0.996849
100039672	4	Msmp	-	-0.582063	5.0244	3.17091	0.0749607	0.996849
246747	2	Adig	+	-0.353712	7.15866	3.16669	0.0751548	0.996849
29806	9	Limd1	+	-0.335834	9.54297	3.16131	0.0754025	0.996849
54215	3	Cd160	-	-1.09905	7.4037	3.15053	0.0759024	0.996849
67824	16	Nmral1	-	-0.594708	8.7038	3.1456	0.0761321	0.996849
235345	9	Hoatz	-	-0.448502	9.00205	3.12056	0.0773102	0.996849
100846987	6	Gm21054	-	0.329386	6.67421	3.11562	0.0775448	0.996849
75434	5	Fam166c	+	-0.27268	9.38292	3.10942	0.0778406	0.996849
245423	X	Gm364	+	-0.337848	6.60769	3.10764	0.0779256	0.996849
17242	2	Mdk	-	-0.265961	8.99097	3.10558	0.0780247	0.996849
78445	15	C330013E15Rik	-	-0.513474	7.91951	3.10315	0.078141	0.996849
16153	1	Il10	+	0.400464	6.02488	3.09463	0.0785509	0.996849
212989	8	Best2	-	0.60337	6.55209	3.09441	0.0785616	0.996849
225004	17	Pcare	-	-0.402701	7.03282	3.09075	0.0787387	0.996849
228777	2	Nrsn2	-	-0.337501	8.7767	3.07747	0.0793839	0.996849
232973	7	Lypd4	-	0.448238	5.36148	3.06268	0.0801095	0.996849
330385	6	9530026P05Rik	+	0.331588	7.38722	3.06097	0.0801936	0.996849
435811	4	Ldlrad2	-	-0.446058	6.39811	3.05928	0.0802771	0.996849
59083	16	Fetub	+	-0.633162	5.7385	3.05776	0.0803525	0.996849
100036520	2	Gata5os	+	0.489332	6.52594	3.05696	0.0803922	0.996849
74424	7	Tmc5	+	-0.231818	9.24748	3.05345	0.0805659	0.996849
384061	4	Fndc5	+	-0.452842	8.72784	3.05084	0.0806953	0.996849
100040846	10	5930403N24Rik	+	-0.543294	8.87047	3.04153	0.0811596	0.996849
65116	7	Prrg2	-	1.52731	3.8713	3.03476	0.0814987	0.996849
24099	8	Tnfsf13b	+	-0.309641	8.52872	3.03468	0.0815028	0.996849
212326	8	Fam149a	-	-0.215083	9.85016	3.03197	0.0816388	0.996849
29866	19	Cabp2	+	0.300449	7.82345	3.01995	0.082246	0.996849
11472	13	Actn2	-	0.284948	9.75095	3.01857	0.0823162	0.996849
22227	8	Ucp1	+	-0.415878	7.37793	3.01821	0.0823344	0.996849
258506	17	Olfr95	-	0.828422	5.17066	3.01369	0.0825641	0.996849
100503810	4	Gm13056	+	-0.25079	8.06907	3.01275	0.082612	0.996849
258502	15	Olfr279	+	0.313507	7.75478	3.01204	0.0826483	0.996849
12336	7	Capns1	-	-1.14352	9.67195	3.01005	0.08275	0.996849
20811	2	Srms	-	0.989883	7.38298	3.00207	0.083158	0.996849
269336	2	Ccdc32	-	-1.16504	7.68555	2.99793	0.083371	0.996849
72112	2	Ppp1r14d	-	1.05269	2.69549	2.9893	0.0838162	0.996849
75396	1	Spp2	+	-0.299462	7.91419	2.98803	0.083882	0.996849
380654	10	Cfap54	-	-0.595727	8.88449	2.98527	0.0840255	0.996849
100503538	15	Gm15941	-	0.301543	6.09134	2.98483	0.084048	0.996849
73121	5	Rflna	+	0.266904	8.46266	2.97976	0.0843119	0.996849
625347	6	Gm6578	-	-0.607547	5.69805	2.97595	0.0845105	0.996849
22362	16	Vpreb1	-	0.382776	7.24894	2.96963	0.0848411	0.996849
231736	5	Gm4868	-	0.471365	7.71156	2.96851	0.0849001	0.996849
71753	15	Tmprss6	-	-0.383614	6.02216	2.95798	0.0854545	0.996849
11686	11	Alox12b	+	-0.52072	8.85068	2.95714	0.0854991	0.996849
735261	4	Mir684-2	+	0.460167	7.11815	2.95579	0.0855706	0.996849
258746	7	Olfr648	-	0.561558	5.59967	2.9554	0.0855914	0.996849
16784	X	Lamp2	-	-0.860555	7.38856	2.95139	0.0858035	0.996849
403185	8	Cfap97d2	+	-0.384352	6.97178	2.95113	0.0858176	0.996849
69186	11	Tmem256	+	-1.37047	7.05379	2.94977	0.0858898	0.996849
319371	11	D030028A08Rik	+	-1.0962	7.49855	2.94368	0.086214	0.996849
21944	11	Tnfsf12	-	-0.468566	8.1507	2.93985	0.086419	0.996849
212952	X	Mageb11	+	0.396958	5.94409	2.93952	0.0864366	0.996849
67855	6	Asprv1	+	0.323835	7.05967	2.93689	0.0865774	0.996849
271424	17	Ip6k3	-	0.761351	4.76014	2.92865	0.0870201	0.996849
545691	4	Fhad1os1	+	0.602751	6.76166	2.92844	0.0870317	0.996849
16858	7	Lgals7	+	-0.640365	7.64528	2.92648	0.0871373	0.996849
21946	7	Pglyrp1	+	-0.598529	5.07268	2.92392	0.0872757	0.996849
381229	19	Cfap58	+	-0.289531	8.86806	2.91551	0.0877319	0.996849
102465561	11	Mir6930	-	0.634091	6.19287	2.91483	0.0877686	0.996849
77981	14	B230110C06Rik	+	0.456807	7.45862	2.90804	0.088139	0.996849
56636	7	Fgf21	-	-0.583728	6.04169	2.90297	0.0884164	0.996849
387136	2	Mir1a-1	+	0.2817	6.52157	2.90239	0.0884485	0.996849
58522	5	Trim54	+	-1.35104	3.24664	2.9007	0.0885413	0.996849
115487198	9	Gm51695	-	0.450066	7.26533	2.8928	0.0889762	0.996849
11889	11	Asgr1	+	0.432331	4.89158	2.89054	0.0891013	0.996849
68355	X	2010204K13Rik	-	-1.69576	4.70607	2.88942	0.0891633	0.996849
115489947	4	LOC115489947	-	0.524629	5.65521	2.88816	0.089233	0.996849
320265	6	Tafa1	+	0.512198	5.50774	2.88005	0.0896833	0.996849
235135	9	Tmem45b	-	-0.476031	8.74908	2.87897	0.0897434	0.996849
74478	16	Snx29	+	-1.12972	9.54584	2.87693	0.0898574	0.996849
208666	10	Diras1	-	-0.597736	6.95416	2.8744	0.0899983	0.996849
21333	6	Tac1	+	-0.526057	7.6737	2.87325	0.0900627	0.996849
69457	16	Tmem45a2	-	0.451973	5.1643	2.86906	0.0902979	0.996849
102465644	7	Mir7064	-	0.592147	6.86377	2.86543	0.0905015	0.996849
16578	9	Kif9	+	-1.73612	3.25971	2.86377	0.0905948	0.996849
76785	16	2410124H12Rik	+	0.428168	4.81055	2.86085	0.0907597	0.996849
54388	11	H1f9	+	-0.382948	6.41292	2.85773	0.0909359	0.996849
68250	9	Ciao2a	+	-0.495279	6.18431	2.85244	0.0912355	0.996849
18089	19	Nkx2-3	+	-0.21492	9.67967	2.84868	0.0914493	0.996849
11844	6	Arf5	+	-0.411094	9.47651	2.84616	0.0915925	0.996849
546546	12	Serpina3h	+	0.504381	7.12801	2.84141	0.0918634	0.996849
100316679	3	Mir1897	+	-0.639862	5.32518	2.8405	0.0919158	0.996849
69769	3	Tnfaip8l2	-	-0.303131	7.49016	2.83509	0.0922256	0.996849
75341	17	4930564C03Rik	-	-0.749871	5.13907	2.83491	0.0922362	0.996849
18617	X	Rhox5	+	-2.08678	1.62465	2.82682	0.0927019	0.996849
11549	14	Adra1a	+	-0.508236	8.43715	2.82558	0.0927735	0.996849
329702	3	Dcst2	+	0.354461	6.93682	2.82295	0.0929255	0.996849
17898	11	Myl7	-	0.179142	8.70744	2.82225	0.0929658	0.996849
328258	13	Slc25a48	+	-0.551434	9.66553	2.82077	0.0930516	0.996849
103775	17	Slc25a41	-	-1.22004	6.15234	2.81868	0.0931731	0.996849
666422	8	Gm8096	-	0.439374	6.90227	2.81844	0.0931869	0.996849
30939	11	Pttg1	-	-0.578259	5.74251	2.814	0.0934452	0.996849
93717	18	Pcdhga9	+	-0.167588	9.42023	2.79521	0.0945462	0.996849
68137	7	Kdelr1	+	-0.913314	8.04727	2.793	0.094677	0.996849
22353	10	Vip	+	-0.833089	5.21377	2.79087	0.0948028	0.996849
107770	8	Tm6sf2	+	-0.538406	8.44336	2.78977	0.0948681	0.996849
71235	4	4933427I22Rik	-	-0.379036	8.19858	2.78734	0.0950118	0.996849
12704	5	Cit	+	0.486008	5.4982	2.78523	0.0951368	0.996849
18107	11	Nmt1	+	-0.847502	8.64919	2.78499	0.0951513	0.996849
11854	19	Rhod	-	-1.98219	3.90715	2.77871	0.0955248	0.996849
668940	2	Myh7b	+	0.436108	6.49691	2.7776	0.0955915	0.996849
100101457	9	A830035O19Rik	+	-1.26541	7.14515	2.77339	0.0958433	0.996849
72930	18	Ppp2r2b	-	-0.435111	9.94356	2.77016	0.0960366	0.996849
100043772	7	Zfp850	-	1.50486	5.42809	2.76775	0.0961815	0.996849
100503498	8	Gm16675	-	-0.868976	9.45282	2.76583	0.0962964	0.996849
65112	2	Pmepa1	-	-0.344106	11.119	2.76135	0.0965665	0.996849
15117	15	Has2	-	0.258809	9.92907	2.75761	0.096793	0.996849
330460	7	Tmem150b	-	-0.235801	7.031	2.7563	0.0968718	0.996849
16159	3	Il12a	+	-0.324821	8.24872	2.75302	0.0970707	0.996849
241989	3	Pabpc4l	-	-0.269136	9.57129	2.75166	0.0971536	0.996849
70433	4	Draxin	-	-0.384544	9.46011	2.73885	0.0979355	0.996849
20209	7	Saa2	+	0.431665	5.46919	2.73868	0.0979455	0.996849
69024	19	Snx15	-	-0.887967	9.17107	2.7364	0.0980858	0.996849
329278	1	Tnn	-	0.355562	5.7838	2.73606	0.0981066	0.996849
15209	14	Hesx1	+	0.302206	7.17507	2.73442	0.0982073	0.996849
100039123	2	Gm14295	+	0.646446	8.4002	2.73437	0.0982104	0.996849
102639908	11	Gm36109	-	-0.847908	6.64494	2.72534	0.0987671	0.996849
19739	11	Rgs9	-	0.805026	7.32302	2.72359	0.0988753	0.996849
71602	9	Myo1e	+	-0.706087	9.99248	2.72235	0.0989524	0.996849
76770	16	Csta2	+	0.602609	5.91717	2.71875	0.0991758	0.996849
74220	6	1700009C05Rik	-	0.377818	7.73367	2.71319	0.0995217	0.996849
67105	18	Timm21	-	1.73433	5.07995	2.71011	0.0997144	0.996849
22712	17	Zfp54	+	-1.22079	7.21197	2.70933	0.099763	0.996849
11870	7	Art1	+	-0.668093	3.8086	2.70699	0.0999091	0.996849
26399	11	Map2k6	+	0.450389	7.01884	2.70622	0.0999575	0.996849
74096	5	Hvcn1	+	0.295414	6.49347	2.70408	0.100092	0.996849
104795949	7	Gm38670	+	-1.66988	5.71784	2.70193	0.100227	0.996849
106059	15	A430088P11Rik	-	-0.762742	3.29584	2.69178	0.100867	0.996849
56526	X	Septin6	-	-0.705987	7.55502	2.69115	0.100907	0.996849
101809	7	Spred3	-	-0.292147	6.27983	2.68921	0.10103	0.996849
15562	18	Htr4	+	-0.298595	8.32251	2.68695	0.101173	0.996849
20493	12	Slc10a1	-	-0.810993	6.20178	2.68588	0.101241	0.996849
29856	11	Smtn	-	-0.446086	8.18408	2.68245	0.101459	0.996849
76294	8	Asb5	+	0.65809	5.66876	2.68101	0.101551	0.996849
53321	11	Cntnap1	+	0.574904	9.19019	2.67767	0.101765	0.996849
17312	11	Clec10a	+	0.534864	4.35643	2.67506	0.101932	0.996849
74456	18	4933424G05Rik	+	0.51465	5.68037	2.67489	0.101942	0.996849
14187	6	Akr1b8	+	0.658927	5.17053	2.67382	0.102011	0.996849
239319	15	Card6	-	-0.658573	8.18696	2.67003	0.102254	0.996849
619310	9	Zfp872	+	-0.599815	7.70991	2.66181	0.102784	0.996849
72902	8	Spock3	+	-0.315144	9.70935	2.66148	0.102805	0.996849
224065	16	Uts2b	-	0.792475	3.67731	2.65383	0.1033	0.996849
243634	6	Ano2	+	-0.384793	7.21623	2.65013	0.103541	0.996849
387155	3	Mir137	+	0.188019	8.80702	2.64719	0.103733	0.996849
212541	6	Rho	+	0.474022	6.84151	2.64493	0.103881	0.996849
76527	8	Il34	-	0.313418	6.56097	2.63509	0.104526	0.996849
13019	7	Ctf1	+	-0.481393	7.03926	2.63481	0.104544	0.996849
666704	8	Samd1	+	-0.527376	10.7729	2.63336	0.10464	0.996849
71375	12	Foxn3	-	-0.602261	6.69411	2.63296	0.104666	0.996849
17136	7	Mag	-	0.334702	7.36987	2.63034	0.104839	0.996849
71581	12	9130015A21Rik	-	-0.43776	5.66533	2.61824	0.105642	0.996849
381785	6	Gm1070	+	0.362671	8.04025	2.61693	0.105729	0.996849
53857	6	Tuba8	+	-0.553169	7.7448	2.60901	0.106258	0.996849
380840	13	Lyrm4	-	-1.81355	6.27345	2.60535	0.106504	0.996849
73708	6	Dppa3	+	-0.882566	6.61324	2.60394	0.106598	0.996849
68527	2	Ucma	+	0.47588	6.13778	2.5999	0.10687	0.996849
68616	7	Gdpd3	+	-0.264645	8.84	2.59988	0.106872	0.996849
93872	18	Pcdhb1	+	-0.185339	9.35659	2.59018	0.107528	0.996849
100526532	12	Mir3067	+	0.453976	7.14532	2.58277	0.108032	0.996849
81799	15	C1qtnf3	+	-0.833694	4.00682	2.58147	0.108121	0.996849
16326	10	Inhbe	-	-0.27136	7.45773	2.58142	0.108125	0.996849
94191	13	Adarb2	+	1.54924	4.58826	2.57956	0.108251	0.996849
77296	10	Fam162b	-	-0.384669	6.78864	2.57447	0.1086	0.996849
60594	7	Capn12	+	0.324412	6.93868	2.57191	0.108776	0.996849
53897	11	Gal3st1	+	-0.475978	8.93184	2.56987	0.108917	0.996849
235956	13	Zfp825	-	-0.703384	8.06619	2.5646	0.10928	0.996849
114482820	13	Gm51268	-	0.570224	6.89455	2.56043	0.109569	0.996849
382395	10	Gm5174	+	-0.331113	7.21395	2.56038	0.109572	0.996849
67644	8	4930517G24Rik	+	-0.714715	6.97333	2.55992	0.109604	0.996849
102633760	7	Gm31510	-	0.272909	6.5281	2.55939	0.109641	0.996849
101056219	13	Urml	-	-0.404048	6.45724	2.55685	0.109817	0.996849
102465628	5	Mir7037	-	-0.41569	7.01127	2.55579	0.109891	0.996849
100302600	15	Snord43	-	1.40265	2.94327	2.55397	0.110018	0.996849
244713	9	Zfp317	+	-1.20986	7.7125	2.54947	0.110331	0.996849
102632488	12	Gm29508	-	-0.274469	7.88947	2.54541	0.110615	0.996849
55925	7	Syt8	+	-0.26215	7.61434	2.54443	0.110684	0.996849
404346	11	Olfr322	+	0.522112	6.48485	2.54355	0.110745	0.996849
64818	15	Krt81	-	-0.236025	7.10664	2.54001	0.110994	0.996849
78772	1	Hhipl2	+	0.630313	5.29217	2.53705	0.111203	0.996849
107197	19	Uqcc3	-	-0.627295	8.66803	2.52569	0.112006	0.996849
102465205	12	Mir6388	-	0.273344	7.54623	2.52508	0.112049	0.996849
75472	1	Cfap126	+	-0.541106	8.32615	2.52389	0.112134	0.996849
103968	7	Plin1	-	0.594275	6.21709	2.52324	0.11218	0.996849
26970	4	Pla2g2e	+	0.355576	5.73582	2.52137	0.112313	0.996849
56016	10	Hebp2	-	-0.930447	9.3421	2.51973	0.11243	0.996849
664799	2	Ctcfl	-	-0.257882	7.69587	2.51914	0.112472	0.996849
17182	12	Matn3	+	-0.580321	10.0651	2.51701	0.112624	0.996849
228785	2	Mylk2	+	-0.238604	8.74104	2.51551	0.112731	0.996849
73609	8	1700125H03Rik	+	0.316946	6.64342	2.5038	0.113572	0.996849
78029	14	4930538L07Rik	-	0.368186	6.16473	2.50198	0.113704	0.996849
12229	X	Btk	-	-1.76924	3.63974	2.49666	0.114088	0.996849
24084	4	Tekt2	-	0.333962	8.38017	2.49442	0.11425	0.996849
100503307	5	Gm15408	+	-0.507274	7.36812	2.48874	0.114663	0.996849
68607	15	Serhl	+	-0.418089	7.22507	2.48229	0.115135	0.996849
14394	11	Gabra1	-	-0.609132	9.78656	2.47853	0.11541	0.996849
381560	4	Xkr8	-	-0.806007	7.45805	2.47105	0.11596	0.996849
68682	9	Slc44a2	+	-0.408774	7.10661	2.47097	0.115967	0.996849
12068	6	Bet1	-	-1.04176	8.05002	2.46884	0.116124	0.996849
387163	18	Mir145a	-	-0.544237	7.6438	2.46671	0.116281	0.996849
237887	11	Slfn10-ps	-	-0.845577	8.67611	2.46556	0.116366	0.996849
207607	11	Ccdc40	+	0.519894	10.0381	2.46385	0.116493	0.996849
20249	19	Scd1	-	-0.468853	9.75386	2.46231	0.116607	0.996849
230828	4	Il22ra1	+	-0.428533	7.50865	2.45994	0.116783	0.996849
15451	7	Hpn	-	-0.22881	9.74503	2.45548	0.117115	0.996849
11677	6	Akr1b3	-	1.7832	2.56618	2.45479	0.117167	0.996849
118454	11	Gjc2	-	-0.957808	5.43197	2.45348	0.117264	0.996849
102632477	10	Gm30539	+	-0.451959	6.25093	2.45078	0.117467	0.996849
68273	4	Pomgnt1	+	-0.810619	9.27492	2.44735	0.117724	0.996849
14309	17	Fshr	-	0.297758	6.61852	2.43875	0.11837	0.996849
11831	15	Aqp6	+	-0.202249	7.61034	2.43559	0.11861	0.996849
14632	10	Gli1	-	-0.613636	8.6709	2.43533	0.118629	0.996849
73336	9	Prss44	+	-0.906087	5.93541	2.43356	0.118763	0.996849
14794	6	Spsb2	+	-0.645253	8.78605	2.42871	0.119131	0.996849
670507	2	Gm14317	+	0.397382	5.19077	2.42226	0.119622	0.996849
381409	2	Cdh26	+	-0.225661	6.90545	2.4199	0.119803	0.996849
17420	12	Mnat1	+	-0.853967	6.54539	2.4157	0.120125	0.996849
74279	X	Magea14	-	0.380701	7.29642	2.41435	0.120228	0.996849
100862203	17	Gm6712	+	0.543765	5.44136	2.4124	0.120378	0.996849
63857	8	Bco1	+	-0.42755	6.94114	2.40267	0.121128	0.996849
16534	7	Kcnn4	+	0.603982	5.52293	2.40181	0.121195	0.996849
735263	4	Mir698	+	-0.259511	7.70527	2.40032	0.121311	0.996849
433944	5	Tbx3os2	-	-0.426025	8.58089	2.39959	0.121367	0.996849
12049	9	Bcl2l10	+	0.203153	8.89077	2.39731	0.121544	0.996849
21948	17	Cd70	-	-0.243442	8.02233	2.39652	0.121606	0.996849
56299	17	Fkbpl	+	0.611078	7.14455	2.39484	0.121736	0.996849
226527	1	Cryzl2	+	-0.488513	9.11608	2.39383	0.121815	0.996849
102465610	3	Mir7008	+	0.618506	7.28985	2.39361	0.121832	0.996849
83382	7	Siglece	-	-0.601059	4.23686	2.39238	0.121928	0.996849
21990	7	Tph1	-	-0.85551	6.94383	2.38879	0.122208	0.996849
723853	11	Mir365-2	+	-0.561439	6.73958	2.38605	0.122422	0.996849
12519	16	Cd80	+	0.357499	6.05404	2.37763	0.123084	0.996849
77595	3	Nup210l	+	0.497617	7.0028	2.3758	0.123229	0.996849
19184	11	Psmc5	+	0.743187	8.49615	2.37518	0.123277	0.996849
21816	14	Tgm1	-	-0.406726	8.61325	2.37456	0.123327	0.996849
17002	9	Ltf	+	-0.961171	3.9834	2.37434	0.123344	0.996849
100047133	1	Gm16894	-	0.786815	5.38315	2.37309	0.123442	0.996849
12262	4	C1qc	-	0.32859	5.65242	2.37112	0.123598	0.996849
329502	2	Pla2g4e	-	-0.481998	8.7273	2.3664	0.123972	0.996849
212190	4	Ubxn10	-	-0.287849	8.72773	2.36192	0.124329	0.996849
71319	1	4933439K11Rik	-	-0.386737	7.38848	2.35941	0.124529	0.996849
723884	7	Mir7-2	+	0.702394	4.78923	2.35359	0.124995	0.996849
68515	11	Myadml2	-	-0.728525	7.81937	2.34805	0.12544	0.996849
109198	1	6030407O03Rik	-	0.644105	4.30931	2.3453	0.125661	0.996849
433466	2	Jmjd7	+	-1.64229	3.78434	2.34244	0.125892	0.996849
258277	15	Olfr281	+	0.301306	7.6393	2.33903	0.126168	0.996849
14008	7	Etv2	-	0.401202	7.36992	2.33328	0.126634	0.996849
102465791	10	Mir7688	+	-0.616705	7.49204	2.33322	0.12664	0.996849
105243155	8	Gm26795	+	0.346765	6.77476	2.32831	0.12704	0.996849
54632	X	Ftsj1	-	-1.02524	6.78973	2.32326	0.127453	0.996849
621080	8	AI429214	+	0.76881	8.19123	2.32219	0.12754	0.996849
227671	2	Gbgt1	+	0.46415	6.67724	2.31931	0.127777	0.996849
69444	11	Lyzl6	-	0.305847	5.60481	2.31698	0.127968	0.996849
225471	18	Ticam2	-	0.634178	6.47953	2.30921	0.12861	0.996849
94179	11	Krt23	-	-0.456394	6.56334	2.30078	0.129309	0.996849
22709	17	Zfp51	+	-0.904872	8.05844	2.29496	0.129795	0.996849
78654	16	1700066C05Rik	+	-0.256127	6.96164	2.28903	0.130291	0.996849
76703	3	Cpb1	-	0.355487	6.3271	2.28863	0.130325	0.996849
69671	4	Tmem52	+	-0.347124	7.89802	2.286	0.130546	0.996849
102465702	18	Mir7219	-	0.466872	6.66081	2.2816	0.130917	0.996849
67773	7	Kat8	+	-0.425085	8.12499	2.27908	0.13113	0.996849
50765	5	Tfr2	+	0.646923	5.87266	2.27598	0.131392	0.996849
100316687	1	Mir1928	-	-0.279928	8.11882	2.27378	0.131578	0.996849
100526509	7	Mir3104	+	-0.26927	6.39832	2.27284	0.131658	0.996849
106878	18	Smim3	-	-0.545978	9.97972	2.2715	0.131772	0.996849
233899	7	Ccdc189	-	-0.667291	8.86862	2.2672	0.132139	0.996849
11482	15	Acvrl1	+	-0.304788	9.24922	2.26381	0.132428	0.996849
64661	7	Krtdap	+	-0.313754	7.99289	2.26073	0.132692	0.996849
21958	1	Tnp1	-	0.368247	7.65808	2.2581	0.132917	0.996849
12836	9	Col7a1	+	-0.262152	7.71328	2.25716	0.132998	0.996849
72927	9	Hepacam	+	0.37749	6.78217	2.25467	0.133212	0.996849
71169	12	Nbas	+	0.707066	9.01925	2.25107	0.133522	0.996849
83993	1	Tbx19	-	0.535582	4.53009	2.2435	0.134177	0.996849
67286	5	Ift22	+	-0.477097	7.48625	2.23928	0.134544	0.996849
74202	4	Fblim1	-	-0.207366	9.17562	2.23791	0.134663	0.996849
66144	6	Atp6v1f	+	-0.82044	8.559	2.23738	0.134709	0.996849
105120	13	AI197445	+	-1.15336	5.13608	2.23672	0.134766	0.996849
18029	10	Nfic	-	-0.995219	6.99688	2.23637	0.134797	0.996849
102638083	16	Ccdc188	+	0.284725	6.07976	2.23279	0.13511	0.996849
74685	16	Lrrc74b	-	-0.280296	8.3935	2.232	0.135179	0.996849
723898	5	Mir339	-	0.319259	6.50727	2.23143	0.135229	0.996849
74968	12	4930465M20Rik	-	-0.593695	5.7198	2.23019	0.135337	0.996849
14579	4	Gem	+	-0.559423	8.988	2.22748	0.135575	0.996849
329679	3	Fnip2	-	-0.643645	9.57436	2.22696	0.135621	0.996849
16867	17	Lhcgr	-	0.543802	8.25736	2.22422	0.135861	0.996849
53380	X	Psmd10	-	1.24611	6.37784	2.22373	0.135904	0.996849
619605	4	Zcchc17	-	-0.566798	8.10686	2.22299	0.13597	0.996849
53978	8	Lpar2	+	-0.599108	9.75426	2.2226	0.136004	0.996849
17772	X	Mtm1	+	-1.10332	5.96703	2.22181	0.136073	0.996849
209837	X	Slc38a5	+	-0.89767	4.79698	2.21271	0.136878	0.996849
71232	19	4933429K18Rik	-	0.327216	6.58297	2.21042	0.137081	0.996849
69277	2	3300002I08Rik	-	1.17205	6.66681	2.20402	0.137651	0.996849
78031	2	4930547E08Rik	-	-0.412823	5.1963	2.20358	0.13769	0.996849
171486	X	Cd99l2	-	1.56541	4.11447	2.20314	0.13773	0.996849
100504104	11	Gm16062	+	1.51122	5.67959	2.20229	0.137806	0.996849
75563	4	Dnali1	-	0.971291	6.054	2.20205	0.137827	0.996849
387514	6	Tas2r143	+	0.667312	4.53931	2.20059	0.137958	0.996849
232855	7	Zfp772	-	-1.0909	5.50896	2.20007	0.138005	0.996849
102466771	14	Mir6948	-	-0.194448	9.46568	2.1921	0.13872	0.996849
223726	15	Mpped1	+	-0.172298	11.023	2.19168	0.138758	0.996849
105245515	13	Gm40962	+	0.324015	7.47515	2.19163	0.138762	0.996849
210853	17	Zfp947	-	1.31712	7.88233	2.19158	0.138767	0.996849
72865	X	Rtl8c	+	0.441652	7.62516	2.18951	0.138953	0.996849
12258	2	Serping1	-	-0.26228	8.53268	2.18853	0.139042	0.996849
545481	2	Arhgap40	+	0.372126	6.48907	2.18543	0.139322	0.996849
381738	5	Drc1	+	0.29759	8.76079	2.18365	0.139484	0.996849
212647	4	Aldh4a1	+	-0.829751	8.53338	2.18336	0.13951	0.996849
319487	16	A230028O05Rik	+	-0.778213	8.50054	2.18308	0.139535	0.996849
14862	3	Gstm1	-	-0.792142	7.11136	2.18073	0.139748	0.996849
100038601	11	Gm11691	+	0.293483	6.89724	2.17341	0.140414	0.996849
13835	6	Epha1	-	-0.683924	7.76292	2.17146	0.140593	0.996849
75879	3	4930589L23Rik	+	-0.880482	8.00471	2.16857	0.140857	0.996849
65971	10	Tbata	+	0.632385	5.32765	2.16622	0.141072	0.996849
73558	9	1700110K17Rik	+	0.31221	7.45234	2.16614	0.14108	0.996849
13607	X	Eda	+	-0.673122	7.74918	2.16525	0.141162	0.996849
210710	X	Gab3	-	-0.369758	5.37925	2.16191	0.141469	0.996849
668178	15	Mettl7a3	+	0.333141	8.70185	2.15831	0.1418	0.996849
12007	5	Azgp1	+	-1.56026	1.65207	2.15774	0.141853	0.996849
100163	4	Pafah2	+	0.569646	7.77561	2.15231	0.142356	0.996849
68323	19	Nudt22	-	-0.195336	8.44333	2.15112	0.142466	0.996849
66241	1	Tmem9	+	-0.507957	8.1314	2.14686	0.142862	0.996849
73303	2	Bcas1os2	+	-0.427774	7.12943	2.14638	0.142907	0.996849
268670	13	Zfp759	+	0.922239	6.46222	2.14361	0.143164	0.996849
116905	11	Dph1	-	-0.702872	9.45067	2.14266	0.143253	0.996849
67119	9	Ccdc159	+	1.38117	6.26262	2.14192	0.143323	0.996849
67323	4	1700042G07Rik	+	0.48991	6.87249	2.13597	0.143879	0.996849
327799	10	Usp44	+	0.432736	5.59737	2.13549	0.143925	0.996849
100316778	10	Mir1982	+	-0.196767	6.70799	2.13517	0.143955	0.996849
229588	3	Gm128	-	-0.226956	9.53416	2.1326	0.144196	0.996849
19711	1	Resp18	-	-1.00557	5.2058	2.12998	0.144443	0.996849
12986	4	Csf3r	+	0.307055	6.74188	2.12875	0.144558	0.996849
68245	14	1700108J01Rik	-	-0.184033	8.44138	2.12674	0.144748	0.996849
100038571	4	Gm12863	-	0.48124	3.91873	2.12647	0.144774	0.996849
18407	4	Orm3	+	0.71254	3.93055	2.12401	0.145007	0.996849
15403	6	Hoxa6	-	-0.19557	9.72317	2.12177	0.145218	0.996849
22051	5	Trip6	-	0.376693	9.22785	2.11841	0.145538	0.996849
58803	19	Pga5	-	-0.342913	6.64816	2.11702	0.14567	0.996849
654359	11	Gm12338	-	0.560039	6.18549	2.11682	0.145689	0.996849
613264	6	1810020O05Rik	-	0.34604	8.57424	2.11609	0.145758	0.996849
329358	2	Gm13387	-	-0.2508	6.32395	2.11555	0.14581	0.996849
22041	9	Trf	-	-0.866838	6.64875	2.11467	0.145894	0.996849
237073	X	Rbm41	-	-0.851047	7.92169	2.10839	0.146494	0.996849
170716	17	Cyp4f13	-	-1.20246	7.36411	2.10719	0.146608	0.996849
102634243	18	Gm31875	-	0.222964	8.63998	2.10665	0.14666	0.996849
76814	9	Scarletltr	+	-0.416009	4.36851	2.10396	0.146918	0.996849
102466645	19	Mir6405	+	0.316285	6.78632	2.10026	0.147274	0.996849
216971	11	Fam222b	+	-0.82764	9.16926	2.10009	0.147291	0.996849
115489917	4	Gm52688	+	0.745566	5.24391	2.09935	0.147362	0.996849
93692	13	Glrx	+	-1.42624	4.47257	2.0933	0.147946	0.996849
77059	19	4931408D14Rik	-	-0.380598	6.49339	2.09075	0.148193	0.996849
319720	17	9630028I04Rik	-	-0.220828	7.32956	2.08985	0.14828	0.996849
320950	7	9330104G04Rik	-	-0.639355	8.1263	2.08709	0.148549	0.996849
171260	7	Vmn1r89	+	-0.30054	6.70003	2.08383	0.148866	0.996849
100040792	11	Gm11627	-	0.346212	8.2548	2.08383	0.148866	0.996849
625662	13	Ankrd31	+	-0.4106	7.18203	2.08235	0.149011	0.996849
272465	8	Tmem255b	+	0.326312	7.14579	2.08049	0.149192	0.996849
102637239	9	Gm34106	-	-0.377522	8.1353	2.07603	0.149629	0.996849
252974	10	Tspear	+	0.195396	7.51334	2.06912	0.150308	0.996849
269683	5	E130006D01Rik	-	-0.324223	9.47563	2.06834	0.150385	0.996849
245860	1	Atg9a	-	-0.347992	8.15559	2.06689	0.150528	0.996849
22445	X	Xlr3a	-	-0.360173	5.78292	2.06049	0.151161	0.996849
100217469	11	Snord91a	+	-0.541826	5.07855	2.05979	0.151231	0.996849
18514	1	Pbx1	-	1.06712	7.22632	2.05803	0.151405	0.996849
732482	8	Gm9731	+	0.298384	7.56073	2.0575	0.151458	0.996849
11752	14	Anxa8	+	-0.261845	6.94479	2.05627	0.151581	0.996849
20609	17	Sstr5	-	-0.236055	8.57771	2.05538	0.151669	0.996849
72330	9	Klhl40	+	-0.293476	6.75625	2.05234	0.151973	0.996849
69816	18	Mzb1	-	0.444727	6.52463	2.0507	0.152136	0.996849
54364	19	Rpp30	+	1.45327	6.47154	2.05039	0.152167	0.996849
100038854	16	Cstdc6	-	0.349947	5.32996	2.04801	0.152405	0.996849
13074	19	Cyp17a1	-	-0.253966	7.40051	2.04573	0.152634	0.996849
105243583	11	Gm39468	+	-0.27367	7.43217	2.04253	0.152955	0.996849
209027	11	Pycr1	-	-0.302564	7.38513	2.04052	0.153157	0.996849
497071	14	Rnase13	-	-0.291853	6.58284	2.03728	0.153483	0.996849
66825	4	Rnf186	+	-0.135266	8.8015	2.03256	0.153961	0.996849
102466217	5	Mir7033	-	-0.33642	6.92441	2.02855	0.154367	0.996849
75454	2	Phpt1	-	-1.08325	7.64221	2.02733	0.154492	0.996849
331004	9	Slc9a9	+	0.365636	5.94661	2.02626	0.154601	0.996849
387146	12	Mir127	+	-0.3657	7.19945	2.02211	0.155023	0.996849
110855	19	Pde6c	+	0.462516	6.80826	2.02145	0.155091	0.996849
235180	9	Fez1	+	-0.365365	8.91774	2.02087	0.15515	0.996849
100502825	5	Rpl37rt	-	0.452232	8.62251	2.0184	0.155403	0.996849
66705	17	Dnase1l2	-	0.314377	8.47003	2.01838	0.155405	0.996849
100628603	17	Mir5134	-	0.510158	6.6032	2.01576	0.155673	0.996849
100526533	14	Mir3075	+	0.320256	5.77554	2.0148	0.155772	0.996849
329839	4	Gm829	+	-0.219029	7.06084	2.01144	0.156117	0.996849
58867	7	Syngr4	-	-0.972522	7.42568	2.01131	0.15613	0.996849
100043403	2	Gm14410	-	1.55018	6.14274	2.01004	0.156261	0.996849
67432	19	Hoga1	+	0.643539	6.94816	2.01001	0.156264	0.996849
100502936	6	E330021D16Rik	-	0.794499	5.46902	2.00921	0.156346	0.996849
192187	14	Stab1	-	0.282567	6.10978	2.00918	0.15635	0.996849
17425	5	Foxk1	+	-0.94155	10.5897	2.00478	0.156804	0.996849
207215	16	Fbxo40	-	-0.133878	8.70238	2.00318	0.15697	0.996849
78028	9	4930545L08Rik	-	0.283373	6.4125	2.00033	0.157265	0.996849
70942	19	4931403E22Rik	-	0.307105	5.38472	2.00002	0.157297	0.996849
102634628	11	Gm11418	+	-0.204128	8.87727	1.99907	0.157395	0.996849
102466210	15	Mir6955	+	-0.858775	3.68616	1.99747	0.157562	0.996849
70487	9	5730403I07Rik	-	0.345274	5.42931	1.99518	0.157801	0.996849
105866	15	Krt72	-	-0.280024	8.18347	1.99292	0.158036	0.996849
108699	2	Chn1	-	-0.573665	10.7059	1.99114	0.158222	0.996849
12525	6	Cd8a	+	0.256255	7.77495	1.98435	0.158933	0.996849
69263	5	Rfc3	-	-0.793606	9.75394	1.98156	0.159226	0.996849
193670	11	Rnf185	-	-0.302165	6.20927	1.98063	0.159324	0.996849
217341	11	Qrich2	-	0.468655	5.03231	1.98008	0.159382	0.996849
76441	17	Daam2	-	-0.803269	8.03961	1.97734	0.159671	0.996849
106947	10	Slc39a3	-	-1.2487	8.51001	1.97725	0.15968	0.996849
102635639	10	Gm32926	+	-0.757263	8.6452	1.97698	0.159709	0.996849
74377	17	Hsf2bp	-	0.307508	6.94758	1.97171	0.160266	0.996849
22223	5	Uchl1	+	0.255637	8.48825	1.97113	0.160328	0.996849
243277	5	Adgrd1	+	-0.895791	4.82795	1.96882	0.160573	0.996849
56802	2	Gnasas1	-	-0.519004	4.47814	1.96314	0.161178	0.996849
12763	13	Cmah	+	-0.176431	7.26154	1.96265	0.16123	0.996849
102466240	2	Mir7685	-	0.232071	7.35286	1.95495	0.162055	0.996849
71081	2	4933416E03Rik	+	-0.314398	6.9473	1.95323	0.162239	0.996849
100038570	11	Prcd	+	0.271053	7.88518	1.95107	0.162472	0.996849
387190	11	Mir195a	+	0.377624	5.06622	1.95055	0.162528	0.996849
17110	10	Lyz1	-	0.446223	5.34404	1.95054	0.162528	0.996849
22066	3	Trpc4	+	-0.34428	7.67358	1.94822	0.162779	0.996849
212974	7	Pgghg	+	-0.471646	6.90016	1.94724	0.162885	0.996849
79201	7	Tnfrsf23	-	-0.560121	7.95275	1.94717	0.162892	0.996849
73452	5	1700063O14Rik	-	0.439355	5.33884	1.94383	0.163254	0.996849
23897	3	Hax1	-	-0.951191	7.94697	1.94292	0.163352	0.996849
12842	11	Col1a1	+	-0.283499	7.37665	1.93975	0.163695	0.996849
54200	7	Sult2b1	-	-0.27393	9.8089	1.9377	0.163919	0.996849
242466	4	Zfp462	+	0.367452	8.84427	1.9358	0.164126	0.996849
100499528	15	Mir3473a	-	-0.570407	5.29122	1.93195	0.164545	0.996849
100504207	7	Arhgap33os	+	-0.240008	7.33989	1.93104	0.164645	0.996849
72461	7	Prcp	+	1.12206	6.78921	1.92959	0.164803	0.996849
100049710	7	Mir290a	+	-0.261974	5.85809	1.92384	0.165434	0.996849
735271	8	Mir709	+	0.202797	8.89725	1.92381	0.165437	0.996849
63828	11	Fn3k	+	-0.365696	8.39283	1.91898	0.165969	0.996849
102465189	16	Mir6366	-	0.270774	7.01186	1.91882	0.165987	0.996849
231655	5	Oasl1	+	-0.367305	8.51295	1.91788	0.166091	0.996849
100043424	2	Morrbid	-	0.23107	6.25133	1.91629	0.166266	0.996849
102466236	4	Mir7658	-	-0.398664	7.3089	1.90742	0.16725	0.996849
78656	18	Brd8	-	-1.26004	3.52413	1.90672	0.167328	0.996849
246080	8	Defb7	+	0.181547	8.55403	1.90554	0.16746	0.996849
73690	10	Glipr1	-	-0.419869	4.29282	1.9049	0.167531	0.996849
108168754	2	Gm13522	+	0.463321	5.68075	1.9035	0.167687	0.996849
67282	10	Washc3	+	-0.9416	8.8403	1.90001	0.168077	0.996849
406218	15	Panx2	+	-0.679769	8.28945	1.89984	0.168096	0.996849
54651	X	Usp27x	-	-0.891361	6.15927	1.89325	0.168836	0.996849
22441	X	Xlr	-	0.262753	5.73936	1.88947	0.169262	0.996849
19212	2	Pter	+	-0.810296	7.23212	1.88355	0.169931	0.996849
271887	2	Rbbp8nl	-	-0.166669	8.37325	1.88194	0.170114	0.996849
319430	7	C5ar2	-	0.354939	6.4747	1.88108	0.170212	0.996849
207911	15	Mchr1	+	-0.381094	9.42212	1.87798	0.170564	0.996849
72630	2	Hspa12b	+	0.279467	8.31792	1.87742	0.170628	0.996849
100503338	X	Gm14636	-	0.859835	5.63685	1.8766	0.170721	0.996849
626419	11	Gm11981	-	-0.40924	5.17598	1.87509	0.170894	0.996849
75086	13	4930520P13Rik	+	0.35962	7.13407	1.87416	0.170999	0.996849
102132	8	E230013L22Rik	+	-0.577639	7.48291	1.87387	0.171032	0.996849
76405	8	1700018B08Rik	-	-0.203701	9.26837	1.87229	0.171213	0.996849
102465596	19	Mir6987	-	-0.765996	5.38613	1.87139	0.171316	0.996849
98932	2	Myl9	+	-0.434957	9.24689	1.87102	0.171359	0.996849
232386	6	Gm38404	-	-0.342239	6.76221	1.8703	0.171441	0.996849
723863	12	Mir410	+	0.560287	5.26585	1.87015	0.171458	0.996849
74440	8	Cmip	+	-0.37883	10.4093	1.86886	0.171605	0.996849
22324	17	Vav1	+	-0.278541	7.22124	1.86693	0.171827	0.996849
102465540	1	Mir6897	-	0.90297	4.14191	1.8656	0.171979	0.996849
546886	5	Cfap73	-	-0.220383	6.74372	1.86502	0.172047	0.996849
102631833	2	Gm14040	-	0.251234	7.80037	1.86378	0.172189	0.996849
192285	2	Phf21a	+	0.368841	10.4869	1.86304	0.172274	0.996849
244958	9	Mrap2	+	-0.249889	9.25794	1.86118	0.172489	0.996849
110595	6	Timp4	-	0.405385	6.07746	1.86027	0.172593	0.996849
170757	3	Adgrl4	+	-0.459186	9.048	1.85954	0.172678	0.996849
69441	11	Efcab15	-	0.202349	7.272	1.85646	0.173034	0.996849
106557447	4	Gm49890	-	0.324777	6.01207	1.854	0.173319	0.996849
102633438	2	Gm13974	+	0.31712	6.15035	1.85362	0.173363	0.996849
52020	17	Umodl1	+	0.344633	6.65444	1.85144	0.173616	0.996849
73985	18	4930445N18Rik	+	-1.05593	9.27635	1.85125	0.173638	0.996849
170720	11	Card14	+	0.390244	5.92555	1.84946	0.173846	0.996849
69642	9	Mlip	-	-0.320718	6.44759	1.84919	0.173878	0.996849
102640242	7	Gm36356	+	-0.285621	7.23342	1.84902	0.173897	0.996849
30927	8	Snai3	-	-0.401075	7.65076	1.84636	0.174207	0.996849
69097	17	Trim15	-	-0.419544	6.16016	1.84609	0.174239	0.996849
23936	15	Lynx1	-	-0.196024	8.70578	1.84508	0.174357	0.996849
432516	10	Myo1a	+	-0.703209	3.60795	1.84484	0.174385	0.996849
57913	7	Pidd1	-	-0.352124	7.63291	1.84476	0.174394	0.996849
27209	7	Snord32a	-	0.34626	5.46274	1.84366	0.174522	0.996849
103175	10	D630029K05Rik	+	-0.266971	7.46139	1.84306	0.174592	0.996849
233649	7	Cnga4	+	0.904403	3.26443	1.84289	0.174613	0.996849
12638	6	Cftr	+	-0.56103	7.85825	1.84198	0.174719	0.996849
72168	16	Aifm3	+	-0.334156	8.881	1.8381	0.175174	0.996849
241274	2	Pnpla7	+	-1.88012	3.8955	1.83741	0.175255	0.996849
80861	11	Dhx58	-	0.282029	8.19314	1.836	0.175421	0.996849
100316711	7	Mir1964	+	0.358752	6.87024	1.83207	0.175883	0.996849
384059	4	Tlr12	-	-1.20151	6.48448	1.83067	0.176049	0.996849
72753	1	2810442N19Rik	+	-0.272283	6.35844	1.83054	0.176064	0.996849
20977	X	Syp	+	0.169411	7.67073	1.83012	0.176113	0.996849
74347	8	Meak7	-	-0.985299	6.12323	1.82924	0.176217	0.996849
218194	13	Phactr1	+	-0.41398	9.66005	1.8279	0.176376	0.996849
58804	7	Cdc42ep5	-	-0.502214	8.04578	1.82744	0.17643	0.996849
791080	14	Mir759	+	-0.302459	7.30854	1.82602	0.176598	0.996849
83564	7	Nlrp4c	+	0.562665	5.37803	1.82515	0.176701	0.996849
72315	16	Ccdc74a	+	-0.506871	10.2598	1.82446	0.176783	0.996849
224530	17	Acat3	-	-0.485702	8.42777	1.82109	0.177184	0.996849
71721	10	Fam13c	+	-0.406884	9.02134	1.81873	0.177464	0.996849
22351	9	Vill	+	0.272981	5.95626	1.81781	0.177574	0.996849
14885	17	Gtf2h4	-	-0.359718	7.87004	1.81034	0.178467	0.996849
22040	9	Trex1	-	0.475284	5.529	1.81016	0.178489	0.996849
69836	10	Pla2g12b	+	-0.29689	7.41673	1.80988	0.178523	0.996849
227738	2	Lrsam1	-	0.264856	7.61023	1.80798	0.17875	0.996849
102631730	11	4930512M02Rik	-	0.534656	4.60077	1.80658	0.178919	0.996849
68371	10	Pbld1	+	-0.310184	6.91187	1.80631	0.178952	0.996849
403175	3	Tigd4	+	-0.316432	6.12846	1.80412	0.179215	0.996849
723897	15	Mir33	+	0.283262	7.04478	1.80407	0.179221	0.996849
433256	19	Acsl5	+	-0.625227	8.75698	1.80385	0.179248	0.996849
104370	8	Snora68	-	0.790809	6.6786	1.80225	0.179441	0.996849
212123	8	Dcaf15	-	-0.758668	8.33275	1.80187	0.179487	0.996849
627268	X	Gm15232	-	0.257573	6.07754	1.80164	0.179514	0.996849
74281	15	Spatc1	+	-0.415409	5.95024	1.7978	0.179979	0.996849
104795665	2	Gm23363	+	0.180426	6.73487	1.79721	0.18005	0.996849
13193	X	Dcx	-	0.392561	4.44721	1.79684	0.180095	0.996849
67103	4	Ptgr1	-	-1.14709	7.22533	1.79684	0.180095	0.996849
434003	6	Gm13848	-	-0.282314	6.92893	1.79665	0.180118	0.996849
14767	1	Nmur1	-	0.501971	4.94254	1.79485	0.180337	0.996849
22259	2	Nr1h3	-	-0.508447	7.63957	1.79424	0.18041	0.996849
73703	16	Dppa2	+	0.296313	6.93864	1.7935	0.1805	0.996849
101831	7	Faap24	-	-1.01677	7.80809	1.79281	0.180584	0.996849
227525	2	Dclre1c	+	-0.663063	6.81221	1.78603	0.181411	0.996849
57890	6	Il17re	+	0.280159	5.75774	1.78503	0.181533	0.996849
22750	6	Zfp9	-	-1.21228	8.34228	1.78047	0.182092	0.996849
115490183	5	Gm16015	-	-0.271723	6.32089	1.77631	0.182603	0.996849
402757	19	9830166K06Rik	-	-0.548626	7.48438	1.77287	0.183027	0.996849
237560	10	Lrrc10	+	-0.201841	9.32048	1.77177	0.183164	0.996849
224897	17	Dpp9	-	-0.633841	8.72107	1.7713	0.183222	0.996849
73712	7	Dmkn	+	0.369119	7.87114	1.7681	0.183617	0.996849
72139	8	2610044O15Rik8	-	-0.919332	7.97733	1.76683	0.183775	0.996849
327766	10	Tmem26	+	0.366441	8.80949	1.76577	0.183907	0.996849
20321	3	Frrs1	+	-0.607995	8.35301	1.76444	0.184071	0.996849
102635415	6	Halr1	+	-0.306838	7.71959	1.76263	0.184297	0.996849
71067	10	4933411E08Rik	+	0.179074	7.9058	1.76256	0.184305	0.996849
16790	7	Anpep	-	-0.408786	8.65482	1.759	0.18475	0.996849
244864	9	Layn	-	-0.509525	8.91498	1.75865	0.184793	0.996849
102465597	19	Mir6988	+	0.341957	5.37827	1.75822	0.184846	0.996849
99686	3	AI606473	+	-0.409945	7.53041	1.75228	0.185591	0.996849
100303731	5	Gm10874	+	0.196907	8.99973	1.74945	0.185946	0.996849
109904	X	Mcf2	-	0.334859	8.28103	1.74788	0.186143	0.996849
244672	9	Cwf19l2	+	-0.600693	7.74168	1.7468	0.186279	0.996849
625850	17	Gm11166	-	-0.402044	5.42162	1.7468	0.18628	0.996849
21871	5	Atp6v0a2	+	-1.16851	8.96305	1.7422	0.18686	0.996849
70123	X	Nbdy	+	-0.655233	6.46917	1.73951	0.187202	0.996849
320916	5	Wscd2	+	-0.256929	9.27943	1.73937	0.187219	0.996849
66503	13	1810034E14Rik	+	-0.746412	6.76634	1.73892	0.187276	0.996849
12350	3	Car3	+	-0.414162	9.21215	1.73803	0.187389	0.996849
100526466	11	Mir3060	+	0.402323	6.31909	1.73716	0.187499	0.996849
30942	3	Hnf4g	+	-0.40536	8.43699	1.734	0.187901	0.996849
19024	7	Ppfibp2	+	-0.626385	8.73744	1.73366	0.187945	0.996849
114483555	13	Gm24195	+	0.314946	8.1238	1.73208	0.188146	0.996849
68348	12	Serpina1f	-	1.06197	1.36729	1.73064	0.188329	0.996849
638345	17	Sbpl	-	0.298823	7.15481	1.73052	0.188344	0.996849
75859	2	4930568D16Rik	-	-0.331537	5.20929	1.72913	0.188523	0.996849
104346	8	Gas8	+	-0.497629	9.56637	1.72823	0.188637	0.996849
114662	17	Prss29	+	-0.261067	5.46193	1.72715	0.188776	0.996849
20713	3	Serpini1	+	-1.37126	7.01911	1.72608	0.188912	0.996849
102866	X	Pls3	-	0.514918	7.1501	1.72565	0.188967	0.996849
631037	4	Cyp4b1-ps2	-	-0.37357	7.58766	1.72562	0.188971	0.996849
213081	5	Wdr19	+	0.566475	8.87295	1.7212	0.189538	0.996849
71445	X	5530601H04Rik	-	0.790998	7.78679	1.72105	0.189557	0.996849
382231	X	8030474K03Rik	+	-0.336339	6.81292	1.71903	0.189818	0.996849
77794	2	Adamtsl2	+	-0.660961	2.66172	1.71723	0.190049	0.996849
102466805	X	Mir7093	+	1.78157	3.01561	1.71627	0.190174	0.996849
20495	2	Slc12a1	+	-0.353973	8.09115	1.71364	0.190514	0.996849
52512	14	D14Ertd670e	+	-0.369529	7.50639	1.7129	0.190609	0.996849
20254	1	Scg2	-	-0.401155	8.586	1.71097	0.190859	0.996849
109593	6	Lmo3	-	-0.318365	8.75636	1.71012	0.190969	0.996849
140765	17	Tmprss3	-	0.435	7.32137	1.70769	0.191285	0.996849
70894	11	Efcab3	+	-0.823453	2.48633	1.70756	0.191303	0.996849
22625	1	Map3k19	-	0.228687	7.49462	1.70274	0.19193	0.996849
13077	9	Cyp1a2	-	-0.245138	7.55895	1.70239	0.191976	0.996849
72434	7	Lypd3	+	0.113866	10.2629	1.69943	0.192363	0.996849
66770	14	4933429O19Rik	+	0.405242	4.75077	1.69675	0.192713	0.996849
21389	7	Tbx6	+	-0.399889	7.09432	1.69659	0.192734	0.996849
12511	19	Cd6	-	-0.386822	7.43688	1.69477	0.192974	0.996849
71223	16	Gpr15	-	0.344479	6.79054	1.6945	0.193009	0.996849
12805	15	Cntn1	+	-0.270875	9.05607	1.69079	0.193497	0.996849
17138	X	Magea2	-	-0.190821	7.95571	1.68854	0.193794	0.996849
216616	11	Efemp1	+	-0.329202	8.42201	1.68816	0.193844	0.996849
56471	14	Stmn4	+	0.362322	7.6298	1.68583	0.194151	0.996849
319682	6	D830026I12Rik	+	-0.350347	5.42923	1.68569	0.19417	0.996849
211468	17	Kcnh8	+	-0.323659	8.67214	1.68537	0.194212	0.996849
626834	7	Klk13	+	-0.477088	6.18064	1.68507	0.194252	0.996849
11608	3	Agtr1b	-	0.370466	7.68151	1.68049	0.19486	0.996849
545938	7	Zfp607a	+	-0.868809	8.04797	1.67644	0.195399	0.996849
110135	3	Fgb	-	0.364494	7.31245	1.67356	0.195782	0.996849
94176	11	Dock2	-	0.259448	6.7759	1.67216	0.195969	0.996849
219026	14	Eddm3b	+	-0.80967	3.36206	1.67197	0.195994	0.996849
270150	9	Ccdc153	+	0.182712	7.86422	1.67052	0.196189	0.996849
21756	1	Prss40	-	-0.310078	5.61457	1.67015	0.196238	0.996849
26971	4	Pla2g2f	-	-0.256647	7.18165	1.66982	0.196283	0.996849
73412	13	Nme8	-	-0.437378	6.01171	1.66759	0.196582	0.996849
12010	2	B2m	+	-0.487956	8.01904	1.66307	0.197189	0.996849
54722	6	Gsdme	-	-0.730345	8.94915	1.6622	0.197307	0.996849
100503434	17	Gm19689	-	0.434004	7.81451	1.6618	0.197361	0.996849
225608	18	Sh3tc2	+	0.267627	8.79104	1.66112	0.197453	0.996849
115486641	7	Gm26230	-	0.339616	7.58296	1.66099	0.197469	0.996849
66772	3	Asb17	+	-0.351074	6.37198	1.66088	0.197485	0.996849
56869	7	Zfp109	-	-0.442123	8.82553	1.659	0.197738	0.996849
319634	11	Efcab5	-	0.720407	5.28047	1.65843	0.197815	0.996849
239408	15	Tmem74	-	-0.669837	8.5657	1.65809	0.197861	0.996849
115487119	1	6030442K20Rik	-	-0.805302	7.45492	1.65808	0.197863	0.996849
17385	10	Mmp11	-	-0.557558	9.38403	1.65737	0.197958	0.996849
228788	2	Ccm2l	+	0.401218	3.89597	1.65703	0.198005	0.996849
102632075	14	Gm30244	-	-0.571855	4.49554	1.65601	0.198142	0.996849
21743	6	Inmt	-	-0.385067	6.13881	1.6559	0.198158	0.996849
330188	5	Ccdc63	-	-0.320327	9.63712	1.65584	0.198167	0.996849
17961	8	Nat2	+	-0.516891	4.86384	1.65536	0.198232	0.996849
19329	1	Rab17	-	-0.409306	5.39647	1.65418	0.198391	0.996849
100038600	11	Gm11529	-	0.342387	7.30159	1.65301	0.198549	0.996849
100504112	7	Ccer2	+	0.454759	7.70991	1.65218	0.198662	0.996849
102640042	19	Gm29593	-	-0.243846	8.03116	1.65163	0.198737	0.996849
57746	14	Piwil2	-	-0.215069	7.72773	1.65038	0.198907	0.996849
66696	15	Snx31	-	0.340468	7.37968	1.64976	0.198992	0.996849
18459	18	Pabpc2	+	0.339909	7.62282	1.64902	0.199092	0.996849
56746	7	Tex101	-	-0.128045	9.06853	1.64898	0.199098	0.996849
28019	6	Ing4	+	-0.809353	8.38373	1.64271	0.199954	0.996849
225644	18	Cplx4	-	-0.206511	8.11999	1.64129	0.200148	0.996849
73994	15	4930449C09Rik	+	0.299181	7.04315	1.63273	0.201326	0.996849
244923	9	Klhl31	+	0.480468	4.63792	1.63219	0.2014	0.996849
320775	6	B230319C09Rik	+	-0.387958	7.58318	1.631	0.201565	0.996849
69352	4	Necab1	-	-0.336612	7.35746	1.62928	0.201802	0.996849
230979	4	Tnfrsf14	-	-1.11758	4.79971	1.62757	0.202039	0.996849
76161	2	Lamp5	+	-0.297705	10.4341	1.62745	0.202056	0.996849
16169	2	Il15ra	+	-0.490043	9.17227	1.6265	0.202188	0.996849
102636691	8	Gm29243	+	0.315689	6.61408	1.62546	0.202332	0.996849
18610	2	Pdyn	-	-0.415109	6.85233	1.62539	0.202342	0.996849
12257	15	Tspo	+	-0.45373	7.44163	1.62425	0.2025	0.996849
78317	19	Ccdc88b	-	-0.931714	6.12992	1.62262	0.202726	0.996849
54485	2	Dll4	+	-0.14865	9.3436	1.6226	0.202729	0.996849
102465655	8	Mir7080	+	0.172297	7.58149	1.62248	0.202747	0.996849
11936	9	Fxyd2	+	0.322584	7.58121	1.62161	0.202867	0.996849
104797311	8	Gm38671	+	0.308425	5.6302	1.62079	0.202982	0.996849
226115	19	Opalin	-	0.314516	6.73556	1.61906	0.203222	0.996849
213391	6	Rassf4	-	-1.24233	6.67935	1.61775	0.203406	0.996849
233038	7	Nccrp1	-	0.368172	7.39627	1.61766	0.203418	0.996849
72754	4	Arhgef10l	-	-0.471671	9.58363	1.61523	0.203758	0.996849
100041931	2	Gm13403	-	-0.394923	7.21337	1.61406	0.203922	0.996849
223780	15	Adm2	+	0.365344	7.68453	1.61186	0.20423	0.996849
319506	3	7530428D23Rik	-	0.377279	6.29066	1.6116	0.204267	0.996849
23919	4	Insl5	-	0.224619	7.35912	1.61097	0.204355	0.996849
393082	15	Mettl7a2	+	-0.189592	7.72303	1.61058	0.20441	0.996849
56460	7	Pkp3	+	-0.176699	8.42871	1.61036	0.204442	0.996849
317652	7	Klk15	+	-0.459627	4.95639	1.60944	0.204571	0.996849
93721	19	Cpn1	-	0.150125	9.07178	1.60879	0.204662	0.996849
14068	8	F7	+	0.367115	5.61928	1.60878	0.204663	0.996849
102098	8	Arhgef18	+	-0.234734	9.84513	1.60757	0.204834	0.996849
171531	1	Mlph	+	-0.396608	8.16053	1.60706	0.204906	0.996849
109652	9	Acy1	-	-1.0574	8.57991	1.60661	0.204969	0.996849
57248	15	Ly6i	-	0.363703	6.60457	1.60619	0.205028	0.996849
15466	13	Hrh2	+	-0.253592	6.04138	1.60468	0.205242	0.996849
16890	7	Lipe	-	-0.91639	8.93319	1.60433	0.205291	0.996849
11448	11	Chrne	-	0.224193	7.83963	1.60404	0.205332	0.996849
56774	X	Slc6a14	+	-0.274909	6.19909	1.60361	0.205392	0.996849
14534	11	Kat2a	-	-0.658076	8.43449	1.60186	0.20564	0.996849
264134	6	Ttc26	+	1.08018	5.41836	1.60123	0.205729	0.996849
63954	4	Rbp7	-	-0.23765	7.12171	1.60112	0.205745	0.996849
105244208	2	Rps6-ps4	-	0.428628	5.63229	1.60027	0.205865	0.996849
74094	17	Tjap1	-	-0.371139	7.83136	1.59874	0.206082	0.996849
102634194	1	Gm29461	+	-0.381025	4.46969	1.59755	0.206251	0.996849
102634887	4	Gm13112	-	-0.228914	6.13564	1.59678	0.20636	0.996849
380787	12	Lbhd2	+	-0.404536	5.03834	1.5966	0.206385	0.996849
73409	6	1700065J11Rik	+	0.372306	7.19135	1.5928	0.206927	0.996849
213989	4	Tmem82	-	-0.216283	9.26646	1.59047	0.207259	0.996849
627470	X	Gm6760	-	0.513167	3.17146	1.59045	0.207261	0.996849
105242966	7	Gm16158	-	-0.262567	7.25221	1.58907	0.20746	0.996849
12480	3	Cd1d2	+	0.417203	6.83476	1.58853	0.207536	0.996849
12797	9	Cnn1	+	-0.397681	8.47502	1.58835	0.207561	0.996849
13481	2	Dpm2	+	-1.13966	9.12177	1.58738	0.207701	0.996849
235599	9	6430571L13Rik	+	-0.367163	9.78616	1.58736	0.207704	0.996849
17921	7	Myo7a	-	0.253544	6.91179	1.58406	0.208177	0.996849
100504350	2	Gm14169	-	-0.290167	9.47097	1.58371	0.208227	0.996849
102465709	5	Mir7229	-	0.256731	8.46537	1.58325	0.208294	0.996849
237211	X	Fancb	+	-1.56115	3.45782	1.58308	0.208317	0.996849
109245	3	Lrrc39	+	-0.274115	7.90309	1.58078	0.208648	0.996849
102634837	6	Gm13853	-	0.316795	5.53694	1.57955	0.208826	0.996849
225913	19	Tkfc	-	0.267251	6.75024	1.57578	0.209369	0.996849
408058	13	BC048507	+	-0.251859	8.92324	1.57521	0.209452	0.996849
16634	6	Klra3	-	0.208309	7.99406	1.57489	0.209498	0.996849
102466777	17	Mir6971	-	0.174478	8.17731	1.57472	0.209523	0.996849
117997402	17	Cox7c-ps1	+	-0.39378	7.51485	1.5721	0.209902	0.996849
258438	6	Olfr215	-	0.32794	5.12506	1.57182	0.209942	0.996849
100526557	5	Mir3097	+	0.301563	7.43656	1.57167	0.209964	0.996849
100503361	11	Tmem95	-	0.352635	4.90943	1.56946	0.210285	0.996849
72218	11	Rab11fip4os2	-	0.386858	5.59456	1.56824	0.210462	0.996849
106757	17	Catsperd	+	0.313843	7.13612	1.56781	0.210526	0.996849
627607	12	Lrrc74a	+	0.251437	7.20915	1.56674	0.210681	0.996849
223753	15	Cerk	-	-0.423445	7.9247	1.56566	0.210838	0.996849
100504549	12	AI463170	-	-0.333436	8.3662	1.5649	0.210949	0.996849
242653	4	Cldn19	+	0.208147	8.21014	1.56144	0.211454	0.996849
100038689	12	Gm10421	-	0.210973	8.77087	1.55778	0.211991	0.996849
14275	7	Folr1	-	-0.56161	4.29541	1.55728	0.212064	0.996849
50540	6	Igbp1b	-	-0.244566	8.04312	1.5532	0.212664	0.996849
231986	6	Jazf1	-	-0.41073	10.4927	1.55076	0.213023	0.996849
78784	3	Celf3	+	0.172541	8.64049	1.5493	0.213239	0.996849
80979	5	Slc26a5	-	-0.788058	8.23878	1.54927	0.213243	0.996849
433751	4	Gm12866	-	0.292917	6.18818	1.54773	0.213471	0.996849
76491	9	Abhd14b	+	-0.586843	8.77918	1.54702	0.213575	0.996849
100502831	10	Gm19402	-	0.43503	4.27638	1.54605	0.21372	0.996849
72690	4	Grrp1	-	-0.356344	4.86438	1.54526	0.213837	0.996849
102634405	4	Gm13133	+	-0.179284	8.16894	1.54501	0.213874	0.996849
78049	2	4930573O16Rik	+	0.5956	5.41576	1.5435	0.214098	0.996849
78508	4	Frmpd1os	-	-0.248747	6.44125	1.54264	0.214226	0.996849
26554	1	Cul3	-	-0.379635	10.0003	1.5421	0.214305	0.996849
217674	12	Gphb5	-	0.330284	5.54373	1.5396	0.214677	0.996849
21912	X	Tspan7	+	1.48217	4.66545	1.53009	0.216098	0.996849
53945	1	Slc40a1	-	-0.420297	8.9482	1.52904	0.216256	0.996849
11827	15	Aqp2	+	0.227512	7.55965	1.52868	0.21631	0.996849
80885	5	Hcar2	-	0.257464	7.73034	1.52585	0.216736	0.996849
12965	1	Crygb	-	0.556232	5.33889	1.52551	0.216787	0.996849
171286	16	Slc12a8	+	-0.301495	8.87511	1.52525	0.216827	0.996849
236915	X	Arhgef9	-	1.05828	6.48309	1.52108	0.217456	0.996849
56032	9	Nprl2	+	-0.622501	8.36856	1.51606	0.218217	0.996849
53601	18	Pcdh12	-	-0.215107	6.25787	1.51465	0.218431	0.996849
332309	18	Grxcr2	-	-0.243057	7.06747	1.51288	0.2187	0.996849
15561	9	Htr3a	-	0.495797	5.68302	1.51205	0.218827	0.996849
74562	2	Fer1l4	-	0.202682	6.48942	1.51197	0.218838	0.996849
212503	7	Paox	+	-0.909458	8.66547	1.51014	0.219118	0.996849
14621	4	Gjb4	-	-0.221626	7.3455	1.50948	0.219219	0.996849
69797	9	1600029I14Rik	+	0.232877	6.60704	1.50747	0.219526	0.996849
100043229	7	Gm10046	+	-0.381409	8.08672	1.50704	0.219591	0.996849
93673	6	Nat8f2	-	-0.376908	6.01479	1.50629	0.219705	0.996849
258278	15	Olfr284	-	0.315563	7.28114	1.50524	0.219867	0.996849
69852	5	Tcf23	+	-0.300812	8.23302	1.50264	0.220266	0.996849
244550	8	Podnl1	+	0.205325	7.37987	1.49912	0.220807	0.996849
69812	5	Abhd11os	-	-0.293662	4.86276	1.49813	0.22096	0.996849
665119	16	Sec14l5	+	-0.220904	8.3872	1.49598	0.22129	0.996849
11687	11	Alox15	-	-0.612123	9.18861	1.49565	0.221342	0.996849
102466220	8	Mir7069	+	0.870368	3.23348	1.4928	0.221782	0.996849
381867	7	Ovol3	-	0.556177	4.84029	1.49216	0.221881	0.996849
74668	12	4933409F18Rik	-	0.216599	7.55511	1.4921	0.221891	0.996849
319871	11	4732490B19Rik	-	0.196428	7.90637	1.49122	0.222028	0.996849
654820	X	G530011O06Rik	-	0.420858	9.0989	1.49066	0.222115	0.996849
100689	5	Spon2	-	-0.836073	5.86739	1.49049	0.222141	0.996849
12661	6	Chl1	+	-0.457571	7.58024	1.48803	0.222522	0.996849
11835	X	Ar	+	0.465079	6.94372	1.48763	0.222585	0.996849
109575	19	Tbx10	+	-0.391622	4.15786	1.48675	0.222722	0.996849
57754	7	Cend1	-	-0.227823	8.11752	1.48653	0.222756	0.996849
234695	8	Carmil2	+	0.265648	7.91069	1.48652	0.222757	0.996849
74175	3	Crct1	-	-0.322459	8.63386	1.48507	0.222983	0.996849
230709	4	Zmpste24	-	-0.562247	8.60505	1.48347	0.223233	0.996849
12829	1	Col4a4	-	-0.31818	8.58659	1.48239	0.223401	0.996849
238693	13	Zfp58	-	-0.981715	7.15452	1.48175	0.223501	0.996849
328953	18	Gm5095	+	-0.549365	5.44887	1.47872	0.223975	0.996849
384071	4	Slc25a34	-	-0.20384	7.73789	1.47722	0.22421	0.996849
50878	5	Stag3	+	-0.40082	6.92533	1.47702	0.224242	0.996849
229613	3	6330549D23Rik	-	-0.63638	6.57689	1.47647	0.224327	0.996849
64654	6	Fgf23	+	0.66255	3.83044	1.47564	0.224458	0.996849
347740	2	Norad	-	-1.29438	6.00301	1.47501	0.224557	0.996849
22689	7	Zfp27	-	-0.565758	7.21948	1.4738	0.224747	0.996849
266620	2	Defb36	+	-0.588243	4.59282	1.47373	0.224758	0.996849
394432	1	Ugt1a7c	+	-0.218427	6.92005	1.47185	0.225054	0.996849
75508	2	1700017J07Rik	+	0.280088	6.51454	1.46949	0.225425	0.996849
110379	6	Sec13	-	-0.865988	7.1455	1.46837	0.225603	0.996849
114483664	5	Gm51293	-	0.368892	6.53521	1.46785	0.225685	0.996849
242594	4	Fyb2	+	-0.232015	8.06023	1.46557	0.226046	0.996849
12532	18	Cdc25c	-	0.286184	9.48205	1.46526	0.226095	0.996849
211978	12	Zfyve26	-	-1.41677	6.7399	1.46118	0.226743	0.996849
58992	13	F12	-	-0.381831	4.6815	1.46078	0.226805	0.996849
15953	11	Ifi47	+	-0.35587	7.50881	1.45997	0.226934	0.996849
72003	14	Synpr	+	0.787685	5.12903	1.45976	0.226969	0.996849
242484	4	D630039A03Rik	-	0.445413	5.01289	1.45924	0.22705	0.996849
102632785	10	Gm30769	+	0.36978	7.20412	1.45822	0.227213	0.996849
93837	X	Dach2	+	0.809971	7.80677	1.45573	0.227611	0.996849
67416	X	Armcx2	-	-0.602222	6.75406	1.45439	0.227825	0.996849
626848	2	Zfp971	+	0.901189	6.6298	1.45311	0.22803	0.996849
100885827	1	Mir1231	-	-0.239663	7.00681	1.4516	0.228271	0.996849
434438	9	Iho1	-	0.412691	7.1862	1.45083	0.228394	0.996849
22702	8	Zfp42	-	-0.214207	8.78778	1.44951	0.228606	0.996849
328274	13	Zfp459	-	-0.307486	5.93303	1.44732	0.228958	0.996849
20190	7	Ryr1	-	-0.265703	8.09083	1.44729	0.228964	0.996849
16157	4	Il11ra1	+	-1.20581	7.6489	1.4472	0.228978	0.996849
239368	15	Erich5	+	-0.260001	6.71758	1.44649	0.229092	0.996849
20532	17	Slc3a1	+	0.252615	7.05762	1.44417	0.229466	0.996849
102465897	8	Mir1668	-	-0.755439	6.02059	1.44389	0.229511	0.996849
67272	14	Cmtm5	+	0.553652	8.3933	1.44315	0.22963	0.996849
73395	6	1700049E22Rik	+	0.264611	6.25284	1.44102	0.229975	0.996849
100628580	1	Mir5103	-	0.323696	10.2096	1.43975	0.23018	0.996849
100217467	11	Snora5c	-	-0.503387	5.68919	1.43828	0.230418	0.996849
751548	13	Mir713	+	-0.488508	7.3999	1.43638	0.230726	0.996849
20517	17	Slc22a1	-	0.202377	6.54687	1.43558	0.230856	0.996849
11832	4	Aqp7	-	-0.137564	8.12191	1.43437	0.231052	0.996849
68550	11	Tefm	-	0.706765	8.33227	1.43427	0.23107	0.996849
58991	6	Ghrl	-	-0.49162	3.69286	1.43329	0.231229	0.996849
69462	15	Slurp2	-	0.283779	5.83843	1.43262	0.231338	0.996849
74610	5	Abcb8	+	-1.14074	7.23973	1.43015	0.23174	0.996849
246277	15	Csad	-	-0.193548	8.02265	1.42813	0.232069	0.996849
114482860	19	Gm51271	-	0.714878	6.33636	1.42751	0.232171	0.996849
74973	5	4930500L23Rik	+	0.552182	5.84702	1.42527	0.232538	0.996849
224098	16	Gm536	+	-0.30273	4.97947	1.424	0.232746	0.996849
240068	17	Zfp563	+	0.717165	9.06505	1.42259	0.232978	0.996849
102465573	14	Mir6950	+	-0.362322	5.60911	1.42187	0.233096	0.996849
77522	6	Tmem213	+	0.407683	6.45857	1.42127	0.233194	0.996849
67854	1	Slco6b1	-	0.380717	5.73094	1.41931	0.233517	0.996849
434113	7	Vmn2r44	-	0.222922	8.74735	1.41889	0.233586	0.996849
18387	1	Oprk1	+	0.287751	5.51141	1.41768	0.233785	0.996849
75828	11	Hormad2	-	-0.23835	8.92819	1.41676	0.233937	0.996849
68566	7	Caly	-	0.248613	7.77509	1.41656	0.233971	0.996849
20897	9	Stra6	+	0.110186	8.08253	1.41517	0.2342	0.996849
100504156	12	Fam181a	+	-0.140747	8.70247	1.41515	0.234204	0.996849
27028	4	Ermap	-	0.187438	7.73097	1.41297	0.234563	0.996849
245527	X	Eda2r	-	-0.348616	6.14012	1.41208	0.234712	0.996849
240041	17	Zfp945	-	0.922836	8.30291	1.41197	0.23473	0.996849
54390	4	Sit1	-	0.224126	6.50699	1.40967	0.235112	0.996849
244810	9	AW551984	-	-0.531884	6.7307	1.40764	0.235449	0.996849
20540	14	Slc7a7	-	-0.235008	9.31761	1.40624	0.235682	0.996849
69069	14	Tmem273	+	0.268683	7.44014	1.40602	0.235718	0.996849
102638940	12	Gm19605	-	-0.448261	6.8245	1.40568	0.235775	0.996849
223770	15	Brd1	-	-0.310763	10.2153	1.40372	0.236102	0.996849
56223	6	Fscn3	+	-0.296438	5.37173	1.40229	0.236341	0.996849
102636600	10	Gm33619	+	0.34753	4.78655	1.40167	0.236444	0.996849
326623	4	Tnfsf15	-	0.257197	6.57014	1.40142	0.236485	0.996849
239410	15	A930017M01Rik	+	0.490983	6.93579	1.39846	0.236982	0.996849
108168308	16	Smim34	-	0.3052	6.41204	1.39633	0.23734	0.996849
244813	9	Bsx	+	0.581584	5.79398	1.3942	0.237697	0.996849
53867	9	Col5a3	-	0.214918	9.16569	1.3906	0.238304	0.996849
56404	9	Trip4	-	-1.1671	9.24244	1.38905	0.238565	0.996849
102465562	11	Mir6932	+	-0.59743	5.11084	1.38765	0.238803	0.996849
329387	2	C230014O12Rik	-	0.259114	8.02244	1.3857	0.239132	0.996849
11433	9	Acp5	-	0.215772	9.18175	1.38393	0.239434	0.996849
100504249	8	Gm15350	-	-0.256889	7.57733	1.38209	0.239746	0.996849
68531	17	1110020A21Rik	-	-1.28804	2.71763	1.38156	0.239836	0.996849
71088	15	4933412E24Rik	-	0.287052	7.518	1.38142	0.23986	0.996849
105242419	5	Gm38691	+	-0.817795	6.5825	1.37796	0.24045	0.996849
381810	6	Lpar5	+	0.325995	6.13935	1.37614	0.240759	0.996849
64931	9	Izumo1r	-	0.330864	6.53237	1.37552	0.240866	0.996849
75451	7	1700011C11Rik	+	-0.77693	6.1767	1.37518	0.240924	0.996849
69038	19	Tmem258	+	-1.37613	7.11048	1.37466	0.241013	0.996849
17969	5	Ncf1	-	0.749811	3.27728	1.37094	0.241651	0.996849
13982	10	Esr1	+	-0.605916	7.97473	1.37014	0.241788	0.996849
69430	9	1700048O20Rik	+	0.278608	7.78864	1.36821	0.24212	0.996849
100532730	15	C230037L18Rik	+	-0.480224	8.59258	1.3676	0.242224	0.996849
75462	17	1700001C19Rik	-	-0.937511	5.56988	1.3673	0.242277	0.996849
22779	1	Ikzf2	-	-0.456104	8.73133	1.3671	0.24231	0.996849
436440	17	Gpr31b	-	0.520991	4.33674	1.36621	0.242464	0.996849
66175	14	Mustn1	+	0.18875	7.45077	1.36335	0.242958	0.996849
17451	4	Mos	-	-0.294965	8.66324	1.36184	0.243219	0.996849
103213	10	Traf3ip2	+	-0.418462	5.16372	1.36147	0.243283	0.996849
66283	6	Gkn1	-	0.203383	7.12519	1.36108	0.24335	0.996849
100043868	7	Scgb1b30	+	0.513626	4.11538	1.36047	0.243456	0.996849
94281	19	Sfxn4	-	0.608686	6.38035	1.35637	0.244168	0.996849
16426	14	Itih3	-	0.275781	5.30981	1.35562	0.244298	0.996849
14191	4	Fgr	+	-0.462811	7.93972	1.35531	0.244351	0.996849
225326	18	Pik3c3	+	-0.406913	6.75745	1.35497	0.244411	0.996849
22368	11	Trpv2	+	0.292942	7.32802	1.35465	0.244467	0.996849
85031	16	Pla1a	-	0.241675	7.34545	1.35419	0.244548	0.996849
235505	9	Cd109	+	-0.838031	6.40952	1.3538	0.244614	0.996849
239706	16	Mettl22	+	-0.153999	9.50513	1.35377	0.24462	0.996849
102631757	17	Gm15318	+	-0.273054	6.63457	1.35374	0.244625	0.996849
623781	2	Gm14137	+	-0.206895	6.22084	1.35281	0.244788	0.996849
245174	2	Zfp937	+	-0.600458	7.04252	1.35257	0.244829	0.996849
72628	6	Hoxaas3	+	-0.134968	9.20779	1.35128	0.245055	0.996849
110826	7	Etfb	+	-0.451904	8.35133	1.35104	0.245097	0.996849
15985	11	Cd79b	-	-0.526414	4.73255	1.35085	0.24513	0.996849
22314	4	Vmn2r129	+	0.268897	7.65067	1.34946	0.245372	0.996849
242700	4	Ifnlr1	+	-0.296796	9.26077	1.34936	0.245389	0.996849
382051	8	Pdp2	+	-0.335842	6.86177	1.3493	0.245401	0.996849
227058	1	Dnah7b	+	-0.570375	9.31995	1.34919	0.245421	0.996849
226123	19	Morn4	-	-1.08938	7.18398	1.34868	0.245509	0.996849
723848	4	Mir34a	+	0.185736	8.97523	1.34672	0.245853	0.996849
20197	3	S100a3	+	0.240743	7.19661	1.34581	0.246012	0.996849
13079	17	Cyp21a1	-	-0.519963	4.49207	1.34452	0.246238	0.996849
622301	X	Rhox2h	-	0.482359	3.5596	1.3425	0.246594	0.996849
387159	6	Mir141	-	0.345582	7.67042	1.34237	0.246616	0.996849
102466845	15	Mir7676-2	-	0.202602	6.22659	1.34219	0.246647	0.996849
330222	5	Sdk1	+	-0.202184	11.2181	1.33941	0.247137	0.996849
258750	7	Olfr551	-	0.39368	4.92002	1.33812	0.247365	0.996849
66183	3	Sptssb	-	-0.495657	7.93802	1.33576	0.247783	0.996849
69583	11	Tnfsf13	-	-0.662987	6.06229	1.33528	0.247868	0.996849
26378	17	Decr2	-	-1.1369	8.45301	1.33485	0.247944	0.996849
15945	5	Cxcl10	-	-0.43094	7.85541	1.33445	0.248016	0.996849
17180	4	Matn1	+	0.157486	7.77999	1.33375	0.248139	0.996849
15564	1	Htr5b	-	-0.824088	5.12856	1.33334	0.248211	0.996849
211482	17	Efhb	-	0.268104	6.02085	1.33083	0.248657	0.996849
53310	X	Dlg3	+	-0.29017	7.69486	1.33037	0.24874	0.996849
100217462	17	Snord92	+	0.490957	4.95874	1.33036	0.248742	0.996849
12165	14	Gdf2	+	-0.22626	6.64653	1.33019	0.248772	0.996849
105246509	18	Gm41790	-	0.356676	5.26599	1.32989	0.248825	0.996849
225058	17	Gm4832	+	0.525683	4.393	1.32941	0.248911	0.996849
12091	9	Glb1	+	-0.849799	6.01225	1.32917	0.248953	0.996849
20849	1	Stat4	+	-0.234667	7.36713	1.32903	0.248979	0.996849
268759	14	9930012K11Rik	-	-0.248538	9.55998	1.32761	0.24923	0.996849
16673	11	Krt36	-	-0.263915	6.80702	1.32577	0.249559	0.996849
16530	19	Kcnk7	+	0.414208	3.52265	1.32183	0.250264	0.996849
226245	19	Plekhs1	+	0.232915	7.06637	1.3202	0.250556	0.996849
17910	11	Myo15	+	0.308551	6.39876	1.31771	0.251004	0.996849
100316699	18	Mir1948	+	-0.246234	6.02503	1.31753	0.251036	0.996849
18214	1	Ddr2	-	0.421779	6.2878	1.31745	0.25105	0.996849
102465903	5	Mir8117	+	0.256076	6.95453	1.31168	0.252091	0.996849
319894	4	E330017L17Rik	+	-0.31587	7.79428	1.31152	0.252119	0.996849
13110	4	Cyp2j6	-	0.878432	8.58421	1.31035	0.252331	0.996849
73449	18	1700066B19Rik	+	0.459273	4.05171	1.30892	0.25259	0.996849
102465177	1	Mir6347	+	0.397819	6.90401	1.30763	0.252824	0.996849
434197	7	Fam169b	+	0.315017	6.83075	1.30727	0.252889	0.996849
213393	6	Depp1	+	-0.182293	8.74535	1.30726	0.252891	0.996849
72413	3	Kcnmb2	+	-0.238505	8.06284	1.30685	0.252965	0.996849
213760	17	Prepl	-	-0.631111	8.19356	1.30095	0.25404	0.996849
75467	17	Stpg4	-	-0.663664	4.33282	1.29949	0.254307	0.996849
102636139	5	Gm33293	-	0.175045	9.89331	1.29943	0.254318	0.996849
78267	9	Klhdc8b	-	-0.321451	8.4175	1.29784	0.254608	0.996849
18792	14	Plau	+	0.60297	6.33471	1.29739	0.254691	0.996849
71863	1	Tex44	+	0.244055	6.15066	1.29649	0.254855	0.996849
16678	15	Krt1	-	-0.25977	6.38624	1.2954	0.255055	0.996849
328381	14	Sh2d4b	-	0.269748	8.66086	1.29501	0.255126	0.996849
11807	1	Apoa2	+	-0.538732	7.98418	1.29424	0.255268	0.996849
93688	14	Klhl1	-	-0.289596	9.67042	1.29401	0.25531	0.996849
76815	11	Calcoco2	-	-0.185671	6.50717	1.29383	0.255344	0.996849
100861794	5	Gm21221	-	0.352931	7.60162	1.29381	0.255347	0.996849
19188	14	Psme2	-	-1.04572	5.89983	1.29343	0.255417	0.996849
18436	11	P2rx1	+	0.150892	7.0049	1.29121	0.255826	0.996849
75044	8	4930506A18Rik	+	0.390914	6.95563	1.28969	0.256105	0.996849
12352	8	Car5a	-	0.220304	7.21566	1.28926	0.256184	0.996849
72393	15	Faim2	-	-0.257097	7.43013	1.28702	0.256598	0.996849
360213	3	Trim46	-	-0.183319	8.12133	1.28646	0.256701	0.996849
217733	12	Tmem63c	+	-0.240126	8.88573	1.28244	0.257445	0.996849
102637792	18	LOC102637792	-	-1.11847	6.39644	1.28174	0.257576	0.996849
108168974	4	Gm12841	+	0.52714	6.07007	1.28044	0.257818	0.996849
230098	4	Arhgef39	-	-0.222305	8.89935	1.28016	0.25787	0.996849
327872	11	Gm12018	+	0.316707	6.15358	1.27907	0.258071	0.996849
73536	11	1700092K14Rik	+	0.168977	7.04856	1.27865	0.25815	0.996849
102639424	1	Gm35742	+	0.432135	4.53692	1.2783	0.258216	0.996849
52028	19	Bbs1	-	-0.728906	9.50581	1.2769	0.258477	0.996849
26446	11	Psmb3	+	0.569054	8.51976	1.27649	0.258553	0.996849
26910	6	Figla	+	-0.293093	6.11488	1.27353	0.259105	0.996849
53357	15	Pla2g6	-	0.592439	8.50323	1.27326	0.259157	0.996849
13134	14	Dach1	-	0.253401	10.2528	1.2728	0.259243	0.996849
83565	X	Pramel3	+	-0.759903	4.64406	1.27203	0.259386	0.996849
21832	16	Thpo	-	0.169885	9.01473	1.2719	0.259411	0.996849
100043842	7	Scgb2b11	-	0.197421	7.08045	1.27132	0.259519	0.996849
102465546	10	Mir6906	+	0.252421	7.07759	1.26921	0.259914	0.996849
102466211	17	Gm27775	-	-0.560339	5.16697	1.26893	0.259968	0.996849
102635552	8	Gm32856	+	0.825066	6.81993	1.26835	0.260076	0.996849
75064	X	Zcchc13	+	0.547531	5.97971	1.26468	0.260768	0.996849
12759	14	Clu	+	-0.275666	9.06984	1.26364	0.260963	0.996849
102657	9	Cd276	-	0.223752	7.38324	1.26333	0.261022	0.996849
387218	9	Mir26a-1	+	-0.245954	7.8513	1.25984	0.261681	0.996849
102638296	7	Gm17102	+	-0.712533	7.9412	1.25551	0.262503	0.996849
14580	11	Gfap	-	0.393901	6.11814	1.25277	0.263025	0.996849
26434	2	Prnd	+	0.493386	7.77173	1.25257	0.263063	0.996849
100503924	8	Fcor	-	-0.211763	8.33706	1.25112	0.263339	0.996849
100503166	16	1700048M11Rik	-	0.458699	7.14438	1.25091	0.263379	0.996849
245038	9	Dclk3	+	0.43201	8.63315	1.24999	0.263554	0.996849
102465549	10	Mir6910	+	0.154671	8.79839	1.24984	0.263584	0.996849
16866	7	Lhb	+	-0.0829832	10.0179	1.24861	0.263818	0.996849
319476	14	Lrtm1	+	-0.271951	6.08926	1.24831	0.263875	0.996849
102634580	5	Gm26519	+	0.242891	6.16469	1.24447	0.264611	0.996849
73634	11	1700125H20Rik	+	-0.243691	8.78541	1.24301	0.264891	0.996849
100043057	16	Tmem207	-	0.403161	5.62065	1.24135	0.26521	0.996849
75423	2	Arl5a	-	0.502794	8.61719	1.241	0.265278	0.996849
226720	1	Becn2	+	-0.202643	6.44876	1.23962	0.265545	0.996849
71166	1	4933424G06Rik	+	0.435068	4.32261	1.23951	0.265565	0.996849
432770	13	Rslcan18	-	0.460372	4.81685	1.23772	0.265911	0.996849
100628618	4	Mir5106	-	0.465637	4.90062	1.2373	0.265991	0.996849
72395	4	2610028E06Rik	-	0.28846	7.73756	1.23616	0.266213	0.996849
105245634	13	Gm41062	+	-0.846571	8.49734	1.23586	0.266271	0.996849
66658	9	Ccdc51	+	-0.685958	7.29487	1.23569	0.266303	0.996849
74918	1	Iqca	-	-0.228517	7.91964	1.23443	0.266547	0.996849
319229	1	Sctr	+	-0.213781	8.96698	1.23425	0.266583	0.996849
12365	10	Casp14	-	-0.432923	4.74454	1.23408	0.266615	0.996849
433700	4	Spag8	-	-0.322757	8.95576	1.2321	0.266999	0.996849
11819	7	Nr2f2	-	-0.24464	12.0251	1.23208	0.267003	0.996849
69325	9	1700012B09Rik	-	-0.247215	8.72646	1.232	0.267018	0.996849
278725	16	E130310I04Rik	-	-0.437135	6.86482	1.2304	0.267329	0.996849
100040882	3	1700017G19Rik	-	0.327628	6.48625	1.22904	0.267594	0.996849
100415784	17	Gm17830	-	0.261667	6.61846	1.22662	0.268065	0.996849
75601	7	1810049I09Rik	-	-0.266597	6.77402	1.22619	0.268149	0.996849
100040557	4	Gm12408	+	0.24013	7.12544	1.22568	0.268249	0.996849
56043	13	Akr1e1	-	-0.608295	6.72247	1.2251	0.268362	0.996849
67252	13	Cap2	+	-0.319482	10.1068	1.22326	0.268722	0.996849
71979	9	Prr23a3	+	0.158261	9.1014	1.22278	0.268816	0.996849
57814	1	Kcne4	+	0.145441	7.70208	1.21869	0.269618	0.996849
75783	5	4930431F12Rik	+	-0.331933	6.31762	1.21778	0.269796	0.996849
353208	2	Zfp931	-	-0.973298	6.23104	1.21661	0.270027	0.996849
12517	4	Cd72	-	-0.196027	7.07826	1.21634	0.270081	0.996849
380660	10	Acss3	-	-0.53427	7.11307	1.21488	0.270368	0.996849
14766	8	Adgrg1	+	-0.169955	8.48448	1.21466	0.27041	0.996849
102465206	14	Mir378c	-	-0.705552	4.65507	1.21461	0.270422	0.996849
12828	1	Col4a3	+	0.312344	7.15992	1.21344	0.270652	0.996849
100206	4	Adprhl2	-	-0.227809	9.27479	1.21101	0.271131	0.996849
53314	12	Batf	+	0.209888	8.04544	1.21069	0.271195	0.996849
114141	16	Cldn16	+	-0.188252	7.49514	1.20927	0.271477	0.996849
56173	16	Cldn14	-	0.307692	8.43217	1.20663	0.272	0.996849
74915	17	Atp6v1e2	-	-0.328556	6.89928	1.20644	0.272038	0.996849
381213	19	Ms4a12	-	-0.305631	5.76619	1.20592	0.272142	0.996849
102465176	1	Mir6346	+	0.453802	3.62268	1.20428	0.272468	0.996849
56727	15	Miox	+	0.482083	4.27995	1.20325	0.272672	0.996849
73259	5	Cib4	-	0.576146	3.03138	1.20234	0.272855	0.996849
76965	14	Slitrk1	-	0.168936	8.53211	1.20164	0.272995	0.996849
102465555	11	Mir6921	-	-0.196707	6.88013	1.19945	0.273431	0.996849
328417	14	Parp4	+	-1.03168	7.7692	1.19925	0.273472	0.996849
100043899	2	R3hdml	+	-0.226954	6.83377	1.19353	0.274618	0.996849
258422	14	Olfr742	+	0.323351	4.62221	1.19345	0.274635	0.996849
115489913	4	C630004L07Rik	-	-0.282122	5.57071	1.19322	0.274682	0.996849
11829	18	Aqp4	-	0.189061	7.27519	1.19107	0.275115	0.996849
74400	7	Zfp819	+	-0.436847	8.31095	1.18895	0.275542	0.996849
70987	11	4931413K12Rik	-	-0.545095	5.39811	1.18872	0.275589	0.996849
23831	3	Car14	-	-0.49848	7.04816	1.18858	0.275616	0.996849
75328	16	Fam243	-	-0.199232	8.0199	1.18837	0.275659	0.996849
319945	3	Flad1	-	-0.532891	8.70292	1.1867	0.275997	0.996849
235312	9	C1qtnf5	+	0.199366	9.07674	1.18194	0.276962	0.996849
16913	17	Psmb8	+	-0.248248	9.08236	1.18187	0.276976	0.996849
14620	4	Gjb3	-	-0.196303	9.76637	1.18165	0.27702	0.996849
17200	18	Mc2r	-	0.270077	5.85265	1.1814	0.277071	0.996849
16333	19	Ins1	+	-0.428519	4.89138	1.1793	0.277499	0.996849
399558	12	Flrt2	+	-0.413629	10.2492	1.17879	0.277602	0.996849
71249	8	4933430N04Rik	-	0.357576	5.46947	1.17793	0.277777	0.996849
320664	2	Cass4	+	0.132922	7.91977	1.17691	0.277985	0.996849
22704	4	Zfp46	+	-0.752344	8.81677	1.17639	0.278092	0.996849
58207	2	Slc43a3	+	-0.330045	8.84108	1.17576	0.278221	0.996849
72219	13	Spata31d1a	-	0.354207	6.61624	1.17506	0.278364	0.996849
234683	8	Elmo3	+	-0.267208	6.87578	1.17275	0.278836	0.996849
69590	13	Gpx8	-	-0.498907	8.9081	1.17113	0.279169	0.996849
102640133	15	Gm19378	+	-0.349816	6.28506	1.17049	0.2793	0.996849
73173	3	Pcdh18	-	0.451475	8.44547	1.16978	0.279447	0.996849
234669	8	Ces2b	+	-0.747702	5.48872	1.16658	0.280105	0.996849
19133	17	Prph2	+	-0.127287	9.11134	1.16621	0.280181	0.996849
19727	8	Rfxank	-	0.390594	4.94591	1.16605	0.280215	0.996849
16582	8	Kifc3	-	-0.526217	9.16936	1.16459	0.280516	0.996849
105246961	5	AB010352	+	0.855548	6.99312	1.16416	0.280605	0.996849
102633270	15	Gm31134	-	0.133036	7.44849	1.16313	0.280817	0.996849
66599	11	Rdm1	+	0.387373	6.42529	1.16097	0.281264	0.996849
17202	18	Mc4r	-	0.772449	5.82337	1.16091	0.281278	0.996849
213119	3	Itga10	+	-0.191669	6.2083	1.16086	0.281287	0.996849
20346	5	Sema3a	+	-0.428892	8.2114	1.16014	0.281436	0.996849
100040339	12	Gm2721	-	0.333183	6.46887	1.1591	0.281653	0.996849
100504202	10	Gm20110	+	-0.566011	7.37075	1.15854	0.281768	0.996849
246229	1	Bivm	+	0.604729	7.26412	1.15617	0.282261	0.996849
245945	5	Rbm47	-	0.35623	9.87547	1.15565	0.28237	0.996849
627111	17	Vmn2r92	+	0.39502	6.2198	1.15474	0.282558	0.996849
24030	7	Mrps12	-	0.775029	8.92446	1.15423	0.282666	0.996849
100038927	8	Defa30	+	0.169421	7.50592	1.15419	0.282674	0.996849
233186	7	Siglecf	+	-0.150435	7.15174	1.15306	0.28291	0.996849
15216	13	Hfe	-	-0.919444	4.29739	1.14937	0.283681	0.996849
100503355	1	Zfp648	+	0.291037	5.24738	1.14863	0.283836	0.996849
140476	2	Strc	-	0.335105	4.50892	1.14797	0.283974	0.996849
56696	12	Gpr132	-	0.237769	6.05205	1.14745	0.284084	0.996849
330890	9	Piwil4	-	0.408965	6.41759	1.1471	0.284157	0.996849
102465701	17	Mir7217	+	0.370733	5.29716	1.14662	0.284257	0.996849
69972	10	2810425M01Rik	+	0.270684	6.20792	1.1464	0.284305	0.996849
14412	6	Slc6a13	+	-0.200566	7.19154	1.14437	0.284731	0.996849
231760	5	Rimbp2	-	-0.322224	7.99276	1.1442	0.284767	0.996849
70503	10	Ddo	+	0.233627	8.94274	1.14373	0.284865	0.996849
66042	12	Sostdc1	+	0.215281	6.64517	1.14326	0.284964	0.996849
12319	4	Car8	-	-0.385399	6.72582	1.14322	0.284974	0.996849
13421	14	Dnase1l3	-	-0.195282	6.69268	1.14321	0.284976	0.996849
319870	17	9330136K24Rik	-	0.339723	8.17361	1.14045	0.285557	0.996849
279561	X	Wnk3	+	0.327966	4.74435	1.13953	0.285751	0.996849
21826	17	Thbs2	-	-0.247178	6.90399	1.13941	0.285777	0.996849
74757	5	5830416I19Rik	+	-0.424561	5.87344	1.1389	0.285886	0.996849
27084	X	Xlr5c	-	0.187687	5.98966	1.13835	0.286002	0.996849
78372	11	Snrnp25	+	0.588217	5.12965	1.13774	0.28613	0.996849
22275	4	Urod	-	-0.315198	5.94273	1.13723	0.286238	0.996849
328059	12	Slc7a15	-	0.214774	8.28756	1.13703	0.28628	0.996849
75986	4	Agmat	+	-0.330364	6.68872	1.13381	0.286965	0.996849
332713	2	Fndc11	+	-0.166644	9.07731	1.13313	0.28711	0.996849
22271	11	Upp1	+	0.80424	6.86787	1.13162	0.28743	0.996849
69147	7	2200002J24Rik	+	-0.20412	7.12891	1.13029	0.287713	0.996849
75495	2	Morn5	+	-0.886196	3.83735	1.12886	0.288019	0.996849
16912	17	Psmb9	-	0.314797	6.7034	1.12782	0.28824	0.996849
100415916	5	Gm15997	-	0.745756	2.96973	1.1278	0.288246	0.996849
102640742	15	Gm36738	-	-0.884072	3.84052	1.12733	0.288346	0.996849
636791	12	Gm9866	-	-0.142769	8.27651	1.1268	0.28846	0.996849
66614	3	Gpatch4	+	-0.186196	9.92279	1.12623	0.288581	0.996849
20502	X	Slc16a2	-	-0.353137	8.21611	1.1255	0.288736	0.996849
15234	5	Hgf	+	-0.672549	5.31845	1.12297	0.289281	0.996849
100041655	15	Gm10863	+	0.16809	7.62287	1.12272	0.289334	0.996849
18588	11	Pde6g	-	0.439633	5.97153	1.12108	0.289686	0.996849
78073	19	6720468P15Rik	+	0.305331	6.15709	1.12003	0.289912	0.996849
330734	8	B930018H19Rik	-	-0.302384	6.15203	1.11948	0.290031	0.996849
259040	1	Olfr1416	-	-0.362336	5.39526	1.11928	0.290073	0.996849
12260	4	C1qb	-	-0.187475	5.91234	1.11799	0.290351	0.996849
384198	5	Fam47e	+	0.266544	6.43309	1.11779	0.290395	0.996849
66141	7	Ifitm3	-	0.411206	7.52636	1.1176	0.290435	0.996849
14343	7	Fut1	+	-0.11917	9.06362	1.11712	0.29054	0.996849
77669	3	Arhgef38	-	-0.185293	6.58712	1.11699	0.290568	0.996849
18406	4	Orm2	+	0.266794	6.60297	1.11671	0.290628	0.996849
71640	9	Zfp949	+	-0.705696	7.36087	1.11542	0.290906	0.996849
244238	7	Mrgpre	-	-0.334002	7.0202	1.11499	0.290999	0.996849
102465575	15	Mir6953	+	0.403715	7.08581	1.11469	0.291065	0.996849
387186	9	Mir191	+	0.34014	7.53283	1.11141	0.291776	0.996849
18132	17	Notch4	+	0.193104	7.71568	1.11032	0.292013	0.996849
18105	13	Nqo2	+	-0.3376	7.50314	1.10945	0.292202	0.996849
74127	15	Krt80	-	-0.226242	6.26877	1.10806	0.292505	0.996849
70080	7	Igsf23	-	0.234736	7.60675	1.10699	0.292738	0.996849
52231	1	Ankzf1	+	-0.801544	6.72014	1.10669	0.292802	0.996849
12790	1	Cnga3	+	0.185786	7.98204	1.1064	0.292866	0.996849
235612	9	Fbxw19	-	0.317475	5.62991	1.10584	0.292987	0.996849
212439	1	AA986860	+	0.268704	5.27695	1.10272	0.29367	0.996849
219038	14	Tppp2	+	0.213943	6.91593	1.10233	0.293755	0.996849
67290	7	3110040N11Rik	-	-0.547242	7.45883	1.10206	0.293815	0.996849
12259	4	C1qa	-	0.281047	6.71763	1.10061	0.294132	0.996849
231147	5	Sh3tc1	-	-0.379862	7.10183	1.10032	0.294195	0.996849
259038	15	Olfr283	-	0.303859	6.61072	1.10016	0.294232	0.996849
17279	4	Melk	+	-0.577942	9.34318	1.09986	0.294297	0.996849
75394	6	0610040F04Rik	-	-0.384315	7.04207	1.09799	0.294707	0.996849
23887	10	Ggt5	+	-0.214717	7.84075	1.09779	0.294751	0.996849
74196	17	Ttc27	+	-0.614131	7.89092	1.09765	0.294783	0.996849
66108	6	Ndufa9	-	-0.610254	7.92461	1.09732	0.294855	0.996849
75564	17	Rsph9	-	-0.351565	7.7383	1.09605	0.295135	0.996849
108155	X	Ogt	+	0.696406	6.38	1.09583	0.295183	0.996849
142681	2	Slc34a3	-	0.212216	6.36348	1.09435	0.29551	0.996849
20262	2	Stmn3	-	0.211717	7.43924	1.09375	0.295642	0.996849
665033	9	Col6a5	-	-0.474418	8.48197	1.09256	0.295905	0.996849
432677	12	Vrtn	+	-0.203079	8.81756	1.09166	0.296103	0.996849
23805	10	Apc2	+	-0.189269	9.81896	1.09072	0.296311	0.996849
18626	11	Per1	+	0.449207	6.42431	1.08987	0.296501	0.996849
22127	X	Tsx	+	0.256045	4.7692	1.08949	0.296585	0.996849
83813	11	Tnk1	-	-0.281852	7.56202	1.08912	0.296666	0.996849
68014	9	Zwilch	-	-0.688422	8.46425	1.0884	0.296826	0.996849
12039	7	Bckdha	-	0.858281	4.71822	1.08672	0.297199	0.996849
21877	11	Tk1	-	-0.791626	7.50149	1.08591	0.29738	0.996849
16151	X	Ikbkg	+	-1.09315	3.54053	1.08518	0.297542	0.996849
57442	7	Kcne3	+	-0.246387	9.29504	1.08476	0.297634	0.996849
71840	17	Tekt4	+	0.445884	8.29309	1.08456	0.29768	0.996849
100503311	3	Pifo	-	0.27317	5.40145	1.08335	0.297949	0.996849
381072	17	Abca17	-	0.295865	7.92992	1.08334	0.297952	0.996849
102641432	18	Gm38559	+	-0.326948	6.90896	1.08271	0.298093	0.996849
330133	5	Gm38413	-	-0.19016	7.09913	1.08163	0.298334	0.996849
100038371	13	Zfp389	-	-0.814279	2.78043	1.08129	0.298409	0.996849
214779	11	Zfp879	-	-0.266198	7.48379	1.08102	0.29847	0.996849
102465968	7	Mir6537	-	-0.12161	8.89921	1.08052	0.298582	0.996849
20130	7	Rras	+	-0.152542	9.90229	1.07977	0.298749	0.996849
106707	17	Rpusd1	+	1.20363	3.25114	1.07898	0.298925	0.996849
12643	11	Chad	+	-0.130607	9.42665	1.07854	0.299025	0.996849
170823	5	Glmn	-	-0.798777	7.09301	1.07708	0.299352	0.996849
100040926	13	Gm3045	+	1.07228	1.6786	1.07691	0.299389	0.996849
258123	19	Olfr1474	+	0.259075	5.82625	1.07652	0.299478	0.996849
102637022	6	Gm33934	+	0.932277	7.14625	1.07599	0.299597	0.996849
26938	3	St6galnac5	-	0.22394	8.40546	1.07554	0.299698	0.996849
20981	7	Syt3	+	-0.60648	6.70018	1.07382	0.300084	0.996849
70420	7	Arpin	-	-0.296313	9.19947	1.07363	0.300128	0.996849
77055	15	Krt76	-	0.252948	7.10102	1.07291	0.300288	0.996849
233979	7	Tpcn2	-	-1.238	5.90717	1.0728	0.300313	0.996849
545677	4	Gm12888	-	-0.206106	6.59593	1.07215	0.30046	0.996849
100503964	18	Gm17266	-	0.157774	7.29147	1.07141	0.300627	0.996849
433766	4	Trim63	+	0.148286	7.82211	1.0693	0.301104	0.996849
21830	10	Theg	-	0.168754	7.42558	1.06926	0.301113	0.996849
17749	15	Polr2k	+	-0.841484	8.56671	1.06833	0.301322	0.996849
330503	7	Gm5113	+	-1.15993	4.2769	1.06549	0.301967	0.996849
19241	X	Tmsb4x	-	-0.419486	6.78839	1.0648	0.302123	0.996849
93876	18	Pcdhb5	+	0.240847	6.35761	1.06458	0.302172	0.996849
66958	2	Tmx2	-	-0.904037	6.55913	1.06299	0.302533	0.996849
330483	7	Ceacam16	-	0.236432	6.2233	1.06219	0.302716	0.996849
55932	3	Gbp3	+	0.260368	5.73596	1.06176	0.302813	0.996849
243755	6	Slc13a4	-	-0.497067	3.76879	1.06099	0.302989	0.996849
100038555	7	Gm10578	+	0.256497	5.78198	1.0593	0.303376	0.996849
13874	5	Ereg	+	0.168471	7.02787	1.05876	0.303499	0.996849
12289	14	Cacna1d	-	-0.364027	9.8126	1.05816	0.303635	0.996849
231532	5	Arhgap24	+	-0.393435	9.73546	1.05487	0.304389	0.996849
102465634	7	Mir7047	-	0.36186	7.89403	1.05439	0.304499	0.996849
213990	5	Agap3	+	-0.290498	9.6893	1.05428	0.304524	0.996849
102466887	5	Mir8116	+	-0.71136	7.42812	1.05416	0.304552	0.996849
666468	X	Atg4a	+	-1.30549	4.76981	1.05359	0.304682	0.996849
442821	1	9330175M20Rik	-	0.275647	6.41467	1.05347	0.304708	0.996849
15202	15	Gml2	+	0.220891	7.72133	1.05207	0.305031	0.996849
170833	8	Hook2	+	0.417734	8.14107	1.05176	0.305103	0.996849
102632611	4	Gm11211	-	0.369932	4.81325	1.05137	0.305192	0.996849
258814	2	Olfr1156	-	-0.239014	7.16854	1.05057	0.305375	0.996849
71904	4	Paqr7	+	-0.420826	9.04428	1.05014	0.305475	0.996849
665306	8	3930402G23Rik	-	-0.191199	7.6783	1.0487	0.305808	0.996849
668929	2	Rad21l	-	0.218248	6.81879	1.04855	0.305841	0.996849
668310	19	Cc2d2b	+	-0.216295	6.86158	1.04792	0.305986	0.996849
67523	10	1700094J05Rik	+	0.300392	7.35895	1.04763	0.306052	0.996849
67687	8	1700011L22Rik	-	0.57057	4.16767	1.04622	0.306379	0.996849
19729	3	Slc50a1	-	-0.922526	7.89859	1.04585	0.306465	0.996849
102640148	10	Gm36283	+	0.151798	6.68041	1.04506	0.306647	0.996849
14816	10	Grm1	-	-0.306687	8.2347	1.04443	0.306793	0.996849
11875	7	Art5	-	-0.182951	8.85282	1.04353	0.307003	0.996849
241275	2	Noxa1	-	-0.194592	8.20003	1.04343	0.307025	0.996849
67340	12	1700052I22Rik	-	-0.34222	5.61975	1.04282	0.307167	0.996849
58520	12	Erg28	-	0.813959	6.48043	1.04032	0.307748	0.996849
140743	14	Rem2	+	-0.351795	4.51407	1.04022	0.307771	0.996849
380878	13	AF067063	-	0.428159	5.34044	1.04014	0.307789	0.996849
101502	7	Hsd3b7	+	0.171855	7.2668	1.03992	0.307839	0.996849
20618	14	Sncg	-	-0.325487	6.02869	1.03976	0.307878	0.996849
105704528	4	Gm13090	+	0.171166	8.60878	1.03862	0.308142	0.996849
723917	12	Mir539	+	-0.29995	5.5537	1.03772	0.308353	0.996849
15563	5	Htr5a	+	-0.253216	7.71265	1.03696	0.30853	0.996849
545798	5	Tmem233	-	-0.300206	9.27849	1.03695	0.308532	0.996849
100526468	11	Mir3063	-	0.485663	4.24723	1.03687	0.308551	0.996849
15408	11	Hoxb13	+	-0.139105	9.9242	1.03672	0.308585	0.996849
269400	2	Rtel1	+	-0.421786	9.27156	1.03597	0.308761	0.996849
333715	17	H2-M10.2	-	-0.206164	6.68559	1.03516	0.30895	0.996849
68507	1	Ppfia4	-	-0.0918747	8.25788	1.03433	0.309145	0.996849
22044	6	Trh	-	-0.472106	8.68509	1.03176	0.309746	0.996849
66864	12	Clec14a	-	-0.155863	9.14901	1.03131	0.309851	0.996849
66361	3	Zfand1	-	-0.58256	7.91463	1.0303	0.310089	0.996849
14317	10	Ftcd	+	0.38845	7.69049	1.03011	0.310133	0.996849
51795	X	Srpx	-	0.634362	2.80113	1.02913	0.310363	0.996849
16691	15	Krt8	-	-0.436645	8.94479	1.02908	0.310374	0.996849
216157	10	Tmem259	-	-0.27968	9.71285	1.02808	0.310609	0.996849
69380	4	1700013G24Rik	+	0.38713	6.03478	1.02792	0.310649	0.996849
66181	2	Nop10	+	-0.216999	8.09254	1.02711	0.310837	0.996849
23956	1	Neu2	+	-0.345761	5.12768	1.02631	0.311028	0.996849
78625	17	Acsbg3	+	0.168297	6.91276	1.02621	0.311051	0.996849
99152	2	Anapc2	+	0.40265	8.3608	1.02616	0.311062	0.996849
19850	10	Snord3a	+	-0.707861	3.94152	1.02581	0.311144	0.996849
209268	X	Igsf1	-	0.188234	6.85833	1.02549	0.311221	0.996849
100526471	12	Mir3069	-	-1.25896	6.84616	1.02475	0.311396	0.996849
70100	16	2310015D24Rik	-	0.265497	6.05804	1.02309	0.311787	0.996849
77417	11	C030013C21Rik	-	0.152226	8.17955	1.02269	0.311882	0.996849
102465699	15	Mir7213	-	-0.271338	7.43495	1.022	0.312045	0.996849
69656	X	Pir	+	-0.409906	6.30539	1.02182	0.312088	0.996849
328250	13	Nutm2	+	0.282049	5.91423	1.02179	0.312094	0.996849
100504145	3	Platr30	+	-0.256405	9.02233	1.02157	0.312147	0.996849
77383	7	C030029H02Rik	+	0.275403	6.53009	1.01975	0.312579	0.996849
67641	7	4930505M18Rik	+	0.214466	7.52462	1.01883	0.312796	0.996849
102465997	4	Mir8119	-	-0.431144	8.59207	1.01698	0.313237	0.996849
272381	7	Lrrc4b	+	-0.585659	6.73301	1.01585	0.313505	0.996849
72749	15	Tonsl	-	-0.206153	9.14566	1.01522	0.313657	0.996849
100504501	1	Gm20257	+	-1.06701	8.07505	1.0152	0.313659	0.996849
75161	13	4930544M13Rik	+	0.534902	6.35411	1.01497	0.313716	0.996849
102465659	9	Mir7087	-	0.276468	5.15287	1.01491	0.313729	0.996849
234365	8	Yjefn3	-	0.277979	5.88907	1.0136	0.314042	0.996849
74939	13	4930471G24Rik	+	-0.344101	5.14711	1.01306	0.31417	0.996849
13805	2	Eng	+	0.119383	8.16825	1.01235	0.31434	0.996849
12832	1	Col5a2	-	0.339227	6.40996	1.01146	0.314552	0.996849
67564	X	Tmem35a	+	-0.280174	7.61276	1.01124	0.314607	0.996849
11872	7	Art2b	-	0.268731	6.15472	1.01081	0.314709	0.996849
109344	2	E130215H24Rik	+	-0.178624	8.10453	1.01022	0.314849	0.996849
14812	6	Grin2b	-	0.381531	9.51771	1.00977	0.314957	0.996849
27377	2	Yme1l1	+	-0.558131	8.91997	1.00934	0.315062	0.996849
12183	6	Bpgm	+	-0.736047	9.30889	1.00809	0.315361	0.996849
13992	15	Khdrbs3	+	-0.481934	10.401	1.00732	0.315547	0.996849
433367	1	Gm5532	-	0.20437	6.31294	1.00705	0.315612	0.996849
243270	5	Hcar1	-	-0.127034	8.20496	1.00646	0.315753	0.996849
68697	9	1110036E04Rik	+	0.231491	9.73178	1.00621	0.315814	0.996849
69398	9	Cdhr4	+	-0.238644	6.56332	1.00439	0.316249	0.996849
442825	6	A230083G16Rik	+	-0.526126	9.14439	1.00415	0.316309	0.996849
20196	3	S100a13	+	0.56677	6.14506	1.00362	0.316437	0.996849
408067	13	Zfp874b	-	0.194138	6.14876	1.00338	0.316494	0.996849
68026	9	Pclaf	+	-0.263377	6.25009	1.00306	0.31657	0.996849
110333	10	Rmst	-	-0.342678	5.71284	1.00281	0.316632	0.996849
74206	7	Sipa1l3	-	0.188443	6.1712	1.0026	0.316681	0.996849
226896	1	Tfap2d	+	-0.500352	7.81028	1.00081	0.317115	0.996849
259302	6	Srgap3	-	-0.308976	8.87667	0.999857	0.317345	0.996849
12526	6	Cd8b1	+	0.244331	7.72649	0.99873	0.317618	0.996849
272382	7	Spib	-	-0.218102	5.64464	0.998571	0.317657	0.996849
12985	11	Csf3	+	0.303789	4.48445	0.997414	0.317937	0.996849
52469	11	Coa3	-	-0.875723	5.20659	0.997395	0.317942	0.996849
170835	11	Inpp5j	-	-0.206245	5.82694	0.99721	0.317987	0.996849
73804	4	Kif2c	-	-0.36741	6.01011	0.996792	0.318088	0.996849
233020	7	Hipk4	+	0.254111	6.5886	0.994712	0.318593	0.996849
239463	15	Fam83a	+	-0.268468	8.51442	0.994081	0.318747	0.996849
66293	11	Snhg16	+	0.357786	8.56474	0.994006	0.318765	0.996849
75642	2	Spata25	-	-0.275611	6.79102	0.993027	0.319004	0.996849
382913	14	Neil2	-	-0.217216	9.02701	0.992827	0.319052	0.996849
102631922	8	Gm30132	-	-0.465752	5.25784	0.991763	0.319312	0.996849
72269	4	Cda	-	-0.358019	8.64904	0.991279	0.31943	0.996849
12613	2	Cel	-	0.290445	5.02836	0.991034	0.31949	0.996849
102638434	15	Gm16537	-	-0.467343	4.13763	0.990781	0.319552	0.996849
73626	6	1810009J06Rik	+	0.285356	5.98765	0.99071	0.319569	0.996849
319930	7	Ceacam19	-	0.446389	3.7389	0.990204	0.319693	0.996849
102635874	5	Gm33100	+	-0.203659	6.91842	0.990134	0.31971	0.996849
110696	17	H2-M10.3	-	-0.295888	4.40274	0.988725	0.320054	0.996849
67866	8	Wfdc1	+	-0.114921	8.32819	0.988515	0.320106	0.996849
74310	4	Ube4bos3	+	-0.431771	6.1426	0.988463	0.320118	0.996849
433386	1	Ccdc185	-	-0.212212	9.15141	0.988319	0.320153	0.996849
232748	6	Tcaf2	-	-0.380368	8.27517	0.987326	0.320397	0.996849
18630	X	Dcaf8l	-	-0.260296	6.72519	0.986317	0.320644	0.996849
100039913	X	Rhox2b	+	-0.418245	5.48626	0.986313	0.320645	0.996849
675812	5	Zfp605	+	0.62824	6.01326	0.984327	0.321133	0.996849
16168	8	Il15	-	-0.580091	7.25523	0.983228	0.321403	0.996849
70652	3	Tmem144	-	0.455787	8.16009	0.983091	0.321437	0.996849
271209	14	Rp1l1	+	0.248563	7.09946	0.982018	0.321701	0.996849
101533	7	Klk9	+	0.163595	7.78479	0.981376	0.321859	0.996849
115487230	9	LOC115487230	-	0.640065	7.73177	0.980347	0.322113	0.996849
75818	16	4930478L05Rik	+	-0.215389	7.33136	0.979802	0.322248	0.996849
100216536	11	Snord1c	+	0.520263	6.45973	0.979708	0.322271	0.996849
278240	X	Spin2c	+	0.513824	6.24531	0.978584	0.322549	0.996849
13202	10	Ddt	-	-1.02456	9.12441	0.978039	0.322683	0.996849
381399	2	Bpifb4	+	0.304591	6.23185	0.976043	0.323178	0.996849
68276	4	Toe1	-	0.613154	8.07151	0.976011	0.323186	0.996849
100040970	7	Rpl14-ps1	+	0.409509	6.10186	0.975907	0.323211	0.996849
56791	2	Ube2l6	+	-1.01619	6.43733	0.975717	0.323259	0.996849
109729085	14	Htd2	+	0.495965	6.66924	0.975354	0.323349	0.996849
68995	X	Mcts1	+	0.932553	6.61086	0.975311	0.323359	0.996849
67339	13	1700066J03Rik	+	-0.563563	8.91306	0.973097	0.323909	0.996849
102637366	13	Gm10037	+	0.393115	7.33798	0.971778	0.324237	0.996849
387145	2	Mir126a	+	-0.167287	7.58036	0.971659	0.324267	0.996849
66469	4	Prxl2b	-	-0.169416	9.06908	0.971228	0.324374	0.996849
677289	7	Prr33	-	0.308455	6.74031	0.971204	0.32438	0.996849
171167	8	Fut10	+	-0.497244	9.78939	0.971029	0.324424	0.996849
665769	15	Gsdmcl2	+	-0.261353	5.70616	0.970924	0.32445	0.996849
21846	4	Tie1	-	0.211595	5.30586	0.97078	0.324486	0.996849
71619	3	Arl14	+	-0.189161	7.31868	0.970728	0.324499	0.996849
78849	8	B430010I23Rik	+	-0.861591	5.59703	0.96878	0.324985	0.996849
66263	10	1810014B01Rik	+	-1.07748	6.29154	0.96787	0.325212	0.996849
71709	10	Syde1	-	-0.271011	9.16097	0.967455	0.325316	0.996849
21337	10	Tacr2	+	0.218406	5.56545	0.967317	0.32535	0.996849
17123	10	Madcam1	+	0.298447	8.34232	0.966837	0.32547	0.996849
76880	12	6430411K18Rik	+	-0.417589	3.97036	0.966827	0.325473	0.996849
78194	9	4930546K05Rik	-	0.198942	5.94422	0.966254	0.325616	0.996849
74153	9	Uba7	+	-0.199926	6.05913	0.964505	0.326054	0.996849
258356	7	Olfr564	+	0.331165	4.26048	0.964366	0.326089	0.996849
328780	17	Prss34	+	0.288431	5.30455	0.964118	0.326152	0.996849
66923	14	Pbrm1	+	0.386118	8.17958	0.964104	0.326155	0.996849
67596	10	Tespa1	+	0.332583	4.40784	0.962376	0.326589	0.996849
268902	16	Robo2	-	-0.22945	9.13385	0.960283	0.327116	0.996849
320148	17	B430306N03Rik	+	-0.130558	8.53351	0.958949	0.327452	0.996849
353235	18	Pcdha8	+	0.128374	9.00436	0.958422	0.327585	0.996849
102642386	7	Gm6871	-	-0.247122	4.55403	0.958336	0.327606	0.996849
76645	8	Pkd1l2	-	0.232345	7.56651	0.957147	0.327907	0.996849
83996	9	Mmp1b	-	-0.241404	5.559	0.956921	0.327964	0.996849
73061	X	Cldn34c1	+	-0.715522	6.92525	0.956717	0.328015	0.996849
387153	9	Mir135a-1	+	-0.139231	8.23279	0.955766	0.328256	0.996849
107477	17	Guca1b	+	0.276459	6.52106	0.955597	0.328299	0.996849
320747	3	Lingo4	+	0.219348	7.03924	0.955182	0.328404	0.996849
100316710	7	Mir1963	-	-0.166477	7.33138	0.954399	0.328602	0.996849
56318	9	Acpp	-	0.499295	6.4751	0.952704	0.329032	0.996849
100302601	15	Snord83b	-	-0.303409	5.17858	0.952029	0.329203	0.996849
208677	10	Creb3l3	-	0.350922	7.95445	0.949086	0.329952	0.996849
227357	1	Espnl	+	-0.117287	8.11153	0.949074	0.329955	0.996849
76960	2	Bcas1	-	0.160054	7.62672	0.94878	0.33003	0.996849
12062	12	Bdkrb2	+	-0.216859	8.53126	0.948743	0.330039	0.996849
65969	2	Cubn	-	0.302036	7.46998	0.948305	0.330151	0.996849
628004	1	Gm10561	+	0.372797	8.28198	0.945397	0.330894	0.996849
57916	11	Tnfrsf13b	+	0.117765	7.73449	0.945354	0.330905	0.996849
71718	17	Telo2	-	-0.687297	8.08815	0.94489	0.331023	0.996849
76131	3	Depdc1a	+	-0.37542	7.29768	0.944112	0.331223	0.996849
69634	14	Clybl	+	-0.48436	7.73021	0.94397	0.331259	0.996849
214301	5	Crygn	-	0.134185	7.98109	0.943673	0.331335	0.996849
71870	1	Cfap45	+	-0.222706	8.40802	0.94326	0.331441	0.996849
219257	14	Pcdh20	-	0.207673	9.46759	0.943175	0.331463	0.996849
73899	19	4833407H14Rik	+	-0.174552	6.68741	0.942802	0.331558	0.996849
102633315	8	Gm16159	-	-0.806735	4.03394	0.942548	0.331624	0.996849
19044	1	Ppox	-	-0.808728	7.86255	0.941783	0.33182	0.996849
11449	1	Chrng	+	-0.559426	4.17951	0.941567	0.331875	0.996849
102465551	10	Mir6914	+	-0.19173	7.34444	0.939944	0.332292	0.996849
328576	15	Gm20556	-	-0.382904	5.92389	0.939533	0.332398	0.996849
100316675	9	Mir467h	+	0.31396	6.01091	0.939272	0.332465	0.996849
100041554	5	Gm3404	+	0.287972	4.70765	0.938613	0.332635	0.996849
503692	5	Aym1	+	0.155608	7.55015	0.938581	0.332643	0.996849
246049	11	Slc36a2	-	0.27823	7.2871	0.93782	0.332839	0.996849
100038657	1	Myocos	-	-0.368089	4.82739	0.937653	0.332882	0.996849
52815	8	Ldhd	-	0.336309	8.99562	0.937461	0.332932	0.996849
384185	5	Arl9	+	0.317334	8.25541	0.936929	0.333069	0.996849
110542	15	Amhr2	+	0.341519	5.17222	0.935702	0.333386	0.996849
100526465	10	Mir3057	+	0.225893	7.00528	0.935372	0.333471	0.996849
75533	18	Nme5	-	1.1477	7.01742	0.935154	0.333527	0.996849
212124	7	Cfap46	-	-0.76481	6.44099	0.934581	0.333675	0.996849
69807	4	Trim32	+	-0.413417	6.7234	0.933797	0.333878	0.996849
21936	4	Tnfrsf18	+	0.384505	5.69644	0.933527	0.333948	0.996849
72962	15	Tymp	-	-0.355904	5.62841	0.933283	0.334011	0.996849
23796	2	Aplnr	+	0.35643	7.50523	0.932124	0.334312	0.996849
69050	17	1810013A23Rik	+	0.201097	6.48289	0.931226	0.334545	0.996849
56066	5	Cxcl11	-	-0.222766	7.25642	0.929916	0.334885	0.996849
387158	8	Mir140	+	-0.251086	6.9408	0.929778	0.334921	0.996849
108809	4	4933407E24Rik	+	0.325591	7.54227	0.927752	0.335448	0.996849
69369	19	Ms4a20	-	0.251603	5.25441	0.925855	0.335942	0.996849
225266	18	Klhl14	-	0.232193	8.6578	0.925824	0.335951	0.996849
18413	11	Osm	+	-0.292934	6.79049	0.925511	0.336032	0.996849
51801	1	Ramp1	+	-0.345871	9.81943	0.923728	0.336498	0.996849
73167	15	Arhgap8	+	0.328087	7.52466	0.920515	0.33734	0.996849
66848	10	Fuca2	+	-1.03566	6.73762	0.919186	0.337689	0.996849
105245437	12	Gm40893	+	0.233037	5.73286	0.919047	0.337725	0.996849
414116	11	D630024D03Rik	-	0.634278	3.77719	0.918299	0.337922	0.996849
13360	7	Dhcr7	+	0.191757	6.30683	0.917483	0.338137	0.996849
20174	7	Ruvbl2	-	0.993165	6.56506	0.917143	0.338226	0.996849
67351	5	Tmem132cos	-	0.213076	5.46943	0.916851	0.338303	0.996849
628431	8	Hmgb1-rs17	+	0.204832	8.26469	0.915412	0.338683	0.996849
11750	14	Anxa7	-	0.729944	6.16195	0.91505	0.338778	0.996849
21899	5	Tlr6	-	0.243027	7.73477	0.914718	0.338866	0.996849
102466784	2	Mir7004	-	0.202833	7.02679	0.914514	0.338919	0.996849
21956	1	Tnnt2	+	-0.413097	5.46158	0.913418	0.339209	0.996849
723880	12	Mir540	+	0.253472	5.14607	0.912761	0.339383	0.996849
100042679	17	Gm16386	-	-0.45982	8.44565	0.912632	0.339417	0.996849
13524	8	Adam18	-	0.226776	5.88329	0.912457	0.339463	0.996849
16199	11	Il9r	-	0.288924	4.57235	0.911984	0.339588	0.996849
20287	7	Sct	-	0.172438	8.12413	0.911849	0.339624	0.996849
72140	7	Cep89	+	0.390068	3.64813	0.910012	0.340111	0.996849
102466228	17	Mir7218	+	0.292646	5.86445	0.909295	0.340302	0.996849
76639	12	1700121N20Rik	-	0.355204	7.61165	0.909076	0.34036	0.996849
619332	10	Taf7l2	-	0.624263	5.59542	0.908387	0.340543	0.996849
75321	10	Grip1os2	-	0.242105	6.62008	0.908097	0.34062	0.996849
70839	3	P2ry12	-	-0.261096	5.27852	0.907887	0.340676	0.996849
102465713	11	Mir7236	-	0.165764	7.48161	0.90788	0.340677	0.996849
77875	17	Cyp4f41-ps	-	-0.776234	6.66466	0.907791	0.340701	0.996849
14562	6	Gdf3	-	-0.283264	8.01387	0.906797	0.340966	0.996849
257931	11	Olfr317	-	0.351302	5.53083	0.904936	0.341462	0.996849
115489941	4	Gm12867	-	0.277915	5.96849	0.904736	0.341515	0.996849
387167	1	Mir149	+	-0.19825	6.17267	0.904117	0.34168	0.996849
18729	7	Pira6	+	0.283174	5.85146	0.903698	0.341792	0.996849
69459	9	Ubl7	+	-0.849389	8.7697	0.903106	0.34195	0.996849
115487184	1	Tma7-ps	+	0.251038	4.55142	0.902151	0.342206	0.996849
102636620	13	Gm15326	+	-0.138459	7.01456	0.900673	0.342601	0.996849
320981	8	Enpp6	+	-0.198671	6.41599	0.900228	0.342721	0.996849
67044	13	Higd2a	+	-0.914765	8.67958	0.898992	0.343052	0.996849
14695	6	Gnb3	-	0.196582	6.63643	0.898152	0.343278	0.996849
214642	6	Cped1	+	-0.289721	9.08669	0.897885	0.343349	0.996849
237313	10	Il20ra	+	-0.209285	9.36125	0.896847	0.343629	0.996849
790913	4	Gm11413	-	0.280855	6.95218	0.896192	0.343805	0.996849
22037	X	Trap1a	+	-0.382929	5.43821	0.895634	0.343955	0.996849
232599	6	Gm4876	-	0.26058	5.6703	0.89442	0.344282	0.996849
258673	19	Olfr1428	-	0.272377	7.40564	0.894228	0.344334	0.996849
14012	9	Mpzl2	+	0.153981	8.40211	0.893858	0.344434	0.996849
73349	4	1700042G15Rik	-	0.211922	5.79978	0.893409	0.344555	0.996849
22268	16	Upk1b	-	0.501849	4.56992	0.892173	0.344889	0.996849
210145	7	Irgc1	-	-0.571291	4.20323	0.891584	0.345048	0.996849
59011	14	Myoz1	-	-0.187484	6.64994	0.891128	0.345172	0.996849
74992	1	4930487H11Rik	-	-0.219886	7.49995	0.88918	0.3457	0.996849
76483	17	Lmf1	+	-1.20319	6.2421	0.888807	0.345801	0.996849
76728	7	1700123J17Rik	-	-0.518361	2.38402	0.888714	0.345826	0.996849
71775	9	1300017J02Rik	-	-0.278473	8.00319	0.88838	0.345917	0.996849
66279	9	Tmem218	+	-0.20201	5.31371	0.887889	0.34605	0.996849
102466763	10	Mir6913	+	-0.14752	8.72428	0.887824	0.346068	0.996849
20250	19	Scd2	+	-0.185935	8.36593	0.886911	0.346316	0.996849
15558	14	Htr2a	+	0.283783	7.11841	0.886247	0.346496	0.996849
77920	13	A330102I10Rik	+	0.16623	8.8613	0.886225	0.346502	0.996849
30962	7	Slc7a9	+	0.201548	6.47876	0.885366	0.346736	0.996849
245867	2	Pcmtd2	+	-0.76571	7.0076	0.88374	0.347179	0.996849
276891	11	Timd4	+	0.214353	6.43674	0.883081	0.347359	0.996849
54325	4	Elovl1	+	-0.392453	7.34872	0.882447	0.347532	0.996849
70441	3	Mir124-2hg	+	-0.297581	6.78824	0.881501	0.347791	0.996849
67645	17	Armc12	+	0.324615	8.08711	0.880925	0.347948	0.996849
545391	1	Catspere2	+	0.410026	4.97578	0.877687	0.348836	0.996849
12773	9	Ccr4	-	0.318522	5.40456	0.87763	0.348852	0.996849
546611	14	Klhl33	-	-0.171979	7.505	0.877542	0.348876	0.996849
215446	9	Entpd3	+	-0.356072	8.18398	0.877049	0.349011	0.996849
117934532	10	Gm48552	+	0.167696	8.31566	0.877039	0.349014	0.996849
12814	3	Col11a1	+	0.224693	7.31774	0.876893	0.349054	0.996849
69698	2	Slc52a3	+	0.115058	7.8683	0.876808	0.349078	0.996849
68162	16	A930003A15Rik	-	0.47702	4.65545	0.876569	0.349143	0.996849
76407	2	Sun5	-	0.202216	5.28739	0.876269	0.349226	0.996849
328833	17	Treml2	+	-0.247573	5.45009	0.875655	0.349394	0.996849
414093	10	A830082N09Rik	-	0.223094	6.81519	0.874615	0.349681	0.996849
20523	X	Slc25a14	+	-0.817016	5.23129	0.87411	0.34982	0.996849
13041	19	Ctsw	-	0.192002	6.43486	0.874085	0.349827	0.996849
18022	15	Nfe2	-	0.32163	8.72273	0.872875	0.350161	0.996849
73529	9	1700072B07Rik	+	0.20999	6.57399	0.872669	0.350217	0.996849
387185	9	Mir190a	-	-0.325133	5.96018	0.872069	0.350383	0.996849
14625	18	Gykl1	+	-0.328778	5.6587	0.871452	0.350554	0.996849
75904	6	4930579D09Rik	-	0.147698	7.72058	0.87016	0.350911	0.996849
269585	4	Zscan20	-	-0.687813	8.33998	0.868554	0.351356	0.996849
22029	2	Traf1	-	0.161808	7.0315	0.868205	0.351453	0.996849
102632231	15	Gm2245	-	-0.292656	6.35621	0.867736	0.351583	0.996849
12854	4	Cort	-	0.262184	8.04932	0.867477	0.351655	0.996849
108653	6	Rimklb	-	-0.21984	10.0006	0.867261	0.351715	0.996849
231842	5	Amz1	+	-0.107894	7.68428	0.86687	0.351823	0.996849
17313	6	Mgp	-	0.276925	7.20364	0.866743	0.351859	0.996849
74653	8	Pomk	-	-0.51125	7.86951	0.866674	0.351878	0.996849
257938	19	Olfr1419	-	0.181927	6.34807	0.865713	0.352145	0.996849
102466208	11	Mir6924	-	-0.203812	7.09382	0.865678	0.352155	0.996849
107766	17	Haao	-	-0.1914	7.76265	0.864798	0.352399	0.996849
66120	15	Fkbp11	-	-0.797222	7.27049	0.863746	0.352692	0.996849
72373	15	Psca	+	0.321343	4.92211	0.863441	0.352778	0.996849
67791	17	6530411M01Rik	-	-0.351469	7.80538	0.863389	0.352792	0.996849
170574	15	Sp7	-	0.193668	5.57037	0.863026	0.352893	0.996849
73774	9	4930422M22Rik	-	-1.03486	2.56457	0.862232	0.353115	0.996849
115490207	5	Gm13842	-	0.226511	7.98969	0.861972	0.353188	0.996849
66812	9	Ppcdc	-	0.49399	8.76498	0.860484	0.353603	0.996849
71473	5	8430423G03Rik	+	0.182051	6.40389	0.858757	0.354087	0.996849
675921	16	Tnk2os	-	0.296649	7.71377	0.858626	0.354123	0.996849
16331	1	Inpp5d	+	0.161332	6.96937	0.858096	0.354272	0.996849
14867	3	Gstm6	-	-0.692216	5.55317	0.857764	0.354365	0.996849
110876	2	Scn2a	+	0.883481	4.73076	0.856819	0.35463	0.996849
54519	2	Apbb1ip	+	-0.352607	7.40594	0.856355	0.354761	0.996849
69585	3	Hjv	+	-0.468839	4.28449	0.855894	0.35489	0.996849
100217424	4	Snord38a	-	0.383117	4.00338	0.855804	0.354916	0.996849
70969	5	4930500F04Rik	+	0.294238	6.76778	0.854234	0.355357	0.996849
19106	17	Eif2ak2	-	-0.443455	8.88437	0.853958	0.355435	0.996849
115488897	18	Gm52329	-	-0.48542	5.7813	0.853951	0.355437	0.996849
98314	1	D2hgdh	+	0.258759	8.09194	0.852536	0.355836	0.996849
102465548	10	Mir6909	-	0.520356	5.23143	0.851602	0.356099	0.996849
27403	10	Abca7	+	0.180357	9.45204	0.850746	0.356341	0.996849
223915	15	Krt73	-	0.206924	7.24878	0.850622	0.356376	0.996849
319508	14	Syt15	+	-0.330418	9.80359	0.850469	0.35642	0.996849
107605	10	Rdh1	+	0.253446	5.10364	0.850397	0.35644	0.996849
237858	11	Trarg1	+	0.195264	6.00256	0.850291	0.35647	0.996849
105246587	19	Gm41857	+	-0.217824	7.45657	0.850188	0.356499	0.996849
270599	X	Gm648	-	0.271321	5.23581	0.84945	0.356708	0.996849
171207	X	Arhgap4	-	0.639041	4.7571	0.848868	0.356873	0.996849
171580	10	Mical1	+	-0.1018	9.91927	0.848725	0.356913	0.996849
17928	1	Myog	+	0.175498	7.67381	0.848391	0.357008	0.996849
79196	7	Osbpl5	-	-0.14982	9.08822	0.847062	0.357385	0.996849
17150	4	Mfap2	+	0.182007	6.19342	0.846574	0.357523	0.996849
114483358	19	Mir12193	-	-0.567245	4.55428	0.846451	0.357558	0.996849
113002583	13	Shld3	-	-0.521912	8.04245	0.845721	0.357766	0.996849
195564	4	Skint3	+	-0.261554	4.88013	0.84519	0.357917	0.996849
333473	X	Zfp36l3	-	0.299474	6.98233	0.843922	0.358277	0.996849
665005	9	Gm7444	+	-0.430364	6.18018	0.842758	0.358609	0.996849
54397	17	Ppt2	-	-0.539803	10.1377	0.841746	0.358898	0.996849
408193	X	Otud6a	+	-0.311052	6.97763	0.841145	0.359069	0.996849
76279	15	Cyp2d26	-	-0.440263	2.83689	0.839963	0.359407	0.996849
13417	17	Dnah8	+	0.255216	5.60038	0.839893	0.359427	0.996849
76705	X	Ppp1r2-ps7	+	0.21364	6.65797	0.83917	0.359634	0.996849
624936	X	Pou5f1-rs8	+	0.252394	5.06794	0.838977	0.35969	0.996849
217707	12	Coq6	+	0.945398	5.93605	0.838153	0.359926	0.996849
21925	2	Tnnc2	-	0.218676	6.90917	0.837405	0.36014	0.996849
108168162	14	Gm43305	-	-0.738309	7.7383	0.837027	0.360248	0.996849
231507	5	Plac8	-	0.38275	6.7618	0.837017	0.360251	0.996849
78120	19	4930449E18Rik	+	-0.157168	6.10989	0.835725	0.360622	0.996849
17318	X	Mid1	+	-0.583387	7.08738	0.834794	0.36089	0.996849
53320	7	Folh1	-	-0.289821	7.35086	0.833426	0.361284	0.996849
57276	9	Vsig2	+	0.283524	4.76091	0.833393	0.361293	0.996849
66082	14	Abhd6	+	-0.740572	6.78078	0.833286	0.361324	0.996849
225884	19	Gstp3	-	0.304568	6.62659	0.832945	0.361422	0.996849
24102	X	Trex2	-	0.170465	6.37785	0.831287	0.361901	0.996849
105855	15	Nckap1l	+	0.197811	6.83212	0.830889	0.362016	0.996849
668110	8	Syce1l	+	-0.379414	4.07259	0.830493	0.36213	0.996849
77433	18	Redrum	+	0.292673	5.46586	0.830379	0.362163	0.996849
115487453	10	Gm51802	-	0.180121	6.05347	0.82899	0.362565	0.996849
11477	2	Acvr1	-	-0.411301	10.0739	0.826422	0.363309	0.996849
77878	12	6030440G07Rik	+	-0.294047	8.20891	0.825115	0.363689	0.996849
14708	10	Gng7	-	-0.100129	8.50986	0.824589	0.363842	0.996849
192653	9	Ttc36	-	-0.315872	3.67973	0.824482	0.363873	0.996849
22376	X	Was	-	0.233972	5.92842	0.823616	0.364125	0.996849
74580	19	Pyroxd2	-	-0.281963	8.02117	0.823354	0.364201	0.996849
66291	4	Smim8	-	-0.603001	8.57691	0.822959	0.364317	0.996849
102466770	13	Mir6943	+	0.240455	6.5939	0.822486	0.364454	0.996849
330721	8	Nek5	-	-0.673719	8.78809	0.821241	0.364818	0.996849
100628583	10	Mir5108	+	0.17812	8.33699	0.820087	0.365155	0.996849
20700	12	Serpina1a	-	0.298985	4.66822	0.820078	0.365157	0.996849
54378	7	Cacng6	+	-0.176274	6.85668	0.818988	0.365476	0.996849
100526525	3	Mir3092	-	-0.249729	7.21873	0.817958	0.365778	0.996849
102636474	15	Gm33531	+	0.27244	6.72621	0.81753	0.365903	0.996849
17527	5	Mpv17	-	-0.731705	2.65553	0.816726	0.366139	0.996849
194604	12	Serpina16	-	-0.352518	4.22041	0.816555	0.366189	0.996849
56643	14	Slc15a1	-	-0.0833736	9.72014	0.816554	0.36619	0.996849
70235	9	Poc1a	+	-0.708435	8.17408	0.816119	0.366317	0.996849
216635	11	Hbq1a	+	-0.378894	3.00665	0.816022	0.366346	0.996849
78473	11	Skap1	+	-0.473537	7.33065	0.815988	0.366356	0.996849
66341	10	Eid3	+	-0.34867	5.48029	0.815811	0.366408	0.996849
71247	5	4933438B17Rik	+	0.263109	6.58721	0.815125	0.366609	0.996849
20416	3	Shc1	+	-0.15948	8.45085	0.814352	0.366837	0.996849
15377	7	Foxa3	-	-0.165702	9.13078	0.814268	0.366862	0.996849
56205	3	Ensa	+	0.322144	8.50586	0.814129	0.366902	0.996849
667335	6	Gm8579	+	0.152012	7.18351	0.813223	0.367169	0.996849
20568	2	Slpi	-	0.268137	5.78752	0.812544	0.367369	0.996849
381384	2	A530006G24Rik	+	0.247682	5.27519	0.81229	0.367444	0.996849
102466992	6	Mir7041	-	-0.164775	5.71626	0.811984	0.367534	0.996849
12406	7	Serpinh1	-	-0.276363	7.94439	0.81184	0.367577	0.996849
105245784	14	Gm41177	+	-0.364818	6.30157	0.810784	0.367888	0.996849
78460	4	1700057H15Rik	-	-0.3845	6.27653	0.810656	0.367926	0.996849
19882	9	Mst1r	+	0.134244	8.65987	0.809499	0.368268	0.996849
56183	5	Nmu	-	-0.195814	8.39859	0.809058	0.368399	0.996849
170741	5	Pilrb1	-	0.714176	3.76612	0.808862	0.368457	0.996849
619303	X	4930567H17Rik	-	0.533032	3.56442	0.808805	0.368474	0.996849
226654	1	Tstd1	+	0.292587	8.01427	0.808541	0.368552	0.996849
23957	4	Nr0b2	+	0.29895	5.54831	0.807243	0.368936	0.996849
57431	19	Dnajc4	-	-1.04241	8.32226	0.806187	0.36925	0.996849
18950	14	Pnp	+	-0.569493	7.61239	0.805796	0.369366	0.996849
70772	17	Ggnbp1	+	-0.351306	8.59457	0.805164	0.369554	0.996849
103140	10	Gstt3	-	-0.242235	8.90984	0.804374	0.369789	0.996849
19366	4	Rad54l	-	-0.491448	7.97747	0.803885	0.369934	0.996849
665037	6	Gm7457	+	-0.187014	7.05745	0.803358	0.370091	0.996849
16682	15	Krt4	-	0.324943	7.37626	0.803106	0.370166	0.996849
102465633	7	Mir7046	-	0.169884	7.22292	0.802137	0.370455	0.996849
105243944	1	Gm39653	+	0.342261	7.59986	0.801646	0.370602	0.996849
319551	7	6330420H09Rik	+	-0.213298	8.99859	0.801547	0.370631	0.996849
50780	4	Rgs3	+	-0.122409	8.29296	0.801515	0.370641	0.996849
67856	2	Echdc3	-	-0.24877	8.33178	0.801019	0.370789	0.996849
108950	10	1700049L16Rik	-	0.190024	6.35141	0.79971	0.37118	0.996849
100504626	10	Gm16364	-	-0.604142	5.72112	0.799621	0.371207	0.996849
215095	2	Astl	+	0.297694	5.21599	0.799322	0.371296	0.996849
18796	2	Plcb2	-	0.162807	6.14883	0.799254	0.371317	0.996849
245643	X	Frmpd3	+	-0.642052	4.46122	0.799045	0.371379	0.996849
333182	7	Cox6b2	-	-0.110818	9.042	0.797688	0.371786	0.996849
228715	2	Smim26	+	-0.579894	8.97224	0.797336	0.371891	0.996849
77777	10	Ulbp1	-	0.210777	5.25426	0.796929	0.372013	0.996849
319184	13	H2bc12	+	-0.352854	4.66558	0.796018	0.372287	0.996849
110308	15	Krt5	-	0.181939	7.47338	0.795594	0.372414	0.996849
12815	17	Col11a2	+	-0.125798	8.15507	0.795397	0.372473	0.996849
18292	11	Sebox	+	-0.442966	6.27956	0.795361	0.372484	0.996849
21339	1	Taf1a	+	-0.739422	8.74302	0.795257	0.372515	0.996849
329731	3	Tafa3	-	-0.170061	9.45356	0.792556	0.373328	0.996849
69397	1	1700019A02Rik	-	0.474177	4.73411	0.792299	0.373406	0.996849
71046	8	4933405L10Rik	+	0.23811	5.93315	0.792164	0.373447	0.996849
110326	4	Tas1r1	-	0.428453	5.30319	0.792016	0.373491	0.996849
16977	6	Lrrc23	-	-0.219376	7.69652	0.792013	0.373492	0.996849
242050	3	Igsf10	-	-0.360692	7.30155	0.791591	0.373619	0.996849
12865	7	Cox7a1	+	0.523691	4.91668	0.791422	0.37367	0.996849
76062	12	5830428M24Rik	-	-0.155602	8.13974	0.791122	0.373761	0.996849
16005	17	Igfals	+	-0.323905	6.86262	0.790886	0.373832	0.996849
16779	9	Lamb2	+	0.151709	8.48055	0.789516	0.374247	0.996849
67552	15	Macroh2a3	-	0.21642	9.30149	0.789384	0.374286	0.996849
432985	15	Gm5476	-	0.260015	7.21746	0.789214	0.374338	0.996849
368202	3	Prss48	-	-0.23867	6.42348	0.788968	0.374412	0.996849
100503970	8	AY761185	-	0.126225	10.3852	0.788482	0.374559	0.996849
66264	4	Ccdc28b	-	0.180899	6.46114	0.788084	0.37468	0.996849
100039055	X	Gm16404	+	0.413161	2.83438	0.787962	0.374717	0.996849
102465651	8	Mir7074	-	0.329821	7.36067	0.786733	0.37509	0.996849
70800	1	Mir205hg	-	0.172594	6.38889	0.78628	0.375227	0.996849
382427	10	Best3	+	-0.152779	7.65927	0.783866	0.375961	0.996849
432613	11	Trim80	+	0.356712	4.57276	0.782903	0.376255	0.996849
213350	7	Gatd1	-	0.389976	9.1229	0.782718	0.376311	0.996849
171469	1	Gpr37l1	-	0.453572	6.98222	0.781979	0.376537	0.996849
67181	11	Ctdnep1	+	-0.770233	7.28368	0.781725	0.376614	0.996849
75099	7	Lysmd4	+	-0.572892	7.54005	0.780804	0.376895	0.996849
209232	2	Wfdc5	-	0.224736	4.54154	0.779865	0.377182	0.996849
100503337	19	Gm9895	+	-0.424318	7.23767	0.779846	0.377188	0.996849
70835	17	Prss22	-	0.286929	3.91771	0.779804	0.377201	0.996849
101185	6	Pot1a	-	-1.01212	7.48625	0.779257	0.377369	0.996849
21412	10	Tcf21	-	-0.179627	7.46588	0.778459	0.377613	0.996849
102635783	4	Gm11266	+	-0.297895	6.46823	0.778447	0.377617	0.996849
74519	4	Cyp2j9	-	0.193029	5.14762	0.777816	0.37781	0.996849
381067	17	Zfp229	+	-0.696117	8.58455	0.777395	0.377939	0.996849
66760	6	Sox5os3	+	0.280949	6.60865	0.776366	0.378255	0.996849
18575	6	Pde1c	-	0.23287	7.63942	0.776222	0.378299	0.996849
20771	15	Mucl1	-	-0.122914	8.105	0.775888	0.378402	0.996849
241850	2	Abhd16b	+	0.164564	8.83443	0.771916	0.379625	0.996849
14373	1	G0s2	-	0.441941	6.88111	0.769927	0.380239	0.996849
226541	1	Klhl20	-	-0.639633	6.66633	0.768127	0.380797	0.996849
654458	14	Defb43	+	0.179498	6.89591	0.768007	0.380834	0.996849
240131	17	Lrrc30	-	0.318017	5.05837	0.766514	0.381298	0.996849
99586	3	Dpyd	+	-0.606843	6.97683	0.765766	0.38153	0.996849
30060	16	Meltf	+	-0.354771	6.81161	0.765045	0.381754	0.996849
268756	14	Gulo	-	-0.322928	6.22535	0.764394	0.381957	0.996849
78257	12	Lrrc9	+	-0.365626	7.90042	0.764375	0.381963	0.996849
75384	9	Lyzl4os	+	-0.426267	5.81888	0.764172	0.382026	0.996849
71956	11	Rnf135	+	0.53686	7.75274	0.763689	0.382176	0.996849
78245	2	Acbd7	+	-0.672773	5.88113	0.763235	0.382318	0.996849
277939	7	C2cd3	+	-0.39441	8.63413	0.762776	0.382461	0.996849
71996	X	Fthl17a	+	0.513233	3.94855	0.762279	0.382616	0.996849
100038714	6	Gm15401	+	-0.180727	7.51114	0.761913	0.38273	0.996849
68797	8	Pdgfrl	+	0.162413	7.56929	0.761743	0.382784	0.996849
100504304	17	Gm20161	-	0.678604	3.25664	0.76066	0.383122	0.996849
26365	7	Ceacam1	-	-0.42958	5.31528	0.7602	0.383266	0.996849
115488900	18	5730552O08Rik	+	-0.298961	7.07148	0.759375	0.383524	0.996849
210622	2	Pamr1	+	0.297052	7.50894	0.758179	0.383899	0.996849
18158	4	Nppb	+	-0.352372	5.88723	0.757734	0.384039	0.996849
109218	6	Tmem139	+	0.350692	4.72934	0.757649	0.384065	0.996849
327957	11	Scimp	-	0.241296	5.69394	0.757326	0.384167	0.996849
75188	10	1700009J07Rik	+	0.195727	5.71917	0.756764	0.384343	0.996849
69974	2	2810405F15Rik	-	-0.170298	9.22705	0.754704	0.384991	0.996849
240892	1	Dusp27	-	0.168509	7.44273	0.75446	0.385068	0.996849
328795	17	Ubash3a	+	0.233579	6.46122	0.754314	0.385114	0.996849
380669	10	Lin28b	-	-0.503452	8.19234	0.754301	0.385118	0.996849
72208	1	1700016L21Rik	+	-0.251077	4.94693	0.753007	0.385526	0.996849
14089	2	Fap	-	0.127253	7.7576	0.752145	0.385798	0.996849
72893	14	2900040C04Rik	+	-0.211197	4.85328	0.751686	0.385943	0.996849
73166	19	Tm7sf2	-	-0.156553	8.83529	0.75146	0.386015	0.996849
102466773	15	Mir6957	+	-0.14539	7.45581	0.750394	0.386352	0.996849
320352	3	Lrrc31	-	0.25063	7.38133	0.749135	0.38675	0.996849
66158	X	Rtl8a	-	0.922531	5.23828	0.748639	0.386907	0.996849
75278	13	4930547H16Rik	-	-0.301086	4.86217	0.748411	0.38698	0.996849
100504421	7	2900076A07Rik	+	0.619827	7.85486	0.747062	0.387408	0.996849
105246244	17	Itpr3os	-	-0.133591	7.97074	0.745282	0.387974	0.996849
76166	4	Cplane2	+	-0.694106	7.71322	0.742188	0.388961	0.996849
105559	14	Mbnl2	+	-0.673764	6.56115	0.741096	0.38931	0.996849
667803	17	H2-T-ps	-	0.39295	3.86507	0.739981	0.389667	0.996849
20256	7	Clec11a	-	-0.838103	7.84606	0.739888	0.389697	0.996849
26560	16	Krtap15	+	0.280218	5.87562	0.739687	0.389761	0.996849
102633000	16	2310043M15Rik	-	-0.601181	2.52322	0.735935	0.390966	0.996849
406220	15	Krt77	-	0.301495	4.7538	0.735813	0.391005	0.996849
54445	19	Unc93b1	+	-0.261947	7.38566	0.734821	0.391325	0.996849
102466842	2	Mir7665	+	0.230663	6.65883	0.734818	0.391326	0.996849
212892	10	Rsph4a	+	-0.305413	6.85409	0.73447	0.391438	0.996849
74864	14	4930449E01Rik	+	-0.237092	7.51316	0.734132	0.391547	0.996849
73910	10	Arhgap18	+	0.702421	6.91413	0.73342	0.391777	0.996849
74269	6	1700063H04Rik	+	-0.193131	6.48366	0.732637	0.39203	0.996849
76651	17	1700122O11Rik	-	0.576345	5.35296	0.731947	0.392253	0.996849
67620	8	Lrp2bp	+	0.349094	4.64091	0.731908	0.392265	0.996849
723932	9	Mir34c	-	-0.347295	6.51538	0.731071	0.392536	0.996849
445007	11	Nup85	+	-0.195868	6.22999	0.730173	0.392827	0.996849
26918	7	Ern2	-	-0.315044	3.71748	0.7298	0.392948	0.996849
328830	17	A530064D06Rik	-	-0.204302	7.37774	0.728599	0.393338	0.996849
654440	10	A430046D13Rik	+	0.710521	7.78802	0.727939	0.393552	0.996849
12374	16	Casr	-	-0.281062	9.06472	0.727126	0.393816	0.996849
102466207	10	Mir6911	+	0.181564	7.71402	0.726311	0.394082	0.996849
102632430	16	Gm30505	-	-0.340814	6.63976	0.725915	0.39421	0.996849
387177	6	Mir182	-	-0.357404	5.54872	0.724822	0.394567	0.996849
53318	8	Pdlim3	+	0.173525	8.53996	0.724795	0.394575	0.996849
259143	7	Olfr503	+	-0.274356	6.75988	0.724574	0.394648	0.996849
102637438	13	Gm53063	-	0.219257	6.21747	0.72378	0.394907	0.996849
12751	7	Tpp1	-	0.321602	7.52929	0.722899	0.395195	0.996849
11440	8	Chrna6	-	0.149764	6.69913	0.721586	0.395624	0.996849
73887	11	4930417O22Rik	+	0.177321	7.89984	0.721559	0.395633	0.996849
102465542	1	Mir6900	-	0.273643	7.33476	0.72155	0.395636	0.996849
102634021	4	Gm13001	-	-0.382252	5.01242	0.721347	0.395703	0.996849
242602	4	Lexm	-	0.14179	7.93371	0.721303	0.395717	0.996849
74387	16	4932438H23Rik	-	0.144216	7.99216	0.72091	0.395846	0.996849
21954	7	Tnni3	-	0.28004	8.50515	0.72039	0.396016	0.996849
381352	2	Mamdc4	-	-0.409641	5.76067	0.720241	0.396065	0.996849
242747	4	Zfp933	-	0.692588	8.81555	0.719409	0.396338	0.996849
212032	13	Hk3	-	-0.231908	5.04469	0.718899	0.396505	0.996849
11754	11	Aoc3	+	-0.192803	6.2551	0.718505	0.396635	0.996849
71240	11	Osbpl7	+	-0.185396	9.0168	0.718054	0.396783	0.996849
71903	8	Ces2f	+	-0.27376	5.80382	0.716968	0.39714	0.996849
64011	9	Nrgn	-	-0.423524	6.83965	0.716887	0.397167	0.996849
235415	9	Cplx3	-	-0.478312	3.73408	0.716326	0.397352	0.996849
56703	4	Pigo	-	-1.04507	9.3221	0.714429	0.397977	0.996849
67096	4	Mmachc	-	-0.699058	5.79098	0.711365	0.398991	0.996849
68742	7	Tmem219	-	-0.274875	9.12155	0.710841	0.399165	0.996849
54153	5	Rasa4	+	-0.297457	5.86589	0.709287	0.399681	0.996849
69481	17	Actl9	+	0.219485	7.67293	0.708126	0.400067	0.996849
115490216	5	Gm10858	-	0.342648	7.44921	0.70785	0.400159	0.996849
19215	2	Ptgds	-	-0.203908	6.06514	0.70771	0.400205	0.996849
114642	5	Brdt	+	0.16191	7.74574	0.705913	0.400804	0.996849
56397	X	Morf4l2	-	0.285854	5.30712	0.705397	0.400976	0.996849
234988	9	Mbd3l2	+	-0.180465	6.91397	0.705043	0.401094	0.996849
54562	15	Lrrc6	-	0.21352	7.83364	0.704549	0.401259	0.996849
11720	14	Mat1a	+	0.21065	5.84803	0.703812	0.401506	0.996849
102465614	4	Mir7015	-	0.189009	7.47136	0.702984	0.401783	0.996849
387161	18	Mir143	-	0.136085	7.87813	0.701533	0.402269	0.996849
319646	10	D630013N20Rik	-	0.143615	7.65276	0.701184	0.402386	0.996849
66733	8	Kcng4	-	-0.138431	6.38551	0.701079	0.402421	0.996849
22320	6	Vamp8	-	-0.783922	7.49973	0.700147	0.402734	0.996849
69854	11	1810063I02Rik	+	0.242878	7.15404	0.698737	0.403208	0.996849
232972	7	Lypd10	+	-0.3155	6.75274	0.69758	0.403598	0.996849
75295	12	4930559C10Rik	-	0.298375	5.5426	0.697493	0.403627	0.996849
216440	10	Os9	-	-0.166207	7.61754	0.696484	0.403968	0.996849
114301	3	Palmd	-	0.178245	6.56885	0.696458	0.403977	0.996849
654469	15	Gm17753	-	0.100056	9.1681	0.695883	0.404171	0.996849
723958	15	Mir196a-2	+	-0.163669	8.89349	0.695603	0.404265	0.996849
[truncated: 3,071 more rows]

## Sheet: FKOvsWT_CGI_RRBS
EntrezID	Chr	Symbol	Strand	logFC	logCPM	LR	PValue	FDR
100009600	9	Zglp1	-	-0.06613	5.07556	0.146194	0.702199	0.988907
100017	4	Ldlrap1	-	-0.425705	6.57523	1.76527	0.183969	0.963695
100019	4	Mdn1	+	0.418447	6.61109	1.09025	0.296415	0.964949
100034726	11	Gm15772	+	-0.833729	5.92139	4.95887	0.0259572	0.886445
100034739	2	Gm17762	+	-0.0364245	6.99239	0.0253028	0.873615	0.993435
100034748	17	A930017K11Rik	-	-0.280357	4.8794	1.74481	0.186531	0.963695
100036521	6	Umad1	+	-0.398843	6.18702	1.38539	0.239184	0.964949
100036569	14	Gm16525	-	1.01771	0.804205	1.55621	0.212221	0.963695
100036768	11	Gm11696	-	-0.534984	5.50766	1.60344	0.205416	0.963695
100037258	14	Dnajc3	+	-0.0262434	6.77075	0.00804752	0.928519	0.996415
100037262	11	Gm12359	-	0.750568	3.17512	3.64583	0.0562097	0.936215
100037278	8	Niban3	+	0.145542	4.1424	0.485598	0.485898	0.974813
100037282	17	Rsph3b	-	0.105002	6.37432	0.115371	0.73411	0.988907
100037283	17	Rnaset2a	-	-0.285891	2.5401	0.161279	0.687982	0.988907
100037396	7	D030047H15Rik	-	1.18149	4.22141	3.58424	0.0583301	0.936215
100038347	7	Fam174b	+	0.0228238	5.71286	0.0113311	0.915227	0.99574
100038356	6	Gm15612	+	0.0728317	6.09624	0.0508886	0.821524	0.993435
100038378	12	Gm10433	+	-1.13467	5.74529	9.25972	0.00234248	0.526596
100038392	16	Gm10785	+	0.589054	4.85663	1.58308	0.208317	0.963695
100038453	3	Gm12522	-	-0.253099	5.51661	0.408147	0.522912	0.977538
100038514	4	Gm11837	+	-0.484662	6.77242	2.41001	0.120561	0.941056
100038591	10	F420014N23Rik	+	-0.699454	4.42388	4.53292	0.0332489	0.914749
100038599	3	Gm10710	-	0.0381406	7.2627	0.0830581	0.773195	0.990321
100038693	4	Tmem51os1	+	0.424995	5.73524	1.32643	0.249441	0.964949
100038709	16	Gm10789	+	-0.186371	7.20022	1.4671	0.225803	0.964949
100038712	1	Gm10516	+	0.115977	6.0587	0.125233	0.723426	0.988907
100038725	10	Cep85l	-	-0.880081	4.42176	2.09475	0.147806	0.962785
100038761	11	Unc45bos	-	-0.215029	7.24396	1.97283	0.160148	0.963695
100039027	3	Gm2011	+	-2.49806	-0.661904	4.53031	0.0332995	0.914749
100039062	12	Gm2027	+	0.182527	7.09001	0.811266	0.367746	0.964949
100039138	1	Gm2061	-	0.294969	7.10636	1.50595	0.219758	0.964949
100039210	1	Gm2102	-	-0.0771047	7.85161	0.590089	0.442385	0.974214
100039239	7	Gm2115	+	-0.218903	6.28249	1.36324	0.242976	0.964949
100039332	4	Gm2164	-	0.147707	7.01383	0.541531	0.461799	0.974813
100039374	4	Gm2192	-	0.42156	2.34656	1.21333	0.270674	0.964949
100039441	14	Gm2237	-	0.100269	5.00126	0.236201	0.626963	0.982749
100039495	6	Gm15706	+	-0.0017482	5.63251	6.40666e-05	0.993614	0.999573
100039542	5	Tbx3os1	-	-0.235533	1.65403	0.142168	0.706135	0.988907
100039596	1	Tcf24	-	0.274356	7.32338	2.4632	0.116541	0.941056
100039681	9	Zcwpw2	-	0.284856	5.94271	0.595948	0.440128	0.974214
100039684	3	5031434O11Rik	+	-0.331677	5.80262	1.15737	0.282011	0.964949
100039707	9	Mthfsl	-	0.48833	3.60137	0.181094	0.670435	0.987895
100039795	1	Ildr2	+	0.0423671	5.58799	0.0168864	0.896608	0.994659
100039864	4	Snhg12	+	-0.789091	3.82407	2.09804	0.147488	0.962785
100039957	19	Gm2518	+	-0.417469	6.80607	2.04217	0.152991	0.963695
100039968	4	Tmem35b	+	-0.0526703	5.71861	0.0191863	0.889834	0.994575
100040049	7	Smim38	-	-0.00706914	4.90392	0.000967139	0.975191	0.999573
100040294	8	Gm2694	+	-0.0613714	6.5748	0.185161	0.666975	0.987155
100040322	13	3830408C21Rik	+	0.533712	2.59039	0.569343	0.45052	0.974214
100040531	17	Dynlt1f	+	-0.853951	0.943538	0.742937	0.388722	0.964949
100040545	14	Gm2832	+	-0.971414	0.982318	2.64952	0.103581	0.936215
100040563	17	Dynlt1c	+	-0.580609	4.29532	1.3105	0.252303	0.964949
100040608	7	Fancf	-	-1.10312	0.19764	1.32601	0.249516	0.964949
100040671	14	Gm2897	+	-0.128015	5.54443	0.384653	0.535124	0.977538
100040736	4	Foxd2os	+	0.0155341	6.14528	0.00541907	0.941317	0.997404
100040769	7	Gm15506	-	-0.169534	5.81445	0.238253	0.62547	0.982749
100040822	17	Gm1604a	-	0.128236	4.83369	0.0639461	0.800364	0.993365
100040851	10	Gm9767	+	-0.0758578	6.69832	0.409625	0.52216	0.977538
100041089	8	Gm3134	+	-0.0183241	6.52801	0.00839974	0.926976	0.996415
100041151	14	Gm3636	-	-0.305297	4.72945	1.27173	0.259442	0.964949
100041194	12	Ahnak2	-	0.100898	4.93665	0.242623	0.622318	0.982749
100041239	12	Gm3225	+	0.0707525	2.11035	0.0801139	0.777143	0.990321
100041244	2	Gm3230	-	-0.142657	7.97027	0.404742	0.52465	0.977538
100041286	11	Snhg15	-	0.165854	4.03998	0.0644005	0.799671	0.993365
100041306	14	Gm3264	+	-0.474091	4.71739	2.33707	0.126327	0.943228
100041581	4	Zkscan16	+	-1.3732	1.15368	2.27643	0.131354	0.949092
100041585	10	Amd2	-	-0.114269	6.71474	0.182995	0.668812	0.987729
100041660	9	Gm3458	-	-0.146899	6.08885	1.16426	0.280583	0.964949
100041724	14	Gm15217	+	-0.149362	1.86994	0.260768	0.609593	0.982749
100041874	14	Gm3558	-	-0.120165	4.96046	0.423868	0.515013	0.977538
100041965	10	Oaz1-ps	+	-0.710405	5.45267	3.93626	0.0472557	0.936215
100042100	14	Gm3667	-	-0.211918	4.79947	0.680834	0.4093	0.968925
100042150	18	Nrg2	-	0.0787504	7.14483	0.403874	0.525095	0.977538
100042165	5	Thoc2l	+	0.180916	6.41423	0.310547	0.577345	0.981602
100042178	4	Prdm16os	+	0.196007	6.80586	1.63752	0.200667	0.963695
100042277	3	Gm3764	+	0.184559	4.50492	1.02332	0.311733	0.964949
100042332	11	2810410L24Rik	-	0.235333	6.6875	0.913481	0.339192	0.964949
100042480	X	Nhsl2	+	-0.129335	8.0726	1.44338	0.229594	0.964949
100042498	11	Mir22hg	+	0.235621	5.42401	0.568919	0.450689	0.974214
100042757	18	Gm4013	-	0.2587	4.52343	0.511294	0.474579	0.974813
100042784	2	Prdm11	-	-0.393656	7.08308	2.74358	0.097646	0.936215
100042807	2	Eif3j2	+	0.0525305	6.62877	0.0352038	0.851169	0.993435
100042814	1	Apol7d	+	-0.567719	2.12161	0.298209	0.585007	0.982022
100042889	3	C920021L13Rik	+	1.3248	0.932436	1.3306	0.248698	0.964949
100042951	4	Gm4123	+	-0.70891	5.88886	4.49295	0.0340349	0.91518
100043040	12	1110002L01Rik	-	-0.177293	4.84059	0.0902895	0.763809	0.989456
100043072	14	A230070E04Rik	+	-0.0364343	5.66757	0.0219058	0.882338	0.993835
100043102	16	4632428C04Rik	+	0.579905	5.89277	2.55439	0.109989	0.938982
100043133	7	9130023H24Rik	-	-0.339756	7.07567	1.14543	0.284507	0.964949
100043189	14	Gm4285	-	-0.0350547	5.19438	0.00728516	0.931981	0.996415
100043272	2	Inafm2	+	-0.362702	7.64692	3.42138	0.0643571	0.936215
100043305	3	Gm4349	+	-0.0501216	3.91279	0.0477731	0.826985	0.993435
100043309	11	4732414G09Rik	-	-0.29739	5.42516	1.33556	0.247818	0.964949
100043416	12	Gm4425	-	-0.407715	6.58404	3.60482	0.0576124	0.936215
100043489	16	1300002E11Rik	+	-0.972367	3.27831	1.41244	0.234652	0.964949
100043580	7	Gm4532	-	-0.382238	5.77938	1.04845	0.305864	0.964949
100043606	12	Arl4aos	+	-0.571028	5.68074	2.59695	0.107069	0.936361
100043609	2	Gm14207	-	-0.0861655	7.05506	0.598728	0.439064	0.974214
100043682	7	Gm10584	+	0.174352	6.38189	0.96486	0.325966	0.964949
100043902	17	Six3os1	-	-0.0178995	6.07078	0.0125319	0.910866	0.99574
100043920	4	Fam205a4	-	0.0556006	-0.54294	0.0078217	0.929527	0.996415
100044509	8	Tgfbr3l	+	-0.0229808	4.53581	0.0358894	0.849744	0.993435
100045469	2	Gm14204	-	0.0685322	3.23861	0.0468219	0.828689	0.993435
100045653	10	Gm17769	+	-2.91318	0.425913	6.27155	0.0122692	0.794823
100047123	16	Gm15743	-	0.278881	5.3112	0.698515	0.403283	0.968189
100048534	19	Cfap43	-	-0.0829549	5.74782	0.156537	0.692365	0.988907
100048658	9	Ddx43	+	0.171065	6.91115	1.29012	0.256026	0.964949
100048895	15	9330020H09Rik	+	0.40513	1.52217	0.279304	0.597158	0.982734
100048985	2	Gm14321	+	-0.570081	4.58982	1.05809	0.303651	0.964949
100049547	11	Mir804	-	-0.0932357	5.30081	0.108525	0.741829	0.988907
100072	4	Camta1	-	-0.284026	8.00852	2.88028	0.0896705	0.936215
100073351	X	Yy2	-	0.0142071	5.63922	0.0099497	0.920544	0.99574
100087	4	Kti12	+	-0.00265529	7.2754	0.000156807	0.990009	0.999573
100088	4	Rcc1	-	0.127561	6.83523	0.16195	0.687367	0.988907
100090	4	Zbtb48	-	0.362511	4.30962	0.450007	0.502332	0.977538
100093714	11	Gm12296	+	-0.338906	5.51814	1.99395	0.157928	0.963695
100101919	1	Dnah7c	+	-0.346589	5.85348	2.17453	0.140313	0.95498
100102	4	Pcsk9	-	0.321281	5.89878	1.78241	0.181854	0.963695
100121	4	Tdrd7	+	0.171636	6.01895	0.305952	0.580175	0.981602
100124445	7	Mir466f-2	+	0.605446	4.02563	1.08388	0.297831	0.964949
100124451	5	Mir574	+	-0.201508	3.20332	0.0792892	0.778263	0.990321
100124470	3	Mir92b	-	0.0812648	4.38097	0.336273	0.561988	0.980833
100125339	1	A230020J21Rik	+	-0.04098	4.64173	0.0136394	0.907028	0.99574
100125929	2	0610009E02Rik	+	-0.0726827	5.59913	0.027321	0.868715	0.993435
100125931	3	Phtf1os	-	0.414135	5.21054	0.979675	0.322279	0.964949
100126034	8	Gm10644	-	-0.0240113	5.89119	0.00298693	0.956415	0.99921
100126229	7	Gm12758	+	0.388488	3.58195	0.23918	0.624799	0.982749
100126243	7	A030001D20Rik	-	0.234497	4.16195	0.953502	0.328829	0.964949
100126269	15	BC048602	-	0.0636633	6.02697	0.211484	0.645607	0.983996
100126795	7	Gm10575	-	-0.28199	5.16949	9.16289	0.00246972	0.526596
100126824	15	Sco2	-	-0.374527	6.11534	1.26391	0.260912	0.964949
100129	4	Gpr153	+	-0.0161035	6.83607	0.022405	0.881015	0.993612
100134861	15	Gm44502	-	-1.08977	1.22148	1.04134	0.307511	0.964949
100141474	11	4933428G20Rik	-	-0.0279476	7.2086	0.140441	0.707843	0.988907
100169	4	Phactr4	-	-0.222936	6.00243	0.307184	0.579413	0.981602
100169871	9	Gm10910	+	-0.288689	5.90741	1.68119	0.194767	0.963695
100169878	10	Gm10941	-	-1.73531	2.39317	2.61595	0.105794	0.936361
100174921	19	4930505N22Rik	+	0.368085	5.2189	0.593036	0.441248	0.974214
100177	4	Zmym6	+	-0.288294	6.63945	1.74668	0.186295	0.963695
100198	4	H6pd	-	-0.323952	6.12111	0.847374	0.357296	0.964949
100201	4	Tmem64	+	0.224592	7.18656	0.94781	0.330277	0.964949
100206	4	Adprhl2	-	1.28594	0.0414591	1.26914	0.259927	0.964949
100210	4	Gpn2	+	-0.18045	5.78149	0.0817762	0.774905	0.990321
100213	4	Rusc2	+	0.0371297	5.99412	0.0125207	0.910906	0.99574
100216532	16	Snord2	+	-0.0199566	5.56601	0.00173921	0.966735	0.999573
100216533	4	Snord55	-	-0.231774	6.07871	0.383266	0.535861	0.977582
100216537	11	Snord104	+	0.351034	5.11127	0.753932	0.385234	0.964949
100217438	3	Scarna2	-	-0.474712	4.99581	0.914521	0.338918	0.964949
100217451	6	Snora7a	-	0.478334	3.59603	0.585887	0.444014	0.974214
100217457	18	Snord58b	+	-0.0832576	4.89837	0.0263658	0.87101	0.993435
100217466	18	Scarna17	-	-1.25468	-0.472792	1.42853	0.232004	0.964949
100226	4	Stx12	-	0.689674	5.50508	2.68398	0.101362	0.936215
100233175	12	Gon7	-	-0.503009	5.71305	1.96146	0.161357	0.963695
100233208	10	Gm10778	+	0.195275	4.60351	0.3125	0.57615	0.981602
100270744	2	Btbd18	+	-0.0382573	3.35004	0.0331067	0.85562	0.993435
100272219	2	AA543186	-	-0.490969	6.66962	2.58048	0.108189	0.937177
100273	4	Osbpl9	-	0.835837	3.91451	1.91768	0.166113	0.963695
100294583	12	Alkal2	+	0.300294	6.72755	5.14051	0.0233738	0.862308
100302498	11	Snora21	-	-0.4698	4.15215	0.799281	0.371308	0.964949
100302565	8	Snord68	+	-0.289368	5.24375	0.436825	0.508659	0.977538
100302730	3	5830417I10Rik	+	-1.30811	2.62585	3.27814	0.0702084	0.936215
100303738	12	D030025P21Rik	+	-0.0737293	6.41665	0.46696	0.494389	0.977538
100306952	17	Snora78	-	0.29576	4.8959	0.608892	0.435205	0.971299
100310872	17	Dynlt1a	-	-0.847337	3.76569	1.84524	0.174338	0.963695
100313531	2	Nkx2-2os	+	-0.146791	6.71292	1.01246	0.314314	0.964949
100313943	5	Snora26	+	0.756181	5.67194	3.53378	0.0601305	0.936215
100316677	8	Mir1199	-	-0.212942	6.38232	0.705527	0.400933	0.967465
100316680	8	Mir1903	+	-0.381997	3.78884	0.399656	0.527267	0.977538
100316681	9	Mir1900	-	0.459746	6.18077	3.99906	0.0455255	0.936215
100316683	13	Mir1904	+	0.310121	6.86762	1.30432	0.253427	0.964949
100316686	18	Mir1901	-	-0.0537182	6.85018	0.0557725	0.813307	0.993435
100316690	11	Mir1932	+	-0.239633	6.09389	0.458749	0.498209	0.977538
100316693	12	Mir1938	-	-0.541319	6.75461	2.59686	0.107076	0.936361
100316712	8	Mir1966	+	0.2433	4.89885	0.864737	0.352416	0.964949
100316727	4	Mir2139	-	-0.114996	4.94674	0.739654	0.389772	0.964949
100316773	18	Mir1893	-	-0.00651516	6.85612	0.000397395	0.984095	0.999573
100316808	3	Mir1905	-	0.398371	6.34161	5.19507	0.022651	0.862308
100316833	16	Mir1945	-	-0.224553	5.44852	0.257715	0.611695	0.982749
100316903	5	Gm20605	+	0.458332	4.13253	0.646865	0.421236	0.971109
100317	4	AU040320	+	-0.959987	5.3955	5.14936	0.0232549	0.862308
100328588	7	Il4i1b	+	1.55224	2.04914	2.38626	0.122406	0.941056
100336	4	Ppp1r8	-	-0.300069	4.5991	0.274511	0.600321	0.982734
100342	4	Tent5b	+	0.332651	5.66994	2.26909	0.131977	0.950207
100382	4	AW011738	+	-0.0159243	6.55786	0.00258643	0.959439	0.999573
100383	4	Bsdc1	+	0.0107991	5.05608	0.000715433	0.978661	0.999573
100415787	17	Tomm6os	+	-0.337127	5.36033	0.619718	0.431152	0.971109
100416360	17	BC023719	+	0.384079	5.90008	1.78227	0.181871	0.963695
100417434	9	AA543401	+	-0.211545	2.01393	0.57209	0.44943	0.974214
100417675	7	Nlrp5-ps	-	-0.0483659	7.31293	0.0712434	0.789535	0.993365
100434	4	Slc44a1	+	-0.205931	7.19038	0.551696	0.457626	0.974214
100463519	6	BB283400	+	-0.051211	5.39223	0.124473	0.724232	0.988907
100465	4	Mob3c	+	0.145678	5.06095	0.132803	0.715543	0.988907
100494	5	Zfand2a	-	-0.964831	5.65228	4.63198	0.0313813	0.907477
100499514	2	Mir2861	-	0.810089	1.71629	0.657628	0.417399	0.969709
100500713	X	9530027J09Rik	-	-0.132172	5.27961	0.662587	0.415648	0.969709
100502619	8	AW046200	+	-0.1447	6.65632	0.271223	0.602513	0.982734
100502630	7	Gm15545	+	-1.25836	1.61547	2.38427	0.122562	0.941056
100502653	19	C130060C02Rik	+	0.631147	4.70288	1.74426	0.1866	0.963695
100502695	9	Gm17399	+	0.587232	5.22345	1.83524	0.175509	0.963695
100502698	16	Rubcn	-	-0.0307543	6.12316	0.00525047	0.942236	0.997544
100502700	2	AV039307	+	-0.692486	5.39912	2.51346	0.112878	0.938982
100502734	4	Gm16023	-	0.134335	5.59489	0.113674	0.735999	0.988907
100502736	7	Gm19345	+	-0.13157	3.93126	0.361691	0.547569	0.980273
100502742	16	1700007L15Rik	-	-0.0712311	4.17903	0.0148865	0.902891	0.99546
100502745	1	2900009J06Rik	-	-0.637807	3.46447	0.681373	0.409114	0.968925
100502766	17	Kifc1	-	0.086603	4.7062	0.0240459	0.876768	0.993435
100502829	5	Gm9899	-	-0.0243331	7.1323	0.0298295	0.862878	0.993435
100502834	18	Gm15972	-	0.716084	4.06658	1.45967	0.226983	0.964949
100502841	18	Epg5	+	-0.404939	5.79507	1.09602	0.295141	0.964949
100502846	8	Gm19410	+	0.0241051	-0.224661	0.000341944	0.985247	0.999573
100502849	17	Gm19412	-	-0.477956	6.14553	1.97705	0.159701	0.963695
100502861	9	Ccdc13	-	0.0679359	7.05603	0.427906	0.513018	0.977538
100502920	10	Gm16998	+	-0.0580355	4.33432	0.012756	0.910076	0.99574
100502940	9	Colca2	-	0.0934155	6.16686	0.100174	0.751621	0.988907
100502946	2	Gm16796	-	0.409968	6.41202	1.57385	0.209649	0.963695
100502950	8	Gm3336	+	-0.0794549	1.2542	0.0433887	0.834995	0.993435
100502959	4	AV051173	-	-0.699124	4.34441	1.30422	0.253444	0.964949
100502982	19	BC037704	+	-0.0197577	5.6358	0.00266223	0.95885	0.999504
100503003	8	Gm17484	+	-0.662301	5.07096	1.68425	0.194361	0.963695
100503019	9	Gm16551	+	-0.0931427	6.83346	0.197934	0.656393	0.986427
100503043	X	Armcx4	+	-0.00740917	3.93598	0.00145556	0.969567	0.999573
100503074	19	2610016A17Rik	-	0.187533	5.18047	0.307135	0.579443	0.981602
100503120	16	A930006K02Rik	+	-0.658245	1.88425	0.657493	0.417446	0.969709
100503175	1	Gm19582	-	-0.254889	3.19661	0.142142	0.706161	0.988907
100503178	8	2810013P06Rik	+	-0.187475	7.11879	0.423021	0.515434	0.977538
100503185	5	Btbd8	+	-0.716942	5.85227	4.41321	0.0356617	0.917151
100503199	5	5430416N02Rik	-	-0.310842	6.95013	1.9975	0.157559	0.963695
100503386	7	Tpbgl	-	-0.0143284	7.55488	0.0126627	0.910404	0.99574
100503392	19	4833438C02Rik	-	-0.524729	4.16746	1.1874	0.275855	0.964949
100503471	1	Gm15867	+	-0.143586	6.05031	0.325836	0.568121	0.981602
100503495	7	A930016O22Rik	-	1.16951	2.07331	1.68034	0.19488	0.963695
100503572	19	Bbip1	-	-0.523365	2.37534	0.920093	0.337451	0.964949
100503636	4	1700123M08Rik	+	2.39652	1.44784	4.21042	0.0401763	0.936215
100503652	9	Gm16845	+	-0.490042	4.74348	1.15608	0.282281	0.964949
100503659	10	Cbarp	-	0.130055	6.77888	0.249585	0.617368	0.982749
100503670	5	Rpl5	+	-0.189429	6.72935	0.334261	0.563161	0.980901
100503676	8	Gm38426	+	0.174485	5.0623	0.906823	0.340959	0.964949
100503704	16	Gm16861	-	0.882811	3.24185	2.09591	0.147693	0.962785
100503802	5	Gm10419	+	-0.622972	3.25128	1.34701	0.245801	0.964949
100503830	11	Gm11762	+	0.0346846	6.72795	0.0910459	0.762852	0.98941
100503842	14	2410022M11Rik	+	-0.17865	7.22903	0.470083	0.492949	0.977538
100503849	2	Sp3os	+	-1.29885	-0.440577	1.45965	0.226986	0.964949
100503869	6	Mkln1os	-	-1.3182	2.18774	2.63222	0.104715	0.936215
100503884	5	Ccdc149	-	-0.315854	6.06999	1.07767	0.299219	0.964949
100503890	8	Pet100	+	-1.06584	4.63224	2.11438	0.145921	0.962785
100503915	15	Smpd5	+	-0.321568	3.66701	1.20629	0.272068	0.964949
100504007	5	Gm15787	-	0.118458	4.43207	0.0339343	0.853847	0.993435
100504029	3	Gm16740	+	0.524278	3.72665	0.450851	0.501931	0.977538
100504056	12	Gm20036	+	-1.50372	4.69801	8.54896	0.00345719	0.555873
100504116	2	Brd3os	+	0.0296836	4.47989	0.00282666	0.957599	0.999224
100504140	11	4930412M03Rik	-	-0.306091	5.22749	0.699614	0.402913	0.968189
100504166	4	4933421O10Rik	-	0.0331997	5.98084	0.0103178	0.919093	0.99574
100504178	11	Dhrs13os	-	0.223218	6.47758	0.662142	0.415805	0.969709
100504191	15	Gm16576	+	-0.462367	4.65485	0.738225	0.39023	0.964949
100504262	6	A730020E08Rik	-	-0.0619647	7.01234	0.134672	0.713636	0.988907
100504309	4	Smim27	+	0.583767	5.63535	2.63482	0.104544	0.936215
100504333	17	Gm16712	-	-0.69691	2.16016	0.562226	0.453365	0.974214
100504360	1	D730003I15Rik	+	-0.213951	5.92457	0.323282	0.569642	0.981602
100504399	2	C130021I20Rik	+	-0.130306	5.97245	0.767904	0.380866	0.964949
100504412	10	Kcnmb4os2	+	-0.0783064	5.19863	0.468657	0.493606	0.977538
100504467	12	Gm16596	-	-0.10455	6.22222	0.31244	0.576187	0.981602
100504512	12	4930426I24Rik	-	1.03161	1.95834	1.19161	0.275004	0.964949
100504568	1	Gm17634	+	0.271749	5.53198	0.376388	0.539543	0.97889
100504608	10	Eef1akmt3	-	0.188671	5.50489	0.305884	0.580217	0.981602
100504637	15	Gm20324	+	0.0505928	6.8067	0.0412907	0.838978	0.993435
100504641	6	1700101I11Rik	-	0.258783	-1.24464	0.0133042	0.908173	0.99574
100504661	12	Gm20337	-	0.963131	4.2386	2.0781	0.149426	0.962785
100504663	14	Atg14	-	0.523695	5.3365	1.49532	0.221393	0.964949
100504687	12	2810029C07Rik	-	0.820736	4.29557	1.67773	0.195227	0.963695
100504714	8	Gm16793	-	-0.238544	5.85121	2.49082	0.114512	0.941056
100504715	9	Tmppe	+	-0.230958	7.2536	0.621289	0.430569	0.971109
100515	5	Zfp518b	-	-0.213349	6.91205	0.839273	0.359605	0.964949
100526476	14	Mir3077	+	0.332109	4.9739	0.399607	0.527292	0.977538
100526478	16	Mir3081	-	-0.0242416	6.48398	0.0204742	0.886221	0.993835
100526515	12	Mir1247	-	0.27239	5.04463	0.621967	0.430317	0.971109
100526534	17	Mir3083	-	0.225841	5.32055	0.307505	0.579215	0.981602
100526540	3	Mir3093	+	-0.0920143	5.7379	0.259004	0.610805	0.982749
100526556	2	Mir3091	+	0.830999	3.49416	3.28508	0.0699123	0.936215
100526796	17	Cahm	+	-0.484512	5.77017	1.72072	0.1896	0.963695
100529077	11	Snord42b	-	0.00803855	-1.06593	4.95938e-05	0.994381	0.999573
100532	5	Rell1	-	0.503591	6.6759	2.64255	0.104036	0.936215
100534287	3	Dchs2	+	0.122409	6.47952	0.461582	0.496886	0.977538
100561	5	Slc15a4	-	-0.0295838	5.39436	0.0049099	0.944137	0.998202
100568458	9	Gm38431	-	0.504161	3.29592	0.377175	0.539119	0.97889
100579137	5	Dmrt1i	+	-0.0160725	5.99121	0.00395987	0.949824	0.998831
100604	5	Lrrc8c	+	-0.264331	6.72532	1.7267	0.188832	0.963695
100608	5	Noc4l	-	0.395822	3.70794	0.435273	0.509413	0.977538
100609	5	Nsun5	+	-0.181905	5.89294	0.224032	0.635985	0.983905
100628576	19	Mir5046	-	-0.0857439	5.8518	0.504689	0.477447	0.974813
100628595	1	Mir5126	+	0.311101	5.20142	2.49393	0.114286	0.941014
100628599	14	Mir5130	-	-0.00714223	8.05963	0.000742643	0.978259	0.999573
100628600	14	Mir5131	-	-0.158661	7.71481	0.391584	0.531468	0.977538
100628601	X	Mir5132	-	0.0663726	4.49813	0.112898	0.736868	0.988907
100628602	9	Mir5133	-	-0.103841	5.7819	0.0844988	0.771291	0.990321
100628606	2	Mir3960	-	0.0977857	5.29878	0.0603185	0.805993	0.993435
100628620	4	Mir5122	+	0.208119	4.75023	0.139721	0.708559	0.988907
100628625	11	Mir5100	+	-0.915455	4.49808	2.71281	0.0995457	0.936215
100637	5	N4bp2l1	-	-0.305592	6.2775	0.889719	0.345553	0.964949
100683	5	Trrap	+	-0.256778	6.87979	0.778897	0.377479	0.964949
100689703	8	9330133O14Rik	+	-0.0630808	4.23153	0.0148391	0.903045	0.99546
100710	5	Pds5b	+	0.40859	6.38929	1.89579	0.16855	0.963695
100715	13	Tent2	-	-0.849209	4.14023	2.86043	0.0907831	0.936215
100732	5	Mapre3	+	0.38111	5.78783	0.853854	0.355464	0.964949
100737	5	Dcun1d4	+	0.192442	7.64878	0.806488	0.369161	0.964949
100756	5	Usp30	+	-0.323538	6.86529	1.4578	0.22728	0.964949
100763	5	Ube3c	+	-0.241737	7.00888	0.568495	0.450858	0.974214
100764	5	Rita1	-	1.47749	4.15045	3.61903	0.057122	0.936215
100855	5	Tbc1d14	-	-0.299035	6.95038	0.92198	0.336956	0.964949
100859931	12	Gm20604	-	0.0105164	1.04038	2.86129e-08	0.999865	0.999947
100861531	17	Rn45s	+	0.248694	14.9051	1.44099	0.22998	0.964949
100861615	14	Gm3411	-	-0.0393826	3.50488	0.00906037	0.924167	0.996415
100862066	5	Cfap99	+	0.0523086	6.0074	0.0985415	0.753587	0.988907
100885832	7	Mir5620	+	-0.328941	5.11531	0.550447	0.458135	0.974214
100885838	5	Mir5625	+	1.15344	-1.20868	1.30454	0.253386	0.964949
100885842	12	Mir5627	+	-0.876636	4.19874	3.16825	0.0750828	0.936215
100910	5	Chpf2	+	0.0916469	5.59438	0.10374	0.747387	0.988907
100972	5	Rab28	-	-0.512423	6.05998	1.86338	0.172235	0.963695
100978	5	Nfxl1	-	0.214101	6.53032	0.560441	0.454082	0.974214
100986	5	Akap9	+	-0.0544364	6.15175	0.02495	0.874492	0.993435
101023	5	Zfp513	-	0.553137	4.73366	1.93515	0.164196	0.963695
101055907	X	Gm15246	+	0.185068	3.63922	0.23207	0.629993	0.982749
101056149	13	Gm15908	+	-0.344208	5.81057	1.01972	0.312584	0.964949
101056408	8	Gm15816	-	-0.545019	4.56671	7.06225	0.00787251	0.697862
101095	6	Zfp282	+	-0.43873	6.41245	2.13995	0.143507	0.960733
101100	6	Ttll3	+	-0.0690317	6.84089	0.155547	0.69329	0.988907
101113	2	Snx21	+	-0.0891059	6.63686	0.0648845	0.798936	0.993365
101118	6	Tmem168	-	-0.491108	5.59067	1.68947	0.19367	0.963695
101122	6	Rpusd3	-	-0.84217	4.96125	2.8829	0.0895247	0.936215
101142	6	Itfg2	-	-1.24402	4.47741	4.12953	0.0421411	0.936215
101148	6	Bmt2	-	0.0900149	6.04701	0.0619904	0.803377	0.993365
101187	6	Parp11	+	-0.134154	5.99435	0.0991528	0.752849	0.988907
101197	6	Zfp956	+	-1.01502	3.75116	2.02961	0.15426	0.963695
101202684	5	Uchl1os	-	-0.204911	4.67108	0.826638	0.363246	0.964949
101206	6	Tada3	-	1.43154	4.189	4.1779	0.0409543	0.936215
101214	6	Tra2a	-	-0.360033	6.35548	1.08261	0.298114	0.964949
101240	6	Wdr91	-	0.108489	5.5262	0.0538058	0.816569	0.993435
101314	6	Brk1	+	-0.884598	5.96576	7.58648	0.00588076	0.637772
101351	6	Eogt	-	0.271061	5.4436	0.755016	0.384893	0.964949
101358	6	Fbxl14	+	0.218887	7.36572	5.08957	0.0240701	0.864523
101359	6	Prrt4	-	0.015406	5.74105	0.00282768	0.957592	0.999224
101401	6	Adamts9	-	-0.131619	5.73565	0.268789	0.604145	0.982734
101437	7	Dhx32	-	-0.265292	6.35093	0.79013	0.374061	0.964949
101447999	6	Mirc35hg	-	0.0594154	7.71791	0.238243	0.625478	0.982749
101471	7	Phrf1	+	0.0384415	6.20249	0.0122097	0.912015	0.99574
101476	7	Plekha1	+	-0.657284	6.75996	4.49168	0.0340601	0.91518
101489	7	Ric8a	+	-0.45242	5.5306	1.43178	0.231475	0.964949
101490	7	Inpp5f	+	-0.244132	5.59537	0.94124	0.331959	0.964949
101497	7	Plekhg2	-	-0.0349582	7.46568	0.0385922	0.844259	0.993435
101513	7	Mob2	-	0.148357	5.99789	0.198564	0.655882	0.986427
101540	7	Prkd2	+	-0.171828	3.66556	0.172639	0.677777	0.988102
101543	7	Wtip	-	0.0857655	6.72504	0.282626	0.594985	0.982734
101544	7	Zfp575	-	-0.161073	1.72403	0.322399	0.570169	0.981602
101565	7	Ccp110	+	0.117088	4.48433	0.0418197	0.837964	0.993435
101568	7	Vrk3	+	0.0201325	3.80509	0.00271562	0.95844	0.999466
101592	7	Efl1	+	-0.290602	4.95395	0.365013	0.545735	0.980273
101604	7	E430018J23Rik	-	0.366243	5.31797	1.64255	0.199976	0.963695
101612	7	Grwd1	-	-0.323592	5.01449	0.590487	0.442231	0.974214
101613	7	Nlrp6	+	-0.246572	6.51346	1.12219	0.289447	0.964949
101631	7	Pwwp2b	+	0.170454	6.90506	0.318859	0.572294	0.981602
101685	7	Spty2d1	-	-0.36614	5.86876	0.801979	0.370502	0.964949
101694	7	Mir9-3hg	+	-0.0307162	7.85086	0.0540721	0.816123	0.993435
101706	7	Numa1	+	0.565473	5.05862	1.7108	0.190882	0.963695
101739	4	Psip1	-	-0.700481	5.53655	4.18907	0.0406854	0.936215
101744	7	Acp7	-	-0.0192269	5.6016	0.0237437	0.877539	0.993435
101772	7	Ano1	-	-0.0573157	5.55916	0.0827134	0.773653	0.990321
101867	7	Rrp8	-	-0.231713	5.7378	0.338788	0.56053	0.980833
101869	7	Unc45a	-	0.637887	5.43651	3.37495	0.0661946	0.936215
101943	8	Sf3b3	-	-1.1627	4.08486	3.82575	0.0504708	0.936215
101966	8	D8Ertd738e	-	-0.428451	5.52337	0.763088	0.382364	0.964949
101985	8	Usb1	+	-0.561139	6.51458	4.25073	0.0392336	0.936215
101994	8	Champ1	+	-0.163914	6.37595	0.318555	0.572477	0.981602
102032	8	Smim19	-	-0.546683	6.16003	3.15685	0.0756089	0.936215
102058	8	Exoc8	-	0.0263435	7.19279	0.0626158	0.802408	0.993365
102060	8	Gadd45gip1	+	0.243505	5.4361	0.580708	0.446035	0.974214
102075	8	Plekhg4	+	-0.0510965	6.44617	0.174989	0.675715	0.988102
102093	8	Phkb	+	-0.743021	0.559606	0.415233	0.519325	0.977538
102103	8	Mtus1	-	-0.553922	5.63135	2.77859	0.0955322	0.936215
102115	10	Dohh	+	0.162341	4.59501	0.0706016	0.790463	0.993365
102122	8	Psme3ip1	-	-0.118336	6.44566	0.158759	0.690302	0.988907
102141	8	Snx25	-	-0.00978954	5.65288	0.000512627	0.981936	0.999573
102162	8	Taf5l	-	-0.689056	7.03332	5.80999	0.0159354	0.819862
102182	8	Prmt9	+	-0.662785	4.58942	1.78718	0.18127	0.963695
102193	8	Zdhhc7	-	-0.3025	7.05217	1.25047	0.263463	0.964949
102209	8	Snapc2	+	-0.474685	4.54243	1.1192	0.290092	0.964949
102216269	15	Cistr	-	0.14367	6.53709	0.548127	0.459084	0.974214
102216272	13	Ak6	+	-0.244983	4.61279	0.249314	0.617558	0.982749
102238433	2	Gm28042	+	0.0832132	5.26179	0.051855	0.819866	0.993435
102247	8	Gpat4	-	-0.0605743	7.19362	0.0731691	0.786777	0.992845
102278	8	Cpne7	+	0.0295635	6.21825	0.0321556	0.857687	0.993435
102294	8	Cyp4v3	-	-0.833411	5.97821	4.46857	0.0345239	0.91518
102334	8	Ankrd10	-	-0.132117	6.02847	0.154906	0.69389	0.988907
102339	8	Cog4	+	-0.427092	4.95161	0.849826	0.356602	0.964949
102414	9	Clk3	-	-0.40257	7.7759	3.27437	0.07037	0.936215
102423	9	Hinfp	-	-0.00438807	6.13583	0.000151864	0.990168	0.999573
102436	9	Lars2	+	-3.22149	2.71404	8.53177	0.00349	0.555873
102442	9	Dennd4a	+	-0.142293	6.63924	0.231021	0.630768	0.982749
102443350	7	Xndc1	+	-0.201849	0.730247	0.105981	0.744767	0.988907
102443351	7	Xntrpc	+	0.603837	4.32745	1.34728	0.245753	0.964949
102448	9	Xylb	+	0.0997799	4.79305	0.0840145	0.771929	0.990321
102462	9	Imp3	+	0.0704952	5.72108	0.0353431	0.850879	0.993435
102465227	5	Mir6418	-	0.142226	5.662	0.611149	0.434356	0.971109
102465564	11	Mir6935	-	0.562671	1.20504	0.381144	0.536991	0.978307
102465565	11	Mir6936	-	-0.27906	6.56221	0.941737	0.331832	0.964949
102465567	12	Mir6941	-	-0.0418487	3.36846	0.0521969	0.819284	0.993435
102465588	17	Mir6973a	+	-0.0581578	5.96067	0.0707828	0.7902	0.993365
102465606	2	Mir6973b	-	-0.136865	7.04435	3.04545	0.0809638	0.936215
102465638	7	Mir7055	+	0.0298745	4.99302	0.0320102	0.858005	0.993435
102465649	8	Mir7071	+	-0.387693	6.52765	2.3001	0.129366	0.946708
102465652	8	Mir7075	-	0.303413	5.33937	0.53659	0.46385	0.974813
102465672	15	Mir7118	-	0.0454599	3.00394	0.0342586	0.853158	0.993435
102465714	8	Mir7238	-	-0.0798303	5.21223	0.0221524	0.881682	0.993612
102465761	11	Mir7653	+	-0.139566	4.31425	0.131006	0.717392	0.988907
102465762	8	Mir7654	-	0.0794511	6.71506	0.0789364	0.778744	0.990321
102465773	14	Mir7672	-	-0.516808	7.46425	5.11506	0.023719	0.862308
102465774	7	Mir3569	+	0.284114	5.12447	0.407752	0.523113	0.977538
102465889	14	Mir8098	+	0.0115666	4.58703	0.000850637	0.976732	0.999573
102465892	11	Mir8101	-	-0.108765	6.44152	0.143018	0.705299	0.988907
102465894	10	Mir8105	+	0.0707023	5.68377	0.0201774	0.887043	0.993835
102465898	8	Mir8109	+	-0.0887845	7.60381	0.415191	0.519346	0.977538
102465899	8	Mir8110	+	-0.601261	0.971365	5.15113	0.0232312	0.862308
102465900	6	Mir8112	+	1.71722	1.47077	2.502	0.113702	0.938982
102465905	3	Mir8120	+	0.0882317	6.79996	0.15662	0.692288	0.988907
102465983	4	Mir7023	-	0.111135	4.60076	0.35468	0.551476	0.980273
102466157	4	Mir6402	-	-0.0239993	4.92112	0.0152499	0.901719	0.99546
102466237	8	Mir7666	-	-0.406965	3.9192	0.512522	0.474049	0.974813
102466256	11	Mir8102	+	-0.463993	5.53622	1.24283	0.264926	0.964949
102466257	1	Mir8114	+	-0.123229	1.95899	0.0162248	0.898642	0.994659
102466272	6	Mir7045	+	-0.803108	4.50389	3.14845	0.0759993	0.936215
102466633	18	Mir6359	+	0.569726	3.27989	0.649068	0.420446	0.970847
102466642	15	Mir6392	+	-0.166597	5.21831	0.16061	0.688596	0.988907
102466676	12	Mir6538	-	-0.504948	6.09172	2.76923	0.0960925	0.936215
102466778	17	Mir6976	-	0.539167	0.426908	0.524658	0.468861	0.974813
102466781	19	Mir6991	+	-0.016465	7.78313	0.0100526	0.920136	0.99574
102466783	2	Mir7000	-	0.27184	6.18249	4.30975	0.0378944	0.932367
102466786	3	Mir7009	-	-0.113703	-0.0348839	0.00449286	0.946559	0.998759
102466791	5	Mir7034	-	-0.0530867	4.67917	0.0528722	0.818139	0.993435
102466799	8	Mir6769b	-	-0.0216168	2.69792	0.0077961	0.929642	0.996415
102466823	8	Mir7240	+	0.0831001	6.52312	0.110897	0.739125	0.988907
102466838	15	Mir7648	+	1.14041	1.6937	1.6343	0.20111	0.963695
102466839	2	Mir219b	+	0.0351428	6.07297	0.105549	0.74527	0.988907
102466840	2	Mir7655	+	-0.41187	6.18695	1.37103	0.241634	0.964949
102466848	17	Mir219c	+	-0.752088	4.27637	2.25594	0.133103	0.950207
102466849	8	Mir7687	+	0.288508	5.04301	1.82314	0.176939	0.963695
102466881	19	Mir8092	+	-0.166221	4.39159	0.144801	0.703554	0.988907
102466884	10	Mir8104	+	-0.928125	6.41786	10.7887	0.00102123	0.520794
102466888	3	Mir8099-2	-	0.0372788	4.26559	0.0179767	0.893342	0.994659
102466998	1	Mir6546	-	0.133474	7.59843	1.33684	0.247592	0.964949
102466999	5	Mir7036b	+	0.123454	5.75655	0.0997018	0.752188	0.988907
102502	9	Pls1	-	0.116201	4.85524	0.0805306	0.77658	0.990321
102545	9	Cmtm7	-	0.161694	6.59357	0.507116	0.47639	0.974813
102566	9	Ano10	-	-0.65889	6.13544	3.33756	0.0677148	0.936215
102580	9	Alg9	+	0.25179	6.76612	1.0034	0.316489	0.964949
102595	9	Plekho2	-	-0.260295	5.62304	0.481192	0.487883	0.974813
102607	9	Snx19	+	-0.431908	5.38287	2.0927	0.148004	0.962785
102614	9	Rpp25	+	-0.0688785	7.03738	0.157079	0.69186	0.988907
102631518	X	Gm38438	+	-0.125182	5.19911	0.762771	0.382463	0.964949
102631685	9	Gm29642	+	-0.33278	1.79922	0.134243	0.714073	0.988907
102631731	19	Gm29998	+	-0.384249	5.24161	0.61537	0.432773	0.971109
102631766	19	Gm30021	-	-1.4287	3.69403	3.45386	0.0631042	0.936215
102631840	11	Gm11999	-	-0.00246635	6.32464	0.00012818	0.990967	0.999573
102631887	14	Gm30108	+	-0.770855	2.56414	0.939291	0.33246	0.964949
102631912	12	Ndufb1	-	-0.190579	5.68115	0.200287	0.65449	0.986074
102632031	5	Gm15728	+	-2.73246	2.39298	5.76989	0.016303	0.819862
102632222	5	Gm17182	-	0.268908	3.27186	0.353832	0.551952	0.980273
102632244	17	Gm30375	-	-0.109824	4.07531	0.105348	0.745504	0.988907
102632302	11	Hoxb3os	-	0.106869	6.82187	0.937726	0.332863	0.964949
102632331	1	Gm30431	+	0.0556478	2.38177	0.00268291	0.958691	0.999472
102632483	12	Gm17330	-	0.361358	5.48683	3.28898	0.0697461	0.936215
102632590	X	Gm26851	+	0.0554236	7.34699	0.321664	0.57061	0.981602
102632938	10	Gm15939	+	0.901857	3.24589	4.24959	0.0392598	0.936215
102632990	8	A730098A19Rik	+	0.196801	4.08276	0.758443	0.383816	0.964949
102632992	11	Gm30927	+	0.110856	6.91715	0.376006	0.539748	0.97889
102633001	9	Gm30933	-	-0.806969	3.10443	0.707886	0.400146	0.967465
102633071	2	Gm14167	-	-0.776762	4.20259	1.47751	0.224164	0.964949
102633081	4	Gm12610	+	0.0869746	7.50559	0.2083	0.648103	0.984531
102633151	9	M5C1000I18Rik	-	-0.0338268	7.77002	0.049849	0.823326	0.993435
102633214	4	Gm12925	+	-0.132507	6.67298	0.298829	0.584618	0.982022
102633244	10	Gm26710	+	0.601949	3.06649	0.718264	0.396714	0.966954
102633245	10	Gm15723	+	0.235031	7.78194	3.42273	0.0643044	0.936215
102633266	14	Gm9748	+	-0.00187865	8.5313	0.000599737	0.980462	0.999573
102633275	9	Gm31138	+	-0.208253	3.69539	0.675167	0.411256	0.968925
102633345	14	Gm9922	-	-0.283057	6.12114	0.694031	0.404797	0.968189
102633600	7	Gm26633	-	-0.0106478	4.77423	0.00159709	0.968122	0.999573
102633634	10	Gm26876	+	-0.327899	4.20421	0.908069	0.340627	0.964949
102633805	13	Gm26688	+	-0.0261082	5.28986	0.0211082	0.884485	0.993835
102633880	13	A730081D07Rik	-	-0.000885348	6.17122	1.28254e-05	0.997143	0.999695
102633901	10	Gm31616	-	0.269874	2.51845	0.0906998	0.763289	0.98941
102634000	15	Gm31690	+	0.0846709	6.06832	0.474924	0.490731	0.977538
102634055	19	Gm31734	-	0.3188	7.02391	1.54592	0.213738	0.964949
102634284	2	Gm38462	-	0.000356325	6.171	6.47442e-06	0.99797	0.999695
102634296	X	Gm4779	-	-0.215146	3.93504	1.47028	0.225301	0.964949
102634401	2	Gm14424	+	0.109321	6.28296	0.558275	0.454956	0.974214
102634533	19	Gm14966	-	-0.236706	7.14238	0.815702	0.36644	0.964949
102634559	7	Gm29443	+	0.14493	4.3297	0.072136	0.788252	0.992845
102634598	18	Gm32139	-	1.32648	3.06047	3.4525	0.0631563	0.936215
102634630	15	Gm32168	-	0.00106402	5.36082	5.45433e-05	0.994107	0.999573
102634646	4	Gm12915	-	0.127621	5.35504	0.101485	0.750055	0.988907
102634678	2	Haglr	-	0.341155	5.12643	2.68582	0.101245	0.936215
102634710	1	Gm32229	-	-1.08651	3.33983	2.21126	0.137007	0.951595
102634755	X	Gm32261	-	-0.150988	4.24165	1.26217	0.26124	0.964949
102634775	16	Gm32278	-	1.96087	-0.0292595	3.04923	0.0807755	0.936215
102634780	17	Gm32282	-	-0.0991505	3.7177	0.0288503	0.865125	0.993435
102634812	11	Gm11694	+	1.05538	3.42391	1.59224	0.207006	0.963695
102634836	8	Gm32327	+	0.0261538	5.23098	0.00387593	0.950358	0.998831
102634922	1	Gm32391	+	-0.0582826	5.52229	0.0329167	0.85603	0.993435
102634962	7	Gm27252	+	-0.584899	1.24348	0.303329	0.581803	0.981602
102635069	14	Gm32498	-	-0.69087	1.93652	0.554064	0.456662	0.974214
102635143	1	Gm28626	-	-0.0820497	5.76702	0.261827	0.608868	0.982749
102635192	14	Gm16835	+	-0.115675	1.86803	0.0347975	0.852021	0.993435
102635226	15	Gm32618	+	0.382146	5.11413	1.17059	0.279281	0.964949
102635405	12	Gm32755	+	0.113177	4.4843	0.0398089	0.841855	0.993435
102635484	1	Gm32810	-	-0.0834385	5.37195	0.289227	0.590716	0.982734
102635544	12	Gm26698	-	0.0344693	2.54731	0.000390752	0.984229	0.999573
102635561	11	Ggnbp2os	+	-0.676868	4.4353	1.4144	0.234328	0.964949
102635671	3	Gm32950	-	0.837278	4.1808	1.78958	0.180978	0.963695
102635796	5	Gm33044	-	3.16294	-0.437408	6.79194	0.00915703	0.710939
102635912	18	C030005K06Rik	-	-0.591225	2.79317	0.708735	0.399864	0.96746
102636154	9	Gm16124	+	-0.42503	6.22528	1.53184	0.215836	0.964949
102636262	18	Gm20544	-	-0.808652	5.87953	5.08459	0.0241394	0.864523
102636368	1	Gm33454	-	0.322602	4.77094	0.539778	0.462525	0.974813
102636458	1	Gm33517	-	1.03333	3.16601	1.21755	0.269841	0.964949
102636808	10	Gm38491	+	-0.0341371	5.3769	0.0575589	0.810397	0.993435
102637087	7	Gm33989	+	-0.424335	5.74691	1.29921	0.254358	0.964949
102637107	2	Ptf1aos	-	-0.188121	2.38339	0.217368	0.641053	0.983964
102637176	5	Gm20052	+	0.105799	6.32382	0.415577	0.519152	0.977538
102637256	7	Gm34121	-	-0.862231	2.56436	1.03549	0.308873	0.964949
102637464	10	Gm34267	-	-0.26976	5.5456	0.735214	0.391198	0.965499
102637490	15	Gm34284	-	0.010935	5.50325	0.0004764	0.982586	0.999573
102637492	5	A730035I17Rik	-	0.055557	7.30108	0.131918	0.716452	0.988907
102637672	9	Gm26787	+	-0.00816993	4.60448	0.000401935	0.984005	0.999573
102637719	10	Gm38500	+	-0.0861059	6.07218	0.125365	0.723287	0.988907
102637782	17	Gm34507	+	-0.358551	6.50937	1.62942	0.201783	0.963695
102637946	18	Gm34632	+	0.48281	2.72826	0.318047	0.572784	0.981602
102638002	14	Gm15222	+	0.218098	6.69509	2.2509	0.133537	0.950207
102638120	14	Gm34758	+	0.428488	3.05969	0.808165	0.368663	0.964949
102638208	15	Gm15569	+	0.210732	5.78846	0.539609	0.462595	0.974813
102638326	17	Gm34917	+	-0.207169	5.42529	0.252789	0.615118	0.982749
102638507	15	Gm26684	+	0.178255	5.8811	0.393994	0.530207	0.977538
102638735	17	Gm15420	+	0.540266	4.82844	1.14005	0.285641	0.964949
102638854	10	Gm15934	-	-0.300851	5.77024	1.6085	0.204703	0.963695
102638888	9	Gm20346	-	-0.127757	5.93512	0.146631	0.701776	0.988907
102638890	10	Gm15270	-	-0.0910238	5.99431	0.186837	0.665562	0.986427
102638978	3	Gm35410	+	-1.31543	3.41102	3.66838	0.055454	0.936215
102639087	3	Gm35486	-	-0.387492	6.69634	2.09484	0.147797	0.962785
102639145	17	Gm17315	+	0.366331	4.24792	0.79892	0.371416	0.964949
102639268	5	Gm13830	+	-0.281644	5.41696	0.399009	0.527601	0.977538
102639339	13	Gm26559	+	0.00776447	2.8052	0.000595825	0.980526	0.999573
102639352	16	Gm35685	-	0.0332656	5.50642	0.0745869	0.784772	0.992298
102639404	12	Gm26839	+	0.467329	5.76151	1.77356	0.182942	0.963695
102639417	14	Gm26536	-	0.480436	1.44539	0.211599	0.645517	0.983996
102639549	2	Gm38521	+	1.50066	4.1769	5.68442	0.0171162	0.824438
102639568	5	A930005G22Rik	-	0.10544	5.29128	0.212832	0.644557	0.983996
102639650	5	Vamp9	+	-1.27946	4.7594	7.79367	0.00524296	0.620814
102639700	12	Gm21297	-	-0.351052	7.387	2.96212	0.0852363	0.936215
102639720	6	Gm15083	+	0.0564015	3.25501	0.0185461	0.891676	0.994659
102639746	19	Gm29595	-	-0.557021	4.50667	2.81569	0.0933466	0.936215
102639747	3	Gm35986	-	0.239312	6.23417	0.51246	0.474076	0.974813
102640005	13	Gm36183	+	-0.0437845	5.74818	0.0215397	0.883318	0.993835
102640063	11	Gm36220	+	-1.0524	1.30415	1.29297	0.255501	0.964949
102640093	15	Gm36246	+	1.15012	1.89089	1.30763	0.252824	0.964949
102640163	1	Gm29480	-	0.0587918	4.58794	0.136582	0.711703	0.988907
102640192	7	Gm15510	-	-0.0431	4.54809	0.0501212	0.822853	0.993435
102640250	17	Gm2885	-	0.0919629	6.66637	0.122355	0.726494	0.988907
102640282	17	Gm26885	-	0.115712	6.73183	0.105616	0.745191	0.988907
102640359	19	1700023D09Rik	-	-0.39765	4.3692	0.569338	0.450522	0.974214
102640387	16	Gm36457	+	0.151617	3.74234	0.0630257	0.801776	0.993365
102640405	5	Gm36470	-	0.28653	5.92963	0.749033	0.386782	0.964949
102640526	19	Gm10353	-	-0.300754	7.19002	1.32995	0.248815	0.964949
102640578	19	Gm36608	-	-0.0822592	-0.245527	0.00264015	0.959021	0.999552
102640779	11	2900052L18Rik	-	0.0952039	6.54095	0.104588	0.746392	0.988907
102640784	17	Gm36768	-	0.087366	5.05425	0.029111	0.864523	0.993435
102640835	7	Gm36809	-	0.096319	5.7488	0.314587	0.574879	0.981602
102640923	8	Gm10649	-	0.0106959	6.83258	0.00181591	0.96601	0.999573
102640931	15	Gm36878	-	0.130546	6.89158	0.906435	0.341062	0.964949
102640952	5	Gm15627	-	-0.327156	3.997	0.306401	0.579897	0.981602
102641016	12	F930026P19Rik	-	0.6712	4.4019	1.09279	0.295853	0.964949
102641157	12	Gm38538	-	-0.281853	7.4049	3.27266	0.0704435	0.936215
102641244	18	Gm27239	+	-0.113924	6.16076	0.490836	0.483555	0.974813
102641247	11	Gm12339	+	-0.0238859	7.94266	0.0920806	0.761549	0.98941
102641467	7	Gm20684	-	-0.348688	5.77573	1.25233	0.263109	0.964949
102641476	10	Gm38560	-	-0.524978	4.89682	1.02527	0.311273	0.964949
102641621	12	2900060N12Rik	-	-0.0315103	4.96644	0.025133	0.874036	0.993435
102641859	7	Rsf1os2	-	0.631763	4.58042	0.999405	0.317454	0.964949
102644	9	Oaf	-	0.462019	6.12802	2.08795	0.148465	0.962785
102680	9	Slc6a20a	-	0.242827	5.55553	0.920122	0.337443	0.964949
102693	9	Phldb1	-	-0.0504109	7.04258	0.0959775	0.756711	0.988924
102747	9	Lrrc49	-	0.122738	5.27142	0.13027	0.718152	0.988907
102774	9	Bbs4	-	-1.00744	4.80397	3.87566	0.048991	0.936215
102791	9	Tcta	-	-0.641692	4.81156	1.69451	0.193007	0.963695
102857	X	Slc6a8	+	0.183246	6.51581	1.30195	0.253857	0.964949
102902673	19	Gm21992	-	0.442345	4.12963	0.682281	0.408802	0.968925
102941	X	B630019K06Rik	+	-0.0869513	6.04057	0.307058	0.579491	0.981602
102954	X	Nudt10	-	0.940195	2.62961	14.7787	0.000120896	0.503695
102991	X	Ezhip	-	0.0713394	6.77804	0.743503	0.388541	0.964949
103080	10	Septin10	-	0.0681488	5.74177	0.0535441	0.817007	0.993435
103135	10	Pan2	+	-1.42836	3.79842	3.61307	0.0573272	0.936215
103136	10	Pwp1	+	-0.714777	6.00233	4.02108	0.0449349	0.936215
103164605	2	Paupar	-	0.0859666	3.86372	0.207797	0.648499	0.984531
103199	10	Fig4	-	1.24817	0.551642	1.37236	0.241406	0.964949
103220	10	Ttc41	+	0.517701	4.5442	2.23212	0.135168	0.950207
103236	10	Csnk1g2	+	0.410578	5.68486	1.5531	0.212678	0.963695
103266	10	Tmem263	+	-0.2948	6.3199	1.07106	0.300706	0.964949
103268	10	Cep57l1	-	-0.423034	5.605	1.02569	0.311174	0.964949
103284	10	Zc3h10	-	0.145826	5.98637	0.241538	0.623097	0.982749
103406	10	Zfr2	+	0.0115622	5.08806	0.000561353	0.981098	0.999573
103425	10	Ncln	-	-1.32327	0.874517	2.61024	0.106176	0.936361
103466	10	Nt5dc3	+	0.416171	5.9618	1.28763	0.256485	0.964949
103468	10	Nup107	-	-0.157201	6.60729	0.247454	0.618874	0.982749
103534	11	Mgat4b	+	-0.123667	5.68474	0.11076	0.739281	0.988907
103537	11	Mbtd1	+	-1.0202	5.19388	5.10982	0.0237908	0.862308
103551	11	Epop	-	0.116427	7.87552	0.968802	0.324979	0.964949
103554	11	Psme4	+	-0.126078	7.16371	0.244609	0.620897	0.982749
103573	11	Xpo1	+	-0.0848196	6.11432	0.0653864	0.798177	0.993365
103583	11	Fbxw11	+	-0.264997	7.36114	1.10889	0.292323	0.964949
103677	11	Smg6	+	-0.251177	3.17182	0.164049	0.685456	0.988907
103694	11	Tmed4	-	0.29282	5.65202	1.33716	0.247536	0.964949
103710	11	Slc35e4	-	0.108986	6.82237	0.147445	0.700989	0.988907
103712	11	6330403K07Rik	-	-0.00440683	3.13737	0.00023804	0.98769	0.999573
103724	11	Tbc1d10a	+	0.179231	6.13217	0.312059	0.576419	0.981602
103733	11	Tubg1	+	-2.09165	4.90538	12.0706	0.000512224	0.520794
103737	11	Pex12	-	-0.1821	6.46861	0.284336	0.593873	0.982734
103742	11	Mien1	-	0.614244	5.76451	1.95789	0.161739	0.963695
103743	11	Tmem98	+	-0.291119	4.55784	0.406811	0.523593	0.977538
103765	11	Tmem17	+	0.32685	6.65883	1.07168	0.300566	0.964949
103768	11	Tubg2	+	-0.0790736	5.95198	0.23066	0.631035	0.982749
103806	11	Maml1	-	-0.188325	7.06595	0.498811	0.480023	0.974813
103836	11	Zfp692	+	-0.512912	6.06253	3.68546	0.054889	0.936215
103841	11	Cuedc1	+	0.100759	7.46001	0.504605	0.477484	0.974813
103844	11	Inca1	-	0.0406038	6.19061	0.0166535	0.897319	0.994659
103850	11	Nt5m	+	0.00582581	6.74047	0.000368703	0.98468	0.999573
103963	6	Rpn1	+	-0.351936	6.28171	1.20013	0.273295	0.964949
103967	1	Dnm3	-	-0.23319	5.87676	0.703385	0.401649	0.968112
103978	14	Gpc5	+	0.0303941	6.75902	0.0559343	0.813041	0.993435
104001	12	Rtn1	-	0.100904	7.04639	0.264048	0.607353	0.982749
104009	1	Qsox1	-	-0.110551	6.29518	0.124588	0.724111	0.988907
104010	2	Cdh22	-	0.0800594	7.36296	0.326522	0.567715	0.981602
104015	16	Synj1	-	0.3641	6.77913	1.71163	0.190774	0.963695
104027	18	Synpo	-	0.0995119	4.21068	0.139616	0.708663	0.988907
104069	13	Sncb	-	-0.250186	5.9226	2.01691	0.155556	0.963695
104079	11	Nxph3	-	-0.100183	7.05814	0.642083	0.422958	0.971109
104080	10	Nxph4	-	0.053455	6.11578	0.112637	0.737162	0.988907
104082	18	Wdr7	+	0.762375	3.87604	1.35198	0.244931	0.964949
104086	1	Cyp27a1	+	0.0937709	0.804216	0.00867728	0.925783	0.996415
104099	9	Itga9	+	0.110762	7.37985	0.92869	0.335204	0.964949
104103	17	Airn	+	0.230875	5.83569	1.37156	0.241545	0.964949
104111	12	Adcy3	+	-0.059029	7.23469	0.20597	0.649945	0.984531
104112	11	Acly	-	-0.230231	5.87999	0.39503	0.529667	0.977538
104130	X	Ndufb11	-	0.0102578	5.862	0.00341019	0.953433	0.998831
104156	16	Etv5	-	-0.463303	5.88081	1.97928	0.159466	0.963695
104174	19	Gldc	-	-0.36426	6.16314	2.53078	0.111645	0.938982
104175	7	Sbk1	+	-0.385321	5.79978	1.27905	0.258076	0.964949
104184	11	Blmh	+	0.262468	6.60976	0.774274	0.378898	0.964949
104215	17	Rhoq	+	-0.00127535	6.79538	2.01946e-05	0.996414	0.999573
104245	7	Slc6a5	+	0.0191149	6.71445	0.0279799	0.867156	0.993435
104248	10	Cabin1	-	-0.745551	5.59685	3.31181	0.0687835	0.936215
104263	6	Kdm3a	-	-0.0140906	2.0544	0.00188768	0.965345	0.999573
104303	10	Arl1	+	-0.145976	6.38476	0.193742	0.65982	0.986427
104318	11	Csnk1d	-	-0.180403	6.48713	0.317002	0.573415	0.981602
104349	17	Zfp119a	-	-0.108164	4.4967	0.0389779	0.843492	0.993435
104360	9	Isl2	+	-0.0814507	7.87057	1.17399	0.278583	0.964949
104362	2	Meig1	-	-0.503866	5.29804	1.33194	0.24846	0.964949
104382	5	Barhl2	-	0.0053042	8.2518	0.00560793	0.940305	0.997404
104383	19	Rcor2	+	-0.175093	7.44856	0.964256	0.326117	0.964949
104384	X	Rhox9	-	-0.167978	4.5057	0.390014	0.532292	0.977538
104394	8	E2f4	+	-0.565665	6.5725	2.8383	0.0920416	0.936215
104401	19	Pcnx3	-	-0.168556	7.22936	0.36733	0.544463	0.980273
104416	14	Bap1	+	-0.234772	5.59409	0.360876	0.54802	0.980273
104418	2	Dgkz	-	-0.504967	6.71753	2.79615	0.0944909	0.936215
104444	9	Rexo2	-	-0.641604	6.10266	3.45487	0.0630657	0.936215
104445	15	Cdc42ep1	+	0.108706	6.26982	0.145146	0.703218	0.988907
104457	11	0610010K14Rik	-	0.114195	5.91755	0.0997886	0.752083	0.988907
104458	11	Rars	-	-0.817832	4.63833	2.99683	0.0834276	0.936215
104479	11	Ccdc117	-	-0.570143	6.60962	2.75143	0.0971676	0.936215
104570	11	Ppp4r3b	+	-0.358564	7.88849	1.70389	0.19178	0.963695
104582	11	Rprml	+	0.0131798	7.32326	0.014049	0.905649	0.995664
104601	11	Mycbpap	-	-0.407821	4.48963	1.34746	0.245722	0.964949
104625	11	Cnot6	-	-1.0208	6.18573	12.1904	0.000480371	0.520794
104662	11	Tsr1	+	-0.00965315	5.77021	0.000776381	0.977771	0.999573
104681	11	Slc16a6	-	-0.141947	7.41634	0.464421	0.495565	0.977538
104718	12	Ttc7b	-	-0.302053	5.5386	0.590951	0.442052	0.974214
104721	12	Ddx1	-	-0.0587988	5.37991	0.0248224	0.87481	0.993435
104725	12	Sptssa	-	0.594486	6.30203	3.05286	0.0805952	0.936215
104732	12	Tedc1	+	-0.221784	5.89722	0.423415	0.515238	0.977538
104771	12	Jkamp	+	-0.260414	4.68046	0.265024	0.606689	0.982749
104776	12	Aldh6a1	-	-0.0865583	4.70398	0.0246227	0.875311	0.993435
104795667	7	Gm23450	+	0.168674	7.62283	0.942829	0.331551	0.964949
104806	12	Fancm	+	-0.413107	7.04228	2.5506	0.110253	0.938982
104831	9	Ptpn23	-	0.0494728	6.91731	0.032278	0.857419	0.993435
104836	12	Cbll1	-	-0.516547	7.23134	2.7216	0.0989985	0.936215
104859	12	Tecpr2	+	-0.0376078	4.42042	0.00565896	0.940035	0.997404
104871	12	Spata7	+	-0.993666	4.06436	3.48135	0.0620639	0.936215
104884	12	Tdp1	+	0.343928	5.82196	0.963655	0.326268	0.964949
104885	12	Tmem179	-	0.0488169	4.72131	0.0906799	0.763315	0.98941
104886	12	Rab15	-	-0.0723627	6.67772	0.212902	0.644503	0.983996
104923	12	Adi1	+	1.27505	4.13668	3.5552	0.0593591	0.936215
104943	12	Fam110c	+	-0.0588564	5.54445	0.0350521	0.851487	0.993435
105000	12	Dnal1	+	-0.0477875	3.19178	0.00554366	0.940648	0.997404
105005	12	Lratd1	-	-0.0186751	6.83492	0.0131144	0.908827	0.99574
105014	12	Rdh14	+	0.0773082	5.744	0.0427758	0.836148	0.993435
105083	13	Pelo	-	-0.150465	6.60243	0.248272	0.618295	0.982749
105148	13	Iars	+	-0.865804	0.968102	0.756532	0.384416	0.964949
105171	13	Arrdc3	+	-0.626488	7.18831	5.43022	0.0197912	0.830708
105193	13	Nhlrc1	-	-0.0412913	5.83693	0.0300221	0.86244	0.993435
105203	13	Tasor2	-	-0.00539768	6.4407	0.000300303	0.986174	0.999573
105239	13	Rnf44	-	-0.0693545	7.75435	0.0935635	0.759695	0.98941
105242658	6	Hotairm1	+	0.218905	5.73314	1.37345	0.241221	0.964949
105242750	6	Gm38882	+	-0.543876	6.33615	2.6866	0.101196	0.936215
105242798	6	1700055D16Rik	+	-0.339866	5.40974	0.614982	0.432918	0.971109
105242869	11	Gm38958	-	-0.419027	5.74058	1.52228	0.217275	0.964949
105243	13	Slc9a3	+	0.142952	6.35763	0.601764	0.437906	0.974214
105243235	8	Gm26721	-	0.308591	3.7033	0.360008	0.548502	0.980273
105243355	9	Gm39302	-	-0.0764805	4.9905	0.168439	0.681503	0.988102
105244102	2	Gm13421	+	-0.383664	5.87271	1.18562	0.276215	0.964949
105244117	2	Gm13524	+	0.0366112	4.74235	0.0161407	0.898904	0.994659
105244210	2	Gm39859	-	0.329175	3.7686	0.273524	0.600977	0.982734
105244227	2	Gm39874	+	-0.61947	4.11475	1.46365	0.226351	0.964949
105244370	2	Gm14261	+	-0.198819	6.94508	1.92431	0.165382	0.963695
105245	13	Txndc5	-	-0.284955	6.62658	0.898476	0.343191	0.964949
105245027	9	Gm26611	+	0.395756	5.11142	0.875544	0.349425	0.964949
105245108	10	Gm40602	+	0.162723	6.01692	0.878122	0.348717	0.964949
105245255	10	Gm40733	-	0.2928	2.64232	0.496642	0.480979	0.974813
105245272	17	Gm20522	-	-0.722429	3.96817	1.30021	0.254175	0.964949
105245369	12	Gm3625	-	-0.0527584	4.0589	0.00625348	0.93697	0.997404
105245383	12	Zfp996	+	-0.146728	7.01503	0.77314	0.379247	0.964949
105245595	13	Gm29543	+	-0.289083	3.79525	0.583201	0.44506	0.974214
105245780	14	Gm15918	-	-0.449523	3.65099	1.5448	0.213904	0.964949
105245866	14	4930594M22Rik	+	-0.518956	3.83001	0.754644	0.38501	0.964949
105245869	14	Gm4675	+	-0.092223	7.74652	0.551656	0.457642	0.974214
105245924	15	Gm16136	-	0.0503462	6.9943	0.271206	0.602524	0.982734
105246	13	Brd9	+	0.217683	5.00815	0.146396	0.702004	0.988907
105246056	13	Gm9828	+	-0.21084	4.4822	0.124153	0.724573	0.988907
105246064	16	Gm41414	+	0.0817601	5.6978	0.23051	0.631146	0.982749
105246278	17	B230354K17Rik	+	-0.172541	6.20656	0.252942	0.615011	0.982749
105246496	18	4930578L24Rik	+	-0.242714	5.08685	0.282127	0.595311	0.982734
105246665	1	Gm28535	+	-0.774891	1.36536	0.440649	0.506809	0.977538
105246782	5	Gm42020	+	-0.539126	1.15566	0.273432	0.601039	0.982734
105246847	19	Gm14963	-	-1.64031	0.537441	4.19044	0.0406526	0.936215
105246910	5	Gm42107	-	-0.262018	6.35884	0.55163	0.457652	0.974214
105246959	5	Gm42151	-	-0.180076	4.48811	0.119674	0.729388	0.988907
105246973	5	4833439F03Rik	+	0.194327	2.69802	0.189645	0.663212	0.986427
105247126	4	Gm16731	+	-0.651946	4.82419	1.9189	0.165977	0.963695
105247151	4	Gm42303	+	0.131129	7.55186	0.32646	0.567751	0.981602
105247182	4	Gm12974	+	-0.1193	4.77975	0.0343816	0.852897	0.993435
105278	13	Cdk20	+	-0.864543	0.0984771	1.02484	0.311374	0.964949
105298	13	Epdr1	-	-1.11078	1.35116	1.30953	0.25248	0.964949
105352	13	Dusp22	+	-0.218556	6.45257	0.478475	0.489114	0.976046
105372	13	Utp15	-	-0.447727	4.98127	0.974903	0.323461	0.964949
105377	13	Slf1	-	0.272628	6.71253	0.702669	0.401888	0.968112
105439	14	Slain1	+	-0.0198431	6.91756	0.00809749	0.928298	0.996415
105440	14	Kctd9	+	-0.20155	6.19546	0.374892	0.54035	0.97889
105445	14	Dock9	-	-0.387173	7.74255	3.86871	0.0491944	0.936215
105500046	4	Gm30731	+	-0.0921914	6.83785	0.546879	0.459596	0.974262
105501	14	Abhd4	+	0.621911	4.02797	1.35624	0.24419	0.964949
105513	14	Chmp7	-	0.208951	5.04466	0.165165	0.684445	0.988907
105522	14	Ankrd28	-	-0.321366	6.91117	1.5803	0.208717	0.963695
105638	14	Dph3	-	-0.49345	5.88597	1.4929	0.221767	0.964949
105651	14	Ppp1r3e	-	-0.146555	7.62933	0.339147	0.560322	0.980833
105670	14	Rcbtb2	+	0.315948	5.62405	0.823805	0.36407	0.964949
105675	14	Ppif	+	0.172851	6.96616	0.465246	0.495183	0.977538
105689	14	Mycbp2	-	-0.301325	4.5156	0.376609	0.539424	0.97889
105722	15	Ano6	+	0.104949	6.49807	0.385978	0.534421	0.977538
105727	15	Slc38a1	-	0.02393	7.57178	0.0473323	0.827772	0.993435
105732	15	Fam83h	-	-0.158503	6.58192	1.02925	0.310336	0.964949
105734	15	Tigd5	+	-0.261832	7.39505	2.0783	0.149406	0.962785
105734727	8	Gm27021	-	0.111788	0.794769	0.0631085	0.801649	0.993365
105782	15	Scrib	-	0.155788	7.46825	0.442938	0.505708	0.977538
105785	15	Kdelr3	+	-0.0601389	5.25788	0.0388784	0.84369	0.993435
105787	15	Prkaa1	+	0.0447487	6.57171	0.026503	0.870678	0.993435
105827	15	Amigo2	-	-0.300113	6.23874	1.0131	0.314162	0.964949
105835	15	Sgsm3	+	0.282476	5.75357	0.754595	0.385025	0.964949
105837	15	Mtbp	+	0.297058	6.392	0.845858	0.357727	0.964949
105841	15	Dennd3	+	0.527149	4.61483	1.12733	0.288346	0.964949
105844	15	Card10	-	0.0642681	7.5035	0.0571732	0.811021	0.993435
105847	15	Lmf2	-	-1.3933	5.18373	7.61747	0.00578055	0.637772
105853	15	Mal2	+	0.0813902	5.66656	0.0918097	0.761889	0.98941
105886298	X	Cmc4	-	-0.94015	-0.997312	1.85219	0.173529	0.963695
105940408	12	Gm20498	-	-0.0857461	3.29653	0.00648327	0.935825	0.997404
105943584	3	Gm45927	+	0.232996	4.37095	0.229369	0.631992	0.982749
105948585	19	Gm45928	+	0.360454	6.42018	2.86065	0.0907708	0.936215
105975	15	AU022754	+	-0.0547865	6.60143	0.121214	0.727721	0.988907
105980075	2	Gm20716	-	-0.401478	5.25923	0.761514	0.382855	0.964949
105980076	8	Gm45929	+	0.649291	2.91866	0.524686	0.468849	0.974813
105988	15	Espl1	+	-0.307301	5.18249	0.412996	0.520453	0.977538
106014	15	Tafa5	+	-0.0492538	8.88504	0.339582	0.56007	0.980833
106014251	17	Gm28043	+	-1.04495	6.60493	9.95153	0.00160715	0.526596
106025	15	Sharpin	-	-0.563241	6.23917	3.08862	0.0788417	0.936215
106039	15	Gga1	+	0.218409	6.25772	0.484997	0.486167	0.974813
106042	15	Prickle1	-	-0.203119	7.48433	0.697711	0.403554	0.968189
106052	15	Fbxo4	-	0.139408	6.31662	0.192862	0.660545	0.986427
106064	15	AW549877	-	-0.173032	5.09543	0.169529	0.680531	0.988102
106073	15	Mfsd5	+	-0.27823	5.7744	0.496912	0.48086	0.974813
106143	16	Cggbp1	+	-0.623533	6.17314	4.46132	0.0346707	0.91518
106200	16	Txndc11	-	-0.0250725	7.54814	0.0103287	0.91905	0.99574
106205	16	Zc3h7a	-	-0.486033	6.60161	2.65715	0.103085	0.936215
106264	16	0610012G03Rik	-	-0.330711	7.0611	1.30928	0.252524	0.964949
106298	16	Rrn3	+	-0.118053	6.42543	0.111682	0.738237	0.988907
106326	16	Osbpl11	+	-0.689646	6.9827	3.93045	0.0474193	0.936215
106338	16	Nsun3	-	0.384844	6.85091	0.808875	0.368453	0.964949
106344	16	Rfc4	-	0.457558	5.07962	1.08992	0.29649	0.964949
106347	16	Ildr1	+	-0.00769471	5.22406	0.00141309	0.970014	0.999573
106369	16	Ypel1	+	-0.0776013	5.13737	0.0395026	0.842456	0.993435
106389	16	Eaf2	-	0.0605977	6.0942	0.0380453	0.845352	0.993435
106489	17	Sft2d1	+	-0.419483	4.45379	0.476933	0.489815	0.976844
106504	17	Stk38	-	-0.829145	6.02982	4.45096	0.0348816	0.91518
106522	17	Pkdcc	+	-0.366243	6.49859	1.56168	0.21142	0.963695
106529	8	Tecr	-	0.171343	4.96708	0.148203	0.700259	0.988907
106564	4	Ppcs	-	-0.187844	5.98872	0.433187	0.510429	0.977538
106565	17	Dlk2	+	-0.0153982	5.86099	0.00383197	0.95064	0.998831
106572	17	Rab31	-	-0.185311	6.64338	1.27938	0.258015	0.964949
106581	17	Fam234a	-	-0.0780796	5.53631	0.0342793	0.853114	0.993435
106582	17	Nrm	+	-0.19615	5.00306	0.174225	0.676384	0.988102
106583	17	Scaf8	+	-0.112705	7.15029	0.19939	0.655213	0.986427
106585	17	Ankrd12	-	-0.231814	7.85137	0.931363	0.334509	0.964949
106618	17	Wdr90	-	0.0546605	5.41324	0.0191851	0.889837	0.994575
106628	17	Trip10	+	-0.0625046	5.35196	0.115456	0.734016	0.988907
106633	17	Ift140	+	-0.420425	6.48138	1.39716	0.2372	0.964949
106639	17	Vmac	-	-0.156107	5.89312	0.242852	0.622154	0.982749
106672	17	AI413582	-	-1.16589	5.69683	7.98261	0.00472288	0.60236
106722	17	Mpig6b	-	0.177764	4.91434	1.61236	0.204161	0.963695
106763	17	Ttbk1	-	0.10259	5.88698	0.441891	0.506211	0.977538
106794	17	Dhx57	-	-0.194953	4.76634	0.159892	0.689256	0.988907
106795	17	Tcf19	-	-0.229392	1.61307	0.0281676	0.866715	0.993435
106821	17	Oard1	+	0.525636	0.190439	0.385328	0.534765	0.977538
106840	5	Unc119b	-	-0.741256	6.44618	6.90561	0.00859259	0.705662
106861	18	Abhd3	-	0.123107	6.58946	0.260643	0.609679	0.982749
106877	18	Afap1l1	-	0.181521	5.8821	1.12195	0.2895	0.964949
106894	18	Hmgxb3	-	0.179464	7.14784	0.448855	0.502879	0.977538
106931	18	Kctd1	-	0.0725412	8.33405	0.467673	0.494059	0.977538
106957	18	Slc39a6	-	-0.00929477	6.7609	0.0041104	0.948881	0.998831
107022	18	Gramd3	+	-0.187569	5.39043	0.180803	0.670684	0.987895
107029	18	Me2	-	-0.207214	6.95244	1.07563	0.299678	0.964949
107035	18	Fbxo38	-	0.178211	4.71349	0.140118	0.708164	0.988907
107047	18	Psmg2	+	-0.0678181	6.30362	0.0440183	0.83382	0.993435
107071	19	Wdr74	+	0.219492	5.7436	0.366295	0.545031	0.980273
107094	19	Rrp12	-	-0.682649	2.49847	1.39804	0.237052	0.964949
107173	19	Gpr137	-	-0.152031	6.75456	0.32354	0.569488	0.981602
107182	19	Btaf1	+	0.0722934	6.76959	0.0788915	0.778805	0.990321
107221	19	Ffar4	+	-0.0100797	6.44586	0.00349238	0.952875	0.998831
107227	19	Macrod1	+	-0.379244	5.4304	0.838833	0.359731	0.964949
107242	19	AI837181	+	0.292266	5.36479	0.418103	0.517885	0.977538
107250	19	Kazald1	+	0.06508	6.75931	0.0995169	0.75241	0.988907
107260	19	Otub1	-	-0.170072	5.5883	0.16797	0.681922	0.988102
107271	4	Yars	+	0.447493	5.43637	1.06036	0.303134	0.964949
107272	19	Psat1	-	-0.00911652	6.36568	0.000930609	0.975664	0.999573
107303348	14	Gm45935	-	0.368914	-0.372502	0.0285946	0.865718	0.993435
107305	19	Vps37c	+	-0.552498	5.89964	2.82874	0.092591	0.936215
107321	19	Lpxn	+	-1.95857	3.55485	7.21927	0.0072125	0.677812
107338	19	Gbf1	+	-0.151154	3.10015	0.0342625	0.85315	0.993435
107351	19	Kank1	+	-0.198307	7.22187	1.03979	0.30787	0.964949
107358	19	Tm9sf3	-	-0.202284	7.16464	0.678381	0.410145	0.968925
107368	19	Pdzd8	-	-0.0572922	7.68848	0.0754838	0.783514	0.991911
107371	19	Exoc6	+	0.107621	6.61543	0.120249	0.728764	0.988907
107372	19	C030016D13Rik	+	1.27107	0.562019	1.24913	0.263719	0.964949
107392	19	Brms1	+	0.339152	6.28652	0.910189	0.340064	0.964949
107435	2	Hat1	+	-0.590924	5.90109	2.3394	0.126138	0.943228
107448	13	Unc5a	+	-0.187806	7.63425	2.32592	0.127235	0.943634
107449	10	Unc5b	-	-0.130884	6.20581	0.242747	0.622229	0.982749
107508	1	Eprs	+	-0.370317	6.56311	1.29604	0.254938	0.964949
107513	13	Ssr1	-	0.000466763	6.99055	1.56821e-06	0.999001	0.999695
107515	2	Lgr4	+	-0.440742	7.3229	2.74779	0.0973892	0.936215
107522	16	Ece2	+	-0.0494258	5.77698	0.12655	0.722036	0.988907
107527	1	Il1rl2	+	0.644504	3.88514	4.87379	0.0272675	0.901798
107528	X	Magee1	+	-0.0820345	6.11646	0.551421	0.457738	0.974214
107566	8	Arl2bp	+	-0.149267	6.80129	0.384428	0.535243	0.977538
107568	4	Wwp1	-	0.284853	6.78346	1.13294	0.287149	0.964949
107569	6	Nt5c3	-	-0.274924	5.39546	0.611176	0.434346	0.971109
107581	4	Col16a1	+	0.227359	5.30459	1.28097	0.257719	0.964949
107585	12	Dio3	+	0.184675	6.47471	1.01956	0.312622	0.964949
107586	2	Ovol2	-	0.0311891	7.58194	0.0886611	0.765886	0.990075
107587	15	Osr2	+	0.201431	7.56331	1.46246	0.226539	0.964949
107607	6	Nod1	-	0.284554	5.62115	0.648972	0.420481	0.970847
107652	1	Uap1	-	0.0573103	7.08906	0.0479	0.826759	0.993435
107684	4	Coro2a	-	-0.0950462	6.73653	0.293505	0.587983	0.982734
107686	7	Snrpd2	+	-1.32974	2.53408	1.94783	0.16282	0.963695
107701	3	Sf3b4	+	-0.50729	6.33183	2.00481	0.156801	0.963695
107702	7	Rnh1	-	-0.989546	6.08434	5.92164	0.014956	0.819862
107723	2	Slc12a6	+	-0.790822	6.94321	7.09832	0.00771563	0.693796
107732	11	Mrpl10	+	-0.840974	3.91489	1.46485	0.22616	0.964949
107733	2	Mrpl41	-	-0.362709	6.56938	1.57975	0.208797	0.963695
107734	1	Mrpl30	+	-0.440436	5.27903	0.907897	0.340673	0.964949
107746	2	Rapgef1	+	0.0520451	5.96595	0.0213721	0.88377	0.993835
107751	14	Prrxl1	+	-0.0113986	6.96526	0.010214	0.919499	0.99574
107767	13	Scamp1	-	-0.0125444	6.93519	0.00289201	0.957113	0.999224
107769	7	Tm6sf1	+	-0.171946	6.24411	0.635663	0.425286	0.971109
107771	2	Bmyc	+	0.223805	6.68753	1.60533	0.20515	0.963695
107817	11	Jmjd6	-	-0.488392	6.83909	2.94559	0.0861123	0.936215
107829	11	Thoc5	+	-0.0480059	6.41683	0.0211366	0.884407	0.993835
107831	15	Adgrb1	+	0.110628	7.44455	1.14972	0.283607	0.964949
107885	9	Mthfs	+	0.712423	0.928069	0.549415	0.458557	0.974214
107895	1	Mgat5	+	-0.0736236	5.6165	0.0386357	0.844172	0.993435
107932	6	Chd4	+	-0.0913772	6.04202	0.0521635	0.819341	0.993435
107934	9	Celsr3	+	-0.0090577	6.4546	0.00198444	0.964468	0.999573
107939	5	Pom121	-	0.203649	6.68063	0.594139	0.440823	0.974214
107951	2	Cdk9	-	-0.600768	6.21472	3.13761	0.0765057	0.936215
107971	17	Frs3	+	-0.0892672	5.73309	0.067957	0.794335	0.993365
107975	19	Pacs1	-	-0.304909	5.76758	3.37472	0.066204	0.936215
107976	5	Babam2	+	-0.36298	5.42527	0.748581	0.386926	0.964949
107986	2	Ddb2	-	-0.663892	3.24461	0.949424	0.329866	0.964949
107995	4	Cdc20	-	-0.023164	7.6099	0.0338442	0.854039	0.993435
107999	5	Gtpbp6	-	1.09245	4.31122	4.28057	0.0385505	0.936215
108000	1	Cenpf	-	-0.0742798	5.91244	0.0419686	0.83768	0.993435
108011	2	Ap4e1	+	-0.74881	5.67181	3.91291	0.0479167	0.936215
108012	X	Ap1s2	+	-0.0929555	6.96275	0.507774	0.476104	0.974813
108013	18	Celf4	-	0.144167	7.95938	2.51368	0.112862	0.938982
108014	5	Srsf9	+	0.274797	6.96743	0.968619	0.325025	0.964949
108030	10	Lin7a	+	-0.176155	5.49567	0.313269	0.575681	0.981602
108058	3	Camk2d	+	-0.208091	6.78699	0.594625	0.440636	0.974214
108062	X	Cstf2	+	0.0640243	6.73188	0.248727	0.617973	0.982749
108067	4	Eif2b3	+	-0.170707	5.8426	0.25806	0.611456	0.982749
108068	9	Grm2	-	0.0809762	5.45396	0.196892	0.657241	0.986427
108072	11	Grm6	+	-0.0242005	6.42913	0.0142347	0.90503	0.995507
108073	6	Grm7	+	0.114267	5.93851	0.368846	0.543634	0.979919
108075	7	Ltbp4	-	-0.183263	6.37954	0.887232	0.346229	0.964949
108077	17	Skiv2l	-	0.691316	2.77597	1.40412	0.236035	0.964949
108079	4	Prkaa2	-	-0.546708	3.42522	0.881099	0.347901	0.964949
108083	11	Pip4k2b	-	-0.566785	6.06446	3.39812	0.0652708	0.936215
108086	5	Rnf216	-	-0.304893	6.95417	1.38154	0.23984	0.964949
108089	12	Rnf144a	-	0.976241	1.78233	1.10256	0.293704	0.964949
108097	3	Prkab2	+	-0.464739	6.30399	2.01643	0.155605	0.963695
108098	6	Med21	+	-0.359023	5.3393	0.58475	0.444457	0.974214
108099	5	Prkag2	-	0.0969683	7.19596	0.351415	0.553313	0.980279
108100	11	Baiap2	+	-0.268909	7.44998	1.09841	0.294616	0.964949
108105	16	B3gnt5	+	0.180019	5.42114	1.07171	0.300559	0.964949
108115	2	Slco4a1	+	-0.0336802	6.11471	0.0343223	0.853023	0.993435
108116	7	Slco3a1	-	0.0235221	7.00985	0.0255142	0.873092	0.993435
108121	17	U2af1	-	-0.102892	7.26572	0.175152	0.675573	0.988102
108123	18	Napg	+	-0.372755	5.97295	1.12428	0.288998	0.964949
108124	7	Napa	+	-0.0848796	6.38573	0.0786119	0.779187	0.990321
108138	13	Xrcc4	-	-1.22696	5.08625	5.18023	0.0228453	0.862308
108143	13	Taf9	+	0.207728	6.21485	0.417179	0.518348	0.977538
108147	1	Atic	+	0.467188	5.59326	1.95689	0.161846	0.963695
108148	8	Galnt2	+	-0.157211	7.21748	0.502161	0.478552	0.974813
108150	8	Galnt7	-	-0.179037	6.30032	0.187945	0.664632	0.986427
108151	5	Sema3d	+	-0.43262	2.48318	0.988581	0.320089	0.964949
108153	9	Adamts7	+	-0.0816382	6.26378	0.0743703	0.785077	0.992369
108156	12	Mthfd1	+	-0.408536	6.64128	1.62363	0.202586	0.963695
108159	8	Ubxn8	-	0.0093053	6.68538	0.000687309	0.979085	0.999573
108160	X	Fam50a	+	0.0248309	4.51607	0.0141876	0.905187	0.995507
108167326	7	Gm2788	+	-0.0752442	5.92696	0.0542932	0.815754	0.993435
108167416	7	1700020L13Rik	+	-0.556154	5.43274	1.99013	0.158327	0.963695
108167440	7	AU020206	-	-0.761024	4.55165	2.85782	0.0909305	0.936215
108167541	8	Gm46046	+	0.0723819	5.72512	0.100934	0.750711	0.988907
108167550	8	Gm38250	+	0.544318	5.02727	1.28856	0.256313	0.964949
108167575	8	Gm46065	-	0.107004	7.63155	0.630505	0.42717	0.971109
108167617	1	Gm26788	-	-0.0634925	4.41232	0.0541108	0.816059	0.993435
108167623	1	Gm46091	+	-0.398442	1.65627	0.506701	0.47657	0.974813
108167848	11	Gm12258	+	-0.814935	4.04766	1.60583	0.205079	0.963695
108167886	11	Gm46272	+	-0.451646	4.86497	1.18575	0.276189	0.964949
108167931	11	Gm11650	+	-0.315362	3.49762	1.13376	0.286976	0.964949
108168307	16	Gm46567	+	-0.252481	5.30245	0.95245	0.329096	0.964949
108168350	17	Gm27217	-	-0.179754	4.7304	0.556914	0.455506	0.974214
108168734	2	2900093K20Rik	+	0.167518	5.98928	0.222269	0.637317	0.983964
108168742	2	Gm13427	-	-0.250273	5.00124	0.419617	0.517128	0.977538
108168904	3	Gm43403	-	-0.458956	4.25167	1.21002	0.271329	0.964949
108168923	4	Gm46840	+	-0.742907	5.19723	6.90115	0.00861403	0.705662
108168963	4	Zfp978	+	0.323414	7.01543	1.47676	0.224283	0.964949
108168987	4	Gm13205	-	0.314526	6.70557	3.37909	0.0660285	0.936215
108169008	4	Gm46891	+	-0.754517	5.61618	3.35253	0.067102	0.936215
108169023	5	Gm46901	-	-0.380482	3.78758	0.398036	0.528106	0.977538
108169082	5	Gm26597	+	-0.266534	5.4276	1.71743	0.190025	0.963695
108176	6	Npm3-ps1	+	0.0983322	4.9701	0.16995	0.680157	0.988102
108645	11	Mat2b	-	-0.409151	6.54633	1.62567	0.202303	0.963695
108652	13	Slc35b3	-	-0.140472	6.08895	0.202932	0.652364	0.985147
108654	18	Fam210a	-	-0.256462	6.18545	0.456042	0.499479	0.977538
108655	6	Foxp1	-	-0.746568	7.52444	10.9427	0.000939708	0.520794
108657	1	Rnpepl1	+	-0.102325	6.88631	0.175315	0.675431	0.988102
108660	11	Rnf187	-	-0.493998	6.88075	3.23001	0.0723001	0.936215
108664	1	Atp6v1h	+	-0.496717	5.0893	1.22714	0.267963	0.964949
108671	14	Dnajc9	-	0.370983	4.91352	0.733417	0.391778	0.965499
108672	X	Zdhhc15	-	-0.0974938	4.11296	0.392536	0.53097	0.977538
108673	19	Ccdc86	-	0.774569	5.99495	4.40367	0.0358618	0.920403
108679	1	Cops8	+	-0.326896	4.31056	0.433142	0.510451	0.977538
108682	8	Gpt2	+	-0.0996677	6.47231	0.128632	0.719855	0.988907
108686	11	Ccdc88a	+	-0.14962	7.15854	0.425581	0.514165	0.977538
108687	2	Edem2	-	-0.570196	5.72853	1.55186	0.212861	0.963695
108689	19	Stn1	-	0.518306	5.55392	1.75502	0.185246	0.963695
108705	10	Pttg1ip	+	-0.0575489	4.36962	0.0138753	0.906231	0.99574
108707	10	Fam207a	-	-0.204524	5.72497	0.296172	0.586292	0.982084
108735	1	Sft2d2	-	-0.340736	5.66044	0.989163	0.319947	0.964949
108737	9	Oxsr1	-	-0.292909	7.18244	0.831062	0.361966	0.964949
108755	4	Lyrm2	+	-2.55355	2.35176	5.27893	0.0215851	0.847758
108760	12	Galnt16	+	0.00687886	8.16689	0.00704218	0.933122	0.99644
108767	4	Pnrc1	-	-0.107616	6.01539	0.112953	0.736807	0.988907
108797	7	Mex3b	+	0.016216	8.50675	0.0101374	0.919801	0.99574
108811	14	Ccdc122	+	-0.853882	5.64411	4.70023	0.0301585	0.901798
108829	10	Jmjd1c	+	-0.20321	6.7728	0.619154	0.431362	0.971109
108832	2	Tmem74b	+	-0.188184	7.5898	0.872329	0.350311	0.964949
108837	9	Ibtk	-	0.0642289	5.92333	0.0309512	0.860349	0.993435
108853	10	Mtrf1l	-	-0.419424	6.15408	1.74098	0.187015	0.963695
108857	18	Ankhd1	+	-0.264436	7.66964	1.15064	0.283415	0.964949
108888	4	Atad3a	-	-0.0891528	5.76341	0.0488276	0.825116	0.993435
108897	2	Aif1l	+	-0.00275233	7.11024	0.000292712	0.98635	0.999573
108899	19	2700081O15Rik	+	-0.132777	7.55071	1.93527	0.164183	0.963695
108900	1	Fam72a	+	0.51156	5.74021	1.56044	0.211601	0.963695
108902	19	B4gat1	+	-0.643393	5.72249	3.86497	0.049304	0.936215
108903	11	Tbcd	+	-0.19759	5.32398	0.257325	0.611964	0.982749
108911	4	Rcc2	+	-0.192551	6.7024	0.748327	0.387006	0.964949
108912	14	Cdca2	-	-0.494005	6.29453	1.95954	0.161563	0.963695
108927	3	Lhfp	+	-0.262382	5.27742	1.03501	0.308985	0.964949
108934	13	Smim13	+	-0.458263	5.0609	1.22999	0.267408	0.964949
108937	7	Rnf169	-	-0.225111	6.44674	0.578008	0.447094	0.974214
108943	3	Trmt10a	+	0.0539136	6.37545	0.0280554	0.866979	0.993435
108946	3	Zzz3	+	-0.312617	7.41435	1.48302	0.223303	0.964949
108954	1	Ppp1r15b	+	-0.629918	7.36381	5.30616	0.0212502	0.840525
108958	2	Miga2	+	-0.11427	4.50299	0.0517852	0.819986	0.993435
108961	7	E2f8	-	-0.209514	6.60325	0.87508	0.349553	0.964949
109006	8	Ciapin1	-	-0.28562	5.39413	0.449674	0.50249	0.977538
109019	1	Nabp1	-	-0.282671	5.16716	0.464433	0.495559	0.977538
109042	7	Cavin3	-	-0.0930408	4.88217	0.452391	0.501202	0.977538
109050	3	Inka2	+	-0.0899583	5.30818	0.0804522	0.776686	0.990321
109054	2	Pfdn4	+	-0.0674304	5.59212	0.140361	0.707923	0.988907
109065	12	Dnaaf2	-	-0.542095	6.14167	2.28776	0.130398	0.948815
109075	15	Exosc4	+	-0.525027	6.59508	3.19353	0.0739303	0.936215
109077	19	Ints5	+	-0.510025	6.17129	2.37378	0.123388	0.941056
109079	2	Sephs1	+	-0.2168	6.59074	0.528924	0.46706	0.974813
109082	13	Fbxw17	+	0.101441	6.17658	0.449183	0.502723	0.977538
109093	4	Rars2	+	-0.401461	4.752	0.615131	0.432862	0.971109
109095	9	Rbm15b	-	-0.032835	8.25782	0.0580965	0.80953	0.993435
109108	5	Slc30a9	+	-0.0219522	6.55508	0.00509167	0.943115	0.997798
109113	19	Uhrf2	+	-0.174843	7.20503	1.05049	0.305394	0.964949
109115	17	Supt3	+	0.137445	5.67617	0.158676	0.690378	0.988907
109129	2	Mmadhc	-	-0.232042	3.16441	0.129522	0.718929	0.988907
109135	6	Plekha5	+	-0.570043	7.11009	9.0344	0.00264946	0.526596
109136	8	Mmaa	-	0.52186	6.34972	4.89076	0.0270008	0.9012
109145	8	Gins4	-	-0.398494	5.6976	1.15669	0.282153	0.964949
109151	8	Chd9	+	-0.365083	4.83469	0.544335	0.460642	0.974404
109154	5	Mlec	-	0.097044	7.19182	0.140732	0.707555	0.988907
109161	9	Ube2q2	+	-0.0291824	7.52971	0.0265551	0.870552	0.993435
109163	6	3010003L21Rik	+	-0.290147	6.69859	1.12744	0.288321	0.964949
109168	19	Atl3	+	-0.0732959	6.83372	0.0687529	0.793161	0.993365
109181	12	Trip11	-	-0.590814	5.51646	1.68148	0.194727	0.963695
109202	5	A930024E05Rik	+	0.797472	4.73433	2.23434	0.134975	0.950207
109205	10	Sobp	-	-0.115352	7.4851	0.387682	0.53352	0.977538
109212	11	Pimreg	+	0.200316	5.05971	0.770537	0.380051	0.964949
109222	3	Rarres1	-	-0.169476	5.26739	0.273564	0.600951	0.982734
109229	9	Fam118b	-	-0.335248	5.17628	0.552783	0.457183	0.974214
109232	1	Sccpdh	+	-0.195328	7.27454	1.45293	0.228058	0.964949
109242	4	Kif24	-	0.133045	5.20134	0.0773006	0.780989	0.991063
109246	6	Tspan9	-	0.143494	7.97749	1.20055	0.273211	0.964949
109263	4	Rlf	-	-0.133996	5.99174	0.148048	0.700407	0.988907
109264	7	Me3	+	-0.1131	1.68605	0.0295125	0.863601	0.993435
109270	15	Prr5	+	-0.00175942	7.96803	0.000273171	0.986813	0.999573
109275	2	Actr5	+	0.37272	6.90129	1.86565	0.171974	0.963695
109284	10	R3hdm4	-	0.403232	4.41971	0.62754	0.428259	0.971109
109294	1	Prex2	+	-0.0519789	6.71859	0.0713388	0.789397	0.993365
109299	2	Tmem250-ps	-	0.566762	6.34448	2.18888	0.139011	0.953096
109305	5	Orai1	+	-0.224875	7.12398	0.693778	0.404882	0.968189
109331	4	Rnf20	+	-0.200783	5.69772	0.262212	0.608604	0.982749
109332	9	Cdcp1	-	0.268084	4.09996	1.55499	0.2124	0.963695
109333	3	Pkn2	-	-0.00770821	7.62476	0.00151661	0.968935	0.999573
109346	1	Ankrd39	-	-0.0411706	5.92721	0.0172286	0.895572	0.994659
109349	2	Fam163b	-	-0.00574238	6.01122	0.000762191	0.977975	0.999573
109359	7	Abraxas2	+	0.111997	6.19794	0.102595	0.748737	0.988907
109552	5	Sri	+	0.352986	4.63597	0.401195	0.526473	0.977538
109594	7	Lmo1	-	-0.0944339	7.85679	0.749479	0.386641	0.964949
109620	13	Dsp	+	-0.319767	6.76606	1.57616	0.209314	0.963695
109648	6	Npy	+	-0.0430467	5.92641	0.0649772	0.798795	0.993365
109658	4	Txlna	-	0.552135	2.04848	0.364294	0.546131	0.980273
109663	15	Hoxc11	+	0.13695	7.18635	1.92691	0.165097	0.963695
109674	3	Ampd2	-	0.275445	6.06396	0.665298	0.414696	0.968925
109676	3	Ank2	-	-0.122406	6.76658	0.562724	0.453165	0.974214
109689	7	Arrb1	+	-0.322338	5.48832	0.919934	0.337492	0.964949
109711	12	Actn1	-	-0.00664806	7.0026	0.000844541	0.976816	0.999573
109729085	14	Htd2	+	-0.183279	0.487706	0.0101198	0.91987	0.99574
109754	15	Cyb5r3	-	1.05447	4.74394	4.63345	0.0313545	0.907477
109778	2	Blvra	+	-0.237602	4.57397	0.195187	0.658634	0.986427
109785	9	Pgm3	-	-0.0547319	4.84242	0.0120658	0.912533	0.99574
109801	17	Glo1	-	-0.0545688	4.04246	0.00892537	0.924733	0.996415
109815	7	Selenos	+	-0.0581255	6.51958	0.0459361	0.830292	0.993435
109857	16	Cbr3	+	-0.017878	6.12593	0.0085181	0.926465	0.996415
109880	6	Braf	-	-0.369679	5.32344	1.06318	0.302491	0.964949
109889	7	Mzf1	-	0.202936	4.55967	0.446581	0.503963	0.977538
109905	3	Rap1a	-	-0.358503	7.01247	1.74974	0.18591	0.963695
109910	19	Zfp91	-	-0.491289	6.20152	2.5364	0.111248	0.938982
109929	12	Zbtb25	-	-0.306059	6.76076	1.36162	0.243257	0.964949
109934	11	Abr	-	-0.115851	7.61555	1.27118	0.259545	0.964949
110006	5	Gusb	-	0.231097	3.70404	0.3518	0.553096	0.980279
110012	10	Tpgs1	+	-0.0631983	6.65179	0.0415965	0.838391	0.993435
110033	7	Kif22	-	-0.111477	6.36346	0.10553	0.745292	0.988907
110052	13	Dek	-	-0.537212	6.81018	2.61074	0.106143	0.936361
110058	7	Syt17	-	-0.0540102	6.99673	0.13828	0.709997	0.988907
110074	2	Dut	+	-0.0700118	5.06783	0.0316028	0.858902	0.993435
110075	5	Bmp3	+	0.00337677	7.26481	0.000607704	0.980333	0.999573
110078	2	Pygb	+	-0.0792481	5.57251	0.0406641	0.840188	0.993435
110094	X	Phka2	+	0.197018	5.29425	1.65488	0.198296	0.963695
110095	12	Pygl	-	-0.532937	3.14293	0.395869	0.529231	0.977538
110109	6	Nop2	+	-0.113962	6.53662	0.206458	0.649558	0.984531
110119	9	Mpi	-	-0.565162	4.49891	1.66864	0.196441	0.963695
110147	17	Ehmt2	+	-0.637938	4.79988	2.07579	0.149653	0.962785
110157	6	Raf1	-	-0.136073	6.62992	0.172129	0.678226	0.988102
110172	11	Slc35b1	+	0.767415	3.34261	1.94161	0.163493	0.963695
110173	3	Manba	+	0.527831	6.28337	2.47288	0.115826	0.941056
110175	6	Ggct	-	0.192618	5.67607	0.272322	0.601778	0.982734
110196	3	Fdps	-	0.166923	4.60912	0.103797	0.74732	0.988907
110197	16	Dgkg	-	-0.208981	6.06854	1.31841	0.250878	0.964949
110198	4	Akr7a5	+	-0.589306	5.93468	2.39449	0.121764	0.941056
110208	4	Pgd	-	-0.490633	5.01689	1.2441	0.264683	0.964949
110213	15	Tmbim6	+	-0.598545	5.62392	2.30084	0.129304	0.946708
110253	15	Triobp	+	-0.0820227	5.6305	0.0534921	0.817094	0.993435
110265	14	Msra	-	-0.111104	6.04979	0.0930813	0.760296	0.98941
110279	10	Bcr	+	0.00974826	7.82839	0.00404606	0.949282	0.998831
110310	15	Krt7	+	-0.0705624	5.48711	0.123933	0.724807	0.988907
110323	7	Cox6b1	-	-0.054905	4.60559	0.0110827	0.916158	0.99574
110350	9	Dync2h1	-	-1.19595	3.89828	6.38462	0.0115114	0.773552
110351	4	Rap1gap	+	-0.134311	7.23033	0.483682	0.486759	0.974813
110355	19	Grk2	-	0.245942	5.91254	0.580242	0.446217	0.974214
110380	X	Shroom2	-	0.0326131	7.03716	0.061801	0.803672	0.993365
110391	5	Qdpr	-	-0.819187	6.21675	4.88837	0.0270381	0.9012
110417	12	Pigh	-	0.19046	4.4933	0.18123	0.670319	0.987895
110521	13	Hivep1	+	-0.37869	6.84686	1.81973	0.177345	0.963695
110524	5	Dgkq	-	-0.188649	3.58138	0.0758457	0.783008	0.99171
110532	10	Adarb1	-	-0.66474	6.07397	4.1921	0.0406128	0.936215
110557	17	H2-Q6	+	0.028079	7.46157	0.0182486	0.892543	0.994659
110558	17	H2-Q9	+	-0.0723733	7.32663	0.196718	0.657383	0.986427
110593	4	Prdm2	-	-0.22781	6.89436	1.15957	0.281554	0.964949
110596	13	Arhgef28	-	-0.0991848	6.37713	0.220725	0.638488	0.983964
110599566	16	Eef1akmt4	+	-0.179205	4.8857	0.107908	0.742538	0.988907
110599584	16	Eef1akmt4-ece2	+	-0.620763	4.91202	1.3872	0.238879	0.964949
110611	1	Hdlbp	-	-0.28715	7.47605	1.24346	0.264805	0.964949
110616	12	Atxn3	-	-0.187752	5.09541	0.168513	0.681437	0.988102
110637	9	Grik4	-	0.284657	6.64803	2.47746	0.115488	0.941056
110639	X	Prps2	-	-0.0275084	5.80317	0.0333308	0.855138	0.993435
110648	1	Lmx1a	+	0.128101	7.48886	1.07614	0.299562	0.964949
110651	X	Rps6ka3	+	-0.0248041	6.80038	0.0478789	0.826796	0.993435
110695	18	Aldh7a1	-	-0.0587367	7.11458	0.0918049	0.761895	0.98941
110749	16	Chaf1b	+	-0.476701	6.62376	2.94518	0.086134	0.936215
110750	2	Cse1l	+	-0.096086	6.30446	0.0989268	0.753121	0.988907
110751	2	Adam33	-	-0.0316487	4.07801	0.0340692	0.85356	0.993435
110784	8	Nr3c2	+	0.72015	2.41286	0.901017	0.342509	0.964949
110789	13	Adgrv1	-	-0.132314	4.0589	0.197162	0.657021	0.986427
110796	18	Tshz1	-	-0.309398	7.70743	1.78556	0.181468	0.963695
110805	4	Foxe1	+	0.0663729	8.38964	0.640057	0.42369	0.971109
110809	11	Srsf1	+	-0.478604	5.49215	1.84684	0.174152	0.963695
110816	10	Pwp2	-	-0.66107	5.825	2.36789	0.123855	0.941056
110821	14	Pcca	+	-0.178259	5.37133	0.201157	0.653789	0.985849
110829	10	Lims1	+	-0.384427	6.48194	1.5986	0.206102	0.963695
110834	9	Chrna3	-	-0.124204	5.4214	0.593312	0.441141	0.974214
110835	9	Chrna5	+	-0.0883282	3.75602	0.0747167	0.784589	0.992267
110842	9	Etfa	-	-0.286289	5.67264	0.463071	0.496192	0.977538
110854	2	Ptpa	+	-0.547313	5.85402	2.60387	0.106603	0.936361
110862	15	Kcnq3	-	0.0103388	6.7425	0.00481123	0.944701	0.998221
110886	7	Gabra5	-	-0.0112443	8.12511	0.00817553	0.927955	0.996415
110893	12	Slc8a3	-	0.319739	5.81603	2.35141	0.12517	0.942407
110911	2	Cds2	+	-0.2698	6.48376	0.766949	0.381163	0.964949
110920	16	Hspa13	-	0.239268	5.04118	0.251832	0.615788	0.982749
110948	16	Hlcs	-	-0.409979	5.31206	0.852665	0.3558	0.964949
110957	1	D1Pas1	+	-0.181831	6.20452	0.471418	0.492335	0.977538
110959	7	Nudt19	-	-0.0660226	6.02748	0.0417146	0.838165	0.993435
110960	15	Tars	-	-1.27808	4.14361	3.6196	0.0571027	0.936215
111173	6	Erc1	-	-0.465257	5.68448	1.01488	0.313736	0.964949
111241	17	Hmga1b	+	0.494425	7.09325	5.53085	0.018684	0.830708
111368	2	Prn	+	1.35715	0.664747	1.38468	0.239306	0.964949
111828493	9	Atrip-trex1	-	-0.149103	6.1951	0.15411	0.694638	0.988907
111975	7	Igf2os	+	0.0943639	6.34573	0.380313	0.537436	0.978501
112403	17	Dxo	+	-0.137603	6.87779	0.413133	0.520384	0.977538
112405	8	Egln1	-	0.0813644	7.78768	0.147206	0.70122	0.988907
112406	7	Egln2	-	0.499213	6.39063	3.01951	0.0822683	0.936215
112407	12	Egln3	-	0.166121	6.30539	0.319528	0.571891	0.981602
112694759	17	Gm20517	+	0.708133	2.95389	1.39584	0.237421	0.964949
11302	11	Aatk	-	-0.0193726	5.63337	0.0228627	0.879815	0.993517
11303	4	Abca1	-	0.0196385	6.3368	0.00321294	0.954798	0.998913
11305	2	Abca2	+	0.169956	7.11954	0.51762	0.471859	0.974813
11306	X	Abcb7	-	0.130261	5.94534	1.0375	0.308403	0.964949
11307	17	Abcg1	+	-0.250609	6.02624	1.63899	0.200464	0.963695
11308	2	Abi1	-	0.0533834	5.61548	0.0186936	0.891248	0.994659
11350	2	Abl1	+	-0.106837	5.66654	0.133171	0.715166	0.988907
11352	1	Abl2	+	-0.185554	6.24185	0.393808	0.530305	0.977538
11363	1	Acadl	-	-0.781821	1.15005	0.504252	0.477638	0.974813
11364	3	Acadm	-	-0.317021	4.52834	0.318967	0.572229	0.981602
113868	9	Acaa1a	+	-1.8437	3.80524	12.2392	0.000467964	0.520794
11409	5	Acads	-	-0.646973	5.20052	1.76157	0.184429	0.963695
114128	15	Laptm4b	+	-0.226692	6.06698	0.563402	0.452893	0.974214
114142	6	Foxp2	+	-0.0370917	6.31164	0.0199954	0.88755	0.993965
114143	4	Atp6v0b	-	0.559522	6.38425	2.75718	0.0968186	0.936215
11416	3	Slc33a1	-	-0.202695	6.57792	0.484868	0.486226	0.974813
11418	11	Asic2	-	0.0804528	7.78257	0.566806	0.451531	0.974214
11419	15	Asic1	+	0.101124	7.03383	0.461459	0.496943	0.977538
11421	11	Ace	+	-0.0977082	6.46428	0.391972	0.531265	0.977538
114229	10	Kiss1r	+	-1.30848	3.8158	4.15874	0.0414203	0.936215
11423	5	Ache	+	-0.0183213	5.04798	0.0125935	0.910648	0.99574
114249	3	Npnt	-	-0.127573	6.96625	0.439916	0.507163	0.977538
114255	8	Dok4	-	0.304689	4.98085	0.748853	0.38684	0.964949
11428	4	Aco1	+	0.00560003	6.12762	0.00020963	0.988448	0.999573
11429	15	Aco2	+	0.523996	4.19515	1.94971	0.162618	0.963695
11430	11	Acox1	-	-0.734194	5.03954	3.20945	0.0732139	0.936215
11432	2	Acp2	+	0.764933	5.56836	3.03859	0.0813067	0.936215
11438	2	Chrna4	-	0.093672	6.67182	0.239989	0.624214	0.982749
11441	7	Chrna7	-	-0.295121	6.66788	1.9121	0.166731	0.963695
11443	11	Chrnb1	-	0.152296	5.92788	0.963664	0.326265	0.964949
11444	3	Chrnb2	-	-0.187632	5.98153	0.820184	0.365126	0.964949
114479	8	Slc5a5	-	0.0316433	6.81287	0.0685574	0.793449	0.993365
114482235	12	Gm51264	+	-0.0216687	7.78469	0.0327648	0.856359	0.993435
114482797	11	Mir12181	+	0.319318	4.88188	0.999682	0.317387	0.964949
114482853	18	Mir12191	+	-0.50943	5.14382	1.54307	0.214162	0.964949
114482867	2	Gm51272	-	0.131742	5.14659	0.45731	0.498884	0.977538
114483369	7	Gm51285	-	0.198466	4.19432	0.589001	0.442806	0.974214
114483633	12	Gm51289	-	0.533601	5.3864	3.38795	0.0656744	0.936215
114483644	17	Gm51291	+	-0.237071	6.08625	0.512483	0.474066	0.974813
114565	16	Zbtb21	-	-0.515825	4.63233	1.2799	0.257917	0.964949
114601	19	Ehbp1l1	-	-0.289399	4.58293	3.26928	0.0705886	0.936215
114604	16	Prdm15	-	-0.27605	6.33623	0.931562	0.334457	0.964949
11461	5	Actb	-	-0.0950092	7.97739	0.137772	0.710506	0.988907
114615	18	Elac1	-	-0.140721	6.40797	0.239062	0.624884	0.982749
114640	7	Pth2	+	-0.0202475	5.93117	0.0257904	0.872413	0.993435
114641	1	Rpl31	+	-0.124816	6.65072	0.222484	0.637153	0.983964
114644	2	Slc13a3	-	0.194109	5.11369	0.52103	0.470403	0.974813
11465	11	Actg1	-	-0.567345	6.19733	0.917673	0.338087	0.964949
114663	18	Impa2	+	-0.0592865	5.35423	0.0306195	0.861092	0.993435
114673	9	4930433N12Rik	-	-0.131798	3.96754	0.269035	0.60398	0.982734
114674	5	Gtf2ird2	+	-0.025415	5.97681	0.00654996	0.935496	0.997404
11471	4	Actl7b	-	-0.0198148	5.57225	0.00812164	0.928192	0.996415
114713	9	Rasa2	-	-0.0146452	7.03067	0.00306098	0.955879	0.99921
114715	2	Spred1	+	0.0867346	7.2473	0.147549	0.700888	0.988907
114716	11	Spred2	+	-0.350674	7.46241	1.82667	0.176522	0.963695
114741	14	Supt16	-	-0.257724	7.36472	1.12421	0.289013	0.964949
114774	10	Pawr	+	-0.321691	8.04681	2.95236	0.0857523	0.936215
11479	15	Acvr1b	+	-0.178422	6.53146	0.436453	0.508839	0.977538
11480	2	Acvr2a	+	-0.437715	5.77141	1.85481	0.173225	0.963695
11481	9	Acvr2b	+	-0.271285	7.08278	1.71283	0.190619	0.963695
114841036	19	LOC114841036	-	0.0623536	4.41442	0.0152319	0.901777	0.99546
11486	2	Ada	-	0.0348902	6.44659	0.0182239	0.892615	0.994659
114863	8	Plpbp	+	0.193699	6.28579	0.337727	0.561144	0.980833
11487	9	Adam10	+	-0.151474	7.58408	0.490801	0.48357	0.974813
114873	9	Dscaml1	+	0.26369	5.53279	2.62487	0.105201	0.936361
114874	14	Ddhd1	-	-0.103063	3.64331	0.0398247	0.841824	0.993435
11488	11	Adam11	+	-0.133719	6.08686	0.439885	0.507178	0.977538
114886	11	Cygb	-	-0.040639	6.79699	0.126151	0.722456	0.988907
114889	2	Vsx1	-	0.126238	5.689	0.400356	0.526905	0.977538
11489	7	Adam12	-	-0.160907	6.53992	0.986827	0.320519	0.964949
114893	3	Dcun1d1	-	-0.483043	7.1211	3.95134	0.0468342	0.936215
114896	8	Afg3l1	+	-0.23525	4.49809	0.163206	0.686222	0.988907
11490	3	Adam15	-	0.124196	6.75613	1.57401	0.209626	0.963695
11491	12	Adam17	-	-0.200493	6.70075	0.305811	0.580262	0.981602
11492	11	Adam19	+	0.00633671	6.09276	0.00234806	0.961352	0.999573
11496	5	Adam22	-	-0.194023	6.14241	1.09805	0.294694	0.964949
11502	8	Adam9	-	0.083028	4.43459	0.0449514	0.832093	0.993435
11504	16	Adamts1	-	-0.228084	6.64839	0.55467	0.456416	0.974214
11512	15	Adcy6	-	0.291741	4.01415	0.310668	0.57727	0.981602
11513	8	Adcy7	+	0.178739	6.6293	2.34058	0.126043	0.943228
11514	15	Adcy8	-	0.353402	5.51416	1.66338	0.197147	0.963695
11515	16	Adcy9	-	-0.098058	7.14049	0.127385	0.721159	0.988907
11517	6	Adcyap1r1	+	-0.166921	5.21838	0.722889	0.395198	0.966954
11518	5	Add1	+	-1.40667	4.12633	4.89372	0.0269545	0.9012
11519	6	Add2	+	-0.101687	4.79053	0.340212	0.559707	0.980833
11532	3	Adh5	+	0.0373593	6.24093	0.014616	0.903773	0.995507
11534	14	Adk	+	-1.25301	5.42726	10.8653	0.000979828	0.520794
11538	2	Adnp	-	0.842232	5.86152	5.76355	0.0163619	0.819862
11539	1	Adora1	-	-0.243644	6.12777	0.515804	0.472637	0.974813
11540	10	Adora2a	+	0.0637048	7.34912	0.361248	0.547814	0.980273
11541	11	Adora2b	+	-0.204926	6.02614	0.791167	0.373748	0.964949
11544	16	Adprh	-	0.185904	4.6221	0.160343	0.688841	0.988907
11545	1	Parp1	+	-0.170988	5.55271	0.171262	0.678993	0.988102
11546	14	Parp2	+	-0.756236	3.75653	1.19074	0.27518	0.964949
11548	11	Adra1b	-	0.317437	5.24001	1.7353	0.187735	0.963695
115486438	13	LOC115486438	-	-0.155167	5.40988	0.163222	0.686208	0.988907
115486509	7	Gm12764	+	-0.413741	6.02743	1.35338	0.244688	0.964949
115486886	8	Gm27011	-	0.00489011	6.93894	0.000505048	0.98207	0.999573
115487084	1	LOC115487084	+	-0.280147	6.39107	0.705654	0.40089	0.967465
115487094	1	Gm51627	+	0.659226	2.35833	0.632373	0.426486	0.971109
115487203	9	Gm47112	+	0.0876681	6.8016	0.0965767	0.755977	0.988907
115487454	10	Gm51803	+	0.145066	7.99386	1.22041	0.26928	0.964949
115487829	11	Gm17586	+	-0.0420708	3.67542	0.0106454	0.917823	0.99574
115488122	13	Gm36445	+	0.0382485	6.49233	0.0165584	0.897611	0.994659
115488138	13	Gm15912	-	-0.488781	2.76036	0.399549	0.527322	0.977538
115488204	13	Gm45623	-	0.224099	6.85725	2.97403	0.084611	0.936215
115488284	14	Gm3752	+	-0.247234	4.72337	1.07349	0.300158	0.964949
115488304	14	5830448L01Rik	-	0.230281	6.22558	0.445048	0.504696	0.977538
115488784	17	Gm5817	-	0.182949	6.6308	0.397519	0.528373	0.977538
115488893	18	Gm18280	-	0.0868999	4.67618	0.0145739	0.903911	0.995507
115488895	18	Gm26533	-	0.0630938	3.62148	0.00955622	0.922126	0.99574
115489003	19	Gm50340	+	-0.277679	5.68337	0.433253	0.510397	0.977538
115489035	19	Gm50341	+	-0.384521	6.15624	2.27361	0.131593	0.949645
115489118	X	Gm52429	+	0.0117049	6.38998	0.00671219	0.934704	0.997201
115489123	X	Gm53059	+	-0.371375	4.87595	3.92675	0.0475237	0.936215
115489151	X	Gm52456	-	-0.0204248	6.24899	0.0183439	0.892264	0.994659
115489522	2	D930003E18Rik	-	-0.670538	5.30184	2.77068	0.0960055	0.936215
115489693	3	6430573P05Rik	+	0.0396564	7.36134	0.0308644	0.860543	0.993435
115489916	4	Gm52687	+	-0.0695737	2.8321	0.0344926	0.852663	0.993435
115490131	5	Gm42517	-	0.104079	7.81919	1.01482	0.313751	0.964949
115490136	5	Gm15860	-	-0.0765494	7.44396	0.100996	0.750637	0.988907
115490342	6	6530409C15Rik	+	-0.10733	5.41108	0.37534	0.540108	0.97889
115490363	6	Gm43868	-	-1.70146	0.641368	2.56877	0.108992	0.938161
115490385	6	F830010H11Rik	+	0.698683	3.36415	1.18814	0.275706	0.964949
115490402	6	1700095J07Rik	+	0.910647	-1.92134	1.14282	0.285057	0.964949
115490409	6	LOC115490409	+	0.0733835	6.02107	0.148175	0.700286	0.988907
115490416	6	Gm52907	+	0.495915	1.75723	0.222199	0.63737	0.983964
11550	2	Adra1d	-	0.00375006	7.6342	0.000889059	0.976213	0.999573
11551	19	Adra2a	+	0.0252118	7.90742	0.0363163	0.848864	0.993435
11552	2	Adra2b	+	0.0526141	6.91988	0.187712	0.664827	0.986427
11553	5	Adra2c	+	0.0338066	8.26057	0.115666	0.733784	0.988907
11554	19	Adrb1	+	-0.0130487	7.54649	0.0131841	0.908586	0.99574
11555	18	Adrb2	-	0.342663	3.88022	0.429251	0.512357	0.977538
11556	8	Adrb3	-	-0.383824	5.07301	1.48355	0.223219	0.964949
11564	15	Adsl	+	-0.24495	6.04836	0.67392	0.411688	0.968925
11565	12	Adssl1	+	-0.173375	4.88921	0.218275	0.640358	0.983964
11566	1	Adss	-	0.0381296	6.77163	0.0158898	0.899689	0.994954
11568	11	Aebp1	+	0.0798912	6.22251	0.325245	0.568472	0.981602
11569	6	Aebp2	+	0.0784629	5.60626	0.043453	0.834875	0.993435
11595	7	Acan	+	-0.0219613	5.48271	0.0145003	0.904153	0.995507
11603	4	Agrn	-	0.192248	7.5197	0.592852	0.441318	0.974214
11610	4	Agtrap	-	0.0773948	6.49854	0.145257	0.70311	0.988907
11614	X	Nr0b1	+	-0.143209	3.37714	0.337303	0.56139	0.980833
11622	12	Ahr	-	-0.0258705	6.51284	0.00592552	0.938642	0.997404
11624	13	Ahrr	-	0.0421012	3.86202	0.03119	0.859817	0.993435
11630	10	Crybg1	-	-0.0697693	7.83493	0.292854	0.588397	0.982734
11632	19	Aip	-	-0.303716	5.48202	0.588671	0.442933	0.974214
11634	10	Aire	-	0.203184	3.98751	0.383314	0.535835	0.977582
11637	4	Ak2	+	-0.8163	5.43508	3.65766	0.055812	0.936215
11639	4	Ak4	+	-0.261856	7.15768	1.34292	0.24652	0.964949
11640	11	Akap1	-	0.203539	6.2809	0.550751	0.458011	0.974214
11647	4	Alpl	-	0.0306184	7.0691	0.0268166	0.869922	0.993435
11651	12	Akt1	-	-0.0458001	6.83842	0.0249035	0.874608	0.993435
11652	7	Akt2	+	-0.604255	2.19521	0.915447	0.338673	0.964949
11655	9	Alas1	-	0.0325253	6.08244	0.0177741	0.893941	0.994659
11658	16	Alcam	-	0.240231	6.13743	0.631471	0.426816	0.971109
116621581	8	Derpc	-	0.388631	-0.150147	0.0321861	0.85762	0.993435
11666	X	Abcd1	+	0.326162	2.97773	3.27053	0.0705348	0.936215
116701	5	Fgfrl1	+	-0.205188	6.92155	0.557497	0.455271	0.974214
11671	11	Aldh3a2	-	-0.220403	4.81524	0.195853	0.658089	0.986427
116733	8	Vps4a	+	0.141848	6.49998	0.258126	0.61141	0.982749
11674	7	Aldoa	-	-0.297308	6.08527	0.753781	0.385282	0.964949
116810	5	Foxn4	-	0.18495	6.57467	1.91596	0.166302	0.963695
116811	7	Zim3	-	0.00195309	4.88202	0.000260164	0.987131	0.999573
11682	17	Alk	-	-0.0365783	5.79403	0.0238756	0.877202	0.993435
116837	1	Rims1	-	-0.194586	6.28853	0.952295	0.329136	0.964949
116838	15	Rims2	+	-0.214015	7.9934	1.42229	0.233026	0.964949
11684	11	Alox12	-	-0.659405	4.15727	2.12454	0.144957	0.962785
116848	10	Baz2a	+	0.447948	4.88412	0.818411	0.365645	0.964949
116870	12	Mta1	+	0.542958	2.71778	0.537132	0.463624	0.974813
116871	17	Mta3	+	-0.294692	3.45242	0.212477	0.644833	0.983996
116873	5	Stim2	+	-0.716627	6.66893	7.12353	0.00760786	0.693796
11689	6	Alox5	-	-0.017451	4.91213	0.00586826	0.938938	0.997404
116891	11	Derl2	-	-0.573945	5.32905	2.2379	0.134663	0.950207
116914	1	Slc19a2	+	-0.625439	6.45992	4.47136	0.0344675	0.91518
11692	17	Gfer	-	0.158653	6.40309	0.290032	0.5902	0.982734
116939	15	Pnpla3	+	-0.0890295	5.3942	0.0785446	0.779279	0.990321
11694	3	Alx3	+	0.110584	7.61539	2.0838	0.148869	0.962785
116940	4	Tgs1	+	-0.578477	6.27521	2.96854	0.0848982	0.936215
11695	2	Alx4	+	-0.102336	8.01688	1.14975	0.283602	0.964949
116972	11	Tlcd3a	+	0.113738	6.90144	0.192517	0.66083	0.986427
11702	10	Amd1	-	0.00694128	4.98487	0.000445563	0.983159	0.999573
11705	10	Amh	+	-0.247577	4.37541	1.06115	0.302952	0.964949
117109	5	Pop5	+	0.0267357	6.45563	0.0339783	0.853753	0.993435
117146	5	Ube3b	+	0.154437	4.85752	0.116382	0.732992	0.988907
117148	8	Necab2	+	-0.00978195	6.73109	0.00294926	0.95669	0.99921
117149	9	Tirap	-	-0.34374	4.3357	0.520475	0.470639	0.974813
117150	10	Pip4k2c	-	0.389927	6.34369	1.68118	0.194768	0.963695
117160	11	Ttyh2	+	-0.124656	6.41904	0.176083	0.674761	0.988102
11717	7	Ampd3	+	-0.246207	6.91438	3.7223	0.0536905	0.936215
117171	15	1110038F14Rik	+	0.124917	6.17577	0.134926	0.713378	0.988907
117197	5	Bloc1s4	-	0.528619	7.64383	0.578082	0.447065	0.974214
117198	1	Ivns1abp	+	-0.141388	6.71562	0.171502	0.678781	0.988102
117229	7	Stk33	-	0.0535606	6.61966	0.135655	0.712639	0.988907
11732	15	Ank	+	-0.230132	7.40013	1.1378	0.286118	0.964949
11733	8	Ank1	+	0.138112	8.27385	2.05913	0.151297	0.963695
11736	11	Ankfy1	+	-0.251663	5.56894	0.455248	0.499853	0.977538
11737	9	Anp32a	+	0.0248525	5.22964	0.00347165	0.953015	0.998831
11739	8	Slc25a4	-	0.0620672	6.22216	0.0434171	0.834942	0.993435
11740	X	Slc25a5	+	0.0627169	6.6872	0.37663	0.539412	0.97889
11744	14	Anxa11	+	-0.294074	6.47748	0.918835	0.337781	0.964949
11749	11	Anxa6	-	-0.209524	1.62109	0.0769288	0.781503	0.991063
11750	14	Anxa7	-	-0.0139263	-0.379747	0.000373783	0.984575	0.999573
11757	19	Prdx3	-	0.043729	4.42728	0.0102658	0.919296	0.99574
11758	1	Prdx6	-	0.242479	5.99754	0.424737	0.514583	0.977538
117592	4	B3galt6	-	-0.0620115	6.03161	0.0224304	0.880948	0.993612
117599	10	Helb	-	-0.207746	3.83572	0.157938	0.691062	0.988907
117600	10	Srgap1	-	-0.172113	6.79366	0.657431	0.417468	0.969709
117606	16	Boc	-	-0.106858	4.5937	0.0903734	0.763703	0.989456
11764	11	Ap1b1	+	-0.199344	6.80689	0.720158	0.396092	0.966954
11765	8	Ap1g1	+	0.0289842	7.0228	0.0114198	0.914897	0.99574
11766	14	Ap1g2	-	0.225616	5.41206	0.219445	0.639463	0.983964
11767	8	Ap1m1	+	0.622814	4.90176	1.75926	0.184717	0.963695
11768	9	Ap1m2	-	0.133597	3.04144	0.94803	0.330221	0.964949
11771	7	Ap2a1	-	-0.136279	6.29684	0.202733	0.652524	0.98525
11772	7	Ap2a2	+	-0.289521	6.38485	0.840763	0.359179	0.964949
11773	16	Ap2m1	+	-0.618232	5.60802	1.80915	0.17861	0.963695
11774	13	Ap3b1	+	1.3955	2.88766	4.85326	0.027594	0.901798
11775	7	Ap3b2	-	0.120178	5.99471	0.325503	0.568319	0.981602
11776	10	Ap3d1	-	0.556293	5.43376	2.72289	0.0989187	0.936215
11777	18	Ap3s1	+	0.274446	6.6893	0.811175	0.367773	0.964949
11778	7	Ap3s2	-	0.142461	3.93736	0.0442389	0.83341	0.993435
11782	12	Ap4s1	+	0.0729326	5.29432	0.0306915	0.86093	0.993435
11783	10	Apaf1	-	-0.487643	5.83654	2.08287	0.14896	0.962785
11784	7	Apba2	+	0.0247675	7.98013	0.0380613	0.84532	0.993435
11785	7	Apbb1	-	-0.281522	4.54537	0.410032	0.521953	0.977538
11787	5	Apbb2	-	-0.00204492	7.20993	9.30566e-05	0.992303	0.999573
11789	18	Apc	+	-0.0577372	6.92533	0.0414161	0.838737	0.993435
11790	1	Speg	+	-0.0100571	5.97748	0.00730319	0.931897	0.996415
117903916	18	Gm16286	+	0.355443	5.30517	0.713181	0.39839	0.966954
11792	14	Apex1	+	0.709218	0.222477	0.690763	0.405905	0.968925
11793	10	Atg5	+	-0.156902	7.18167	0.358252	0.549478	0.980273
117934533	10	Gm48551	+	1.21559	1.90866	2.51637	0.11267	0.938982
11796	9	Birc3	-	-0.412634	5.07752	0.82212	0.364561	0.964949
11797	9	Birc2	-	-0.131994	5.46635	0.110602	0.739459	0.988907
11798	X	Xiap	+	-0.0584612	5.26469	0.104272	0.746762	0.988907
117981786	1	Gm9884	+	-0.18337	6.43566	0.610093	0.434753	0.971109
11799	11	Birc5	+	0.313937	6.38566	0.828929	0.362582	0.964949
117997403	7	LOC117997403	+	0.357068	5.72514	0.809833	0.368169	0.964949
11800	2	Api5	-	-0.21211	6.78601	0.466314	0.494688	0.977538
118027462	16	Gm53058	+	-0.124934	6.30747	0.267533	0.604991	0.982749
118027464	19	Snora57	-	-0.335383	5.54021	0.550782	0.457998	0.974214
11803	7	Aplp1	-	-0.991963	2.24145	5.53429	0.0186473	0.830708
11804	9	Aplp2	-	-0.532495	6.26333	3.20887	0.0732401	0.936215
11820	16	App	-	-0.0879065	6.85247	0.133506	0.714824	0.988907
11821	8	Aprt	-	-0.491151	5.97206	2.22577	0.135725	0.950499
11828	4	Aqp3	-	-0.0919129	5.75014	0.302182	0.582518	0.981753
11830	15	Aqp5	+	0.0649069	6.90076	0.312763	0.57599	0.981602
11834	2	Aqr	-	-0.159474	4.04779	0.0845258	0.771255	0.990321
11836	X	Araf	+	0.1408	4.7623	1.02783	0.310669	0.964949
11837	5	Rplp0	+	-0.216531	4.62995	0.226831	0.633883	0.982749
11838	15	Arc	-	-0.0411659	6.47906	0.041065	0.839413	0.993435
11839	5	Areg	+	0.415652	4.28295	1.05723	0.303847	0.964949
11840	11	Arf1	-	-0.358168	6.57447	1.2702	0.25973	0.964949
11841	11	Arf2	+	0.307019	5.50116	0.656483	0.417805	0.969937
11842	15	Arf3	-	0.309069	6.15471	0.900999	0.342514	0.964949
11843	14	Arf4	+	-0.103321	6.7349	0.119379	0.729709	0.988907
118445	10	Klf16	-	0.197398	6.58621	0.433694	0.510182	0.977538
11845	12	Arf6	+	-0.0939124	8.14397	0.252809	0.615104	0.982749
118451	2	Mrps2	+	-0.118976	6.55125	0.159179	0.689913	0.988907
118453	11	Mmp28	-	-0.169651	4.85851	0.317096	0.573358	0.981602
11847	12	Arg2	+	0.143012	5.38703	0.35314	0.552341	0.980273
11848	9	Rhoa	+	0.0872794	5.23259	0.0502488	0.822631	0.993435
11852	12	Rhob	-	-0.199285	6.9653	0.43948	0.507374	0.977538
11853	3	Rhoc	+	-0.730974	4.87224	2.8358	0.0921849	0.936215
11856	X	Arhgap6	+	0.0064566	4.57627	0.00102525	0.974456	0.999573
11859	7	Phox2a	+	-0.0347191	5.69844	0.0685167	0.793509	0.993365
11861	12	Arl4a	-	-0.258843	6.62064	0.858069	0.35428	0.964949
11864	7	Arnt2	-	-0.144874	5.85446	0.412498	0.520704	0.977538
11865	7	Arntl	+	-0.347602	7.15222	5.4087	0.0200366	0.830708
11867	5	Arpc1b	+	-0.259872	5.06688	0.520893	0.470461	0.974813
11876	4	Artn	-	0.778566	0.2418	1.40789	0.235407	0.964949
11877	16	Arvcf	+	0.256965	7.01241	2.51044	0.113095	0.938982
11878	X	Arx	+	-0.0549576	5.23407	0.134531	0.71378	0.988907
11881	13	Arsb	+	-0.119366	5.64908	0.0844692	0.77133	0.990321
11886	8	Asah1	-	-0.0627788	5.36593	0.0298159	0.862909	0.993435
11891	9	Rab27a	+	-0.491576	4.39802	1.12152	0.289592	0.964949
11898	2	Ass1	+	-0.140514	4.68342	0.0741372	0.785406	0.992369
11899	1	Astn1	+	0.139777	6.01895	1.11979	0.289964	0.964949
11906	8	Zfhx3	+	-0.300964	6.732	1.18921	0.275489	0.964949
11907	7	Ate1	-	-0.195597	6.83657	0.567944	0.451077	0.974214
11908	15	Atf1	+	-0.397805	7.50337	2.04581	0.152626	0.963695
11909	2	Atf2	-	-0.713092	5.81965	3.45795	0.0629483	0.936215
11910	1	Atf3	-	0.175476	7.89732	1.40142	0.236487	0.964949
11911	15	Atf4	+	-0.528346	6.33254	3.09921	0.0783305	0.936215
11920	9	Atm	-	-1.38435	5.4851	9.09761	0.00255944	0.526596
11921	6	Atoh1	+	-0.0367056	6.42887	0.0279836	0.867147	0.993435
11924	3	Neurog2	+	0.0307175	7.35562	0.0626068	0.802422	0.993365
11925	10	Neurog3	+	0.173345	6.91336	1.49777	0.221015	0.964949
11927	11	Atox1	-	-0.173978	6.85668	0.339852	0.559915	0.980833
11928	3	Atp1a1	-	-0.444084	6.36183	3.77057	0.0521619	0.936215
11931	1	Atp1b1	-	-0.129133	6.40843	0.202512	0.652701	0.985267
11932	11	Atp1b2	-	-0.00493101	6.86777	0.001549	0.968605	0.999573
11933	9	Atp1b3	-	-0.186779	7.12467	0.581225	0.445833	0.974214
11938	5	Atp2a2	-	-0.00140284	7.4992	2.30271e-05	0.996171	0.999573
11941	6	Atp2b2	-	-0.099009	6.67556	0.425608	0.514152	0.977538
11947	10	Atp5b	+	0.32931	6.5537	0.972302	0.324107	0.964949
11949	2	Atp5c1	-	-0.14175	5.39372	0.149901	0.69863	0.988907
11950	3	Atp5pb	-	-0.432517	5.86264	1.10458	0.293263	0.964949
11957	16	Atp5j	-	-0.00887425	7.12154	0.00112231	0.973275	0.999573
11958	5	Atp5k	-	-0.46367	6.13181	1.81508	0.1779	0.963695
11966	8	Atp6v1b2	+	-0.0966173	5.10016	0.0472743	0.827876	0.993435
11972	8	Atp6v0d1	-	-0.48787	6.55798	2.26549	0.132284	0.950207
11973	6	Atp6v1e1	-	-0.563168	6.3929	2.57097	0.108841	0.938161
11974	17	Atp6v0e	+	-0.342813	6.41748	1.03604	0.308744	0.964949
11975	11	Atp6v0a1	+	0.00519788	4.70994	9.46959e-05	0.992236	0.999573
11977	X	Atp7a	+	0.00944734	4.46007	0.00334401	0.953886	0.998831
11979	8	Atp7b	-	0.284611	3.56731	0.303441	0.581733	0.981602
11981	2	Atp9a	-	-0.889456	4.2918	3.88096	0.0488366	0.936215
11982	7	Atp10a	+	-0.334712	5.78023	1.21649	0.270051	0.964949
11984	17	Atp6v0c	-	0.532411	5.99499	1.83089	0.176023	0.963695
11987	5	Slc7a1	-	-0.23178	7.45542	1.07903	0.298914	0.964949
11988	8	Slc7a2	+	0.346623	5.0079	1.00798	0.315387	0.964949
11990	2	Atrn	+	-0.278861	6.28694	0.813954	0.366954	0.964949
11991	5	Hnrnpd	-	-0.322167	7.56632	2.17388	0.140372	0.95498
11992	13	Auh	-	-0.663704	3.62203	0.877312	0.348939	0.964949
11993	6	Aup1	+	0.151979	4.88269	0.131377	0.717008	0.988907
11998	2	Avp	-	0.182793	5.4769	1.39761	0.237124	0.964949
12005	17	Axin1	+	0.109565	6.53218	0.144642	0.703709	0.988907
12006	11	Axin2	+	-0.189741	8.03346	0.895309	0.344043	0.964949
12009	11	Cep131	-	-0.0507885	6.83717	0.0384206	0.844601	0.993435
12013	16	Bach1	+	-0.317042	6.96199	1.35829	0.243834	0.964949
12015	19	Bad	+	-0.352678	5.48503	0.739402	0.389852	0.964949
12017	4	Bag1	-	-0.277425	5.99556	0.641448	0.423187	0.971109
12020	5	Nkx3-2	-	0.0592782	7.81902	0.338355	0.56078	0.980833
12021	1	Bard1	-	-0.0841014	6.02823	0.0677911	0.79458	0.993365
12022	13	Barx1	+	-0.0703444	6.74313	0.300159	0.583783	0.981947
12023	9	Barx2	-	-0.0991734	7.97283	0.631662	0.426746	0.971109
12028	7	Bax	-	-0.722436	5.76002	3.76885	0.0522154	0.936215
12029	11	Bcl6b	-	0.178402	5.68281	0.843277	0.358461	0.964949
12032	3	Bcan	-	-0.0132701	7.36662	0.018087	0.893017	0.994659
12033	12	Bcap29	-	0.120088	5.90285	0.124707	0.723985	0.988907
12034	6	Phb2	+	0.0728228	5.425	0.037335	0.846785	0.993435
12035	6	Bcat1	-	0.329722	4.8811	2.64428	0.103924	0.936215
12036	7	Bcat2	+	0.110757	4.90696	0.544449	0.460595	0.974404
12040	9	Bckdhb	+	-0.130013	5.70965	0.110877	0.739148	0.988907
12041	7	Bckdk	+	-0.333139	5.08528	0.498701	0.480071	0.974813
12042	3	Bcl10	+	-0.151795	6.98041	0.307435	0.579259	0.981602
12043	1	Bcl2	-	-0.069544	6.33555	0.236654	0.626633	0.982749
12048	2	Bcl2l1	-	0.00543565	5.13392	4.98659e-05	0.994366	0.999573
12051	7	Bcl3	-	-0.307935	5.72777	1.0334	0.309361	0.964949
12053	16	Bcl6	-	-0.569914	6.70225	4.62514	0.0315066	0.907477
12054	5	Bcl7b	+	-0.366691	6.45712	1.39774	0.237102	0.964949
12055	7	Bcl7c	-	0.823616	4.63177	2.46898	0.116113	0.941056
12064	2	Bdnf	+	0.160845	7.56742	1.009	0.315143	0.964949
12069	X	Bex2	-	0.251958	3.33473	1.7629	0.184264	0.963695
12070	X	Bex3	+	0.327558	3.86457	2.83594	0.092177	0.936215
12075	2	Bfsp1	-	-0.0216187	7.30259	0.0246136	0.875334	0.993435
12091	9	Glb1	+	0.221461	1.43467	0.0202125	0.886945	0.993835
121021	9	Cspg4	+	-0.0665835	5.25551	0.173433	0.677079	0.988102
121022	16	Mrps6	+	-0.551093	6.40272	3.57001	0.0588318	0.936215
12122	6	Bid	-	-0.0110356	6.09133	0.00107568	0.973836	0.999573
12123	5	Hrk	+	-0.00243438	7.44427	0.000221939	0.988114	0.999573
12124	15	Bik	+	-0.174231	6.98611	2.73349	0.0982646	0.936215
12125	2	Bcl2l11	+	-0.296918	8.51626	2.85129	0.0913004	0.936215
12142	10	Prdm1	-	0.396006	4.25299	0.472989	0.491615	0.977538
12144	7	Blm	-	-0.280206	5.48799	0.529343	0.466883	0.974813
12153	14	Bmp1	-	-0.189056	6.13579	0.489881	0.48398	0.974813
12156	2	Bmp2	+	0.0201353	8.56801	0.0448355	0.832307	0.993435
12159	14	Bmp4	-	-0.502233	1.3724	1.34747	0.245722	0.964949
12161	13	Bmp6	+	0.138893	7.67556	2.2557	0.133123	0.950207
12162	2	Bmp7	-	0.0320863	7.68245	0.0295666	0.863477	0.993435
12163	4	Bmp8a	-	0.0262822	6.72553	0.0485714	0.825568	0.993435
12164	4	Bmp8b	+	0.0200471	7.52773	0.0282698	0.866476	0.993435
12166	14	Bmpr1a	-	-0.327569	7.79178	2.90294	0.0884182	0.936215
12167	3	Bmpr1b	-	-0.0975979	6.8515	0.501777	0.478721	0.974813
12168	1	Bmpr2	+	0.078179	7.57753	0.122863	0.72595	0.988907
12173	7	Bnc1	-	0.102552	7.83533	0.743958	0.388396	0.964949
12175	9	Bnip2	+	0.250972	6.72905	0.771513	0.379749	0.964949
12176	7	Bnip3	-	0.713862	4.67977	1.33189	0.248469	0.964949
12177	14	Bnip3l	-	-0.10665	7.02147	0.168059	0.681843	0.988102
12181	15	Bop1	-	0.206178	4.86317	0.196929	0.657211	0.986427
12189	11	Brca1	-	0.117816	3.40308	0.0421596	0.837316	0.993435
12190	5	Brca2	+	0.285318	6.56736	1.02594	0.311113	0.964949
12192	12	Zfp36l1	-	-0.584714	4.57344	1.2749	0.25885	0.964949
12193	17	Zfp36l2	-	-0.0765024	7.78298	0.191013	0.662075	0.986427
12211	17	Birc6	+	-0.078618	7.85377	0.132409	0.715947	0.988907
12212	X	Chic1	+	-0.395387	0.697895	0.92137	0.337116	0.964949
12215	10	Bsg	+	0.618451	0.463815	0.299717	0.58406	0.981947
12217	9	Bsn	-	-0.0893052	6.22932	0.214686	0.643119	0.983996
12224	14	Klf5	+	-0.377062	7.67511	3.5746	0.0586696	0.936215
12226	10	Btg1	+	-0.374664	6.99163	2.10917	0.146419	0.962785
12227	1	Btg2	-	-0.23382	6.13909	0.378157	0.538591	0.97889
12228	16	Btg3	-	-0.687819	5.48564	5.96434	0.0145981	0.814689
12231	13	Btn1a1	-	0.0384367	5.44065	0.0144123	0.904442	0.995507
12234	19	Btrc	+	-0.14409	3.42421	0.0476539	0.827197	0.993435
12235	2	Bub1	-	0.284639	4.92775	0.530611	0.46635	0.974813
12236	2	Bub1b	+	-0.822548	2.49524	1.27527	0.25878	0.964949
12237	7	Bub3	+	-0.216763	6.50828	0.442838	0.505756	0.977538
12238	2	Commd3	+	0.206873	4.50952	0.158375	0.690657	0.988907
12261	11	C1qbp	-	-0.0110796	5.89906	0.00108167	0.973763	0.999573
12282	9	Hyou1	+	-0.289536	7.22517	1.23866	0.265729	0.964949
12283	1	Cab39	+	-0.193151	7.41847	0.452562	0.501121	0.977538
12286	8	Cacna1a	+	0.0396368	7.50104	0.105961	0.74479	0.988907
12287	2	Cacna1b	-	0.0052695	6.84976	0.00170192	0.967093	0.999573
12288	6	Cacna1c	-	-0.154769	8.02093	1.63208	0.201416	0.963695
12291	11	Cacna1g	-	0.178502	7.45876	3.46246	0.0627769	0.936215
12293	5	Cacna2d1	+	0.0112048	7.58208	0.00642148	0.936131	0.997404
12294	14	Cacna2d3	-	-0.0268633	7.80859	0.0566179	0.811924	0.993435
12295	11	Cacnb1	-	0.0703772	5.97996	0.142877	0.705438	0.988907
12296	2	Cacnb2	+	-0.0809083	6.9632	0.298777	0.58465	0.982022
12297	15	Cacnb3	+	-0.134707	6.26945	0.426132	0.513893	0.977538
12298	2	Cacnb4	-	0.0159945	6.37989	0.0103755	0.918868	0.99574
12300	15	Cacng2	-	-0.270575	6.73145	2.54859	0.110393	0.938982
12301	1	Cacybp	-	-0.734345	6.85652	4.46076	0.0346821	0.91518
12304	6	Pdia4	-	-0.76728	5.80693	3.93997	0.0471516	0.936215
12305	17	Ddr1	-	-0.0326836	5.73465	0.012887	0.909618	0.99574
12306	9	Anxa2	+	-0.0127451	5.12299	0.00244316	0.960578	0.999573
12308	8	Calb2	-	-0.0202414	6.1572	0.0322207	0.857544	0.993435
12311	6	Calcr	-	-0.281104	4.72815	0.821475	0.364749	0.964949
12313	12	Calm1	+	-0.13	6.49499	0.28547	0.593138	0.982734
12314	17	Calm2	-	-0.478073	6.20438	1.69777	0.192579	0.963695
12315	7	Calm3	-	0.208542	5.58206	0.332358	0.564274	0.98159
12316	1	Aspm	+	-0.541734	5.5869	1.5574	0.212046	0.963695
12321	6	Calu	+	0.0796334	7.23914	0.0936355	0.759605	0.98941
12323	11	Camk2b	-	0.112295	7.27158	0.969317	0.324851	0.964949
12325	14	Camk2g	-	-0.127868	5.32253	0.161815	0.687491	0.988907
12326	18	Camk4	+	0.025627	6.51366	0.0117665	0.91362	0.99574
12328	13	Caml	+	-0.515231	4.84736	1.32985	0.248831	0.964949
12330	11	Canx	-	-0.20991	5.42556	0.272248	0.601828	0.982734
12331	4	Cap1	-	-0.742172	4.95847	2.36286	0.124254	0.941056
12333	19	Capn1	-	0.37671	5.25445	0.774251	0.378905	0.964949
12334	1	Capn2	-	0.173653	6.55904	0.411708	0.521104	0.977538
12337	7	Capn5	-	0.278515	4.25005	0.196698	0.657399	0.986427
12339	14	Capn7	+	-0.0597413	5.77562	0.0239969	0.876893	0.993435
12340	3	Capza1	-	-0.692687	5.01739	2.16873	0.140843	0.955698
12343	6	Capza2	+	0.222536	6.10091	0.387168	0.533792	0.977538
12345	4	Capzb	+	-0.319244	5.95592	0.825957	0.363444	0.964949
12348	7	Car11	+	-0.205262	4.05071	0.908814	0.340429	0.964949
12349	3	Car2	+	-0.0424183	7.28601	0.0466281	0.829038	0.993435
12351	11	Car4	+	0.179688	4.43304	0.738415	0.390169	0.964949
12354	8	Car7	+	-0.128932	6.45398	0.567922	0.451086	0.974214
12359	2	Cat	-	-0.598633	-0.720981	0.309452	0.578017	0.981602
12361	X	Cask	-	0.0302728	6.11505	0.0245081	0.875599	0.993435
12366	6	Casp2	+	-1.17998	2.09295	1.92724	0.16506	0.963695
12367	8	Casp3	+	-0.305158	6.00271	0.755049	0.384883	0.964949
12368	3	Casp6	+	0.0183407	6.30419	0.00239664	0.960955	0.999573
12369	19	Casp7	+	0.227215	4.50409	0.249628	0.617337	0.982749
12370	1	Casp8	+	0.101023	5.5502	0.0575345	0.810436	0.993435
12371	4	Casp9	+	-0.582309	3.64139	0.689013	0.4065	0.968925
12380	13	Cast	-	0.909778	3.64074	1.71803	0.189947	0.963695
12385	18	Ctnna1	+	-0.268176	6.72278	1.09071	0.296315	0.964949
12386	6	Ctnna2	-	-0.083123	6.01087	0.172053	0.678293	0.988102
12387	9	Ctnnb1	+	-0.4192	7.59778	4.73186	0.0296089	0.901798
12388	2	Ctnnd1	-	0.0883982	4.38236	0.149581	0.698936	0.988907
12393	17	Runx2	-	0.138582	7.95679	0.953246	0.328894	0.964949
12394	16	Runx1	-	0.185808	8.01003	1.55182	0.212867	0.963695
12395	4	Runx1t1	+	0.141802	6.86937	0.73015	0.392834	0.966408
12396	2	Cbfa2t2	+	-0.198234	5.25751	0.319975	0.571623	0.981602
12398	8	Cbfa2t3	-	0.0846225	7.60481	0.4867	0.485403	0.974813
12399	4	Runx3	+	0.00905094	7.78631	0.00661344	0.935185	0.997404
12400	8	Cbfb	+	-0.28767	7.74901	1.82769	0.176401	0.963695
12402	9	Cbl	-	0.251871	4.59893	0.1996	0.655044	0.986427
12404	8	Cbln1	-	-0.0263977	6.13098	0.0289209	0.864962	0.993435
12405	18	Cbln2	+	-0.043562	5.73373	0.0337877	0.854159	0.993435
12408	16	Cbr1	+	-0.0187181	5.22254	0.00270458	0.958524	0.999466
12411	17	Cbs	-	0.182453	6.89436	0.741085	0.389313	0.964949
12412	11	Cbx1	+	-0.198794	3.97959	0.0984147	0.75374	0.988907
12416	11	Cbx2	+	-0.592426	6.13204	4.07428	0.0435408	0.936215
12417	6	Cbx3	+	-0.424554	6.08071	1.07336	0.300189	0.964949
12418	11	Cbx4	-	-0.242436	6.26596	0.534174	0.464857	0.974813
12419	15	Cbx5	-	-0.921802	0.505878	0.864035	0.352612	0.964949
12421	1	Rb1cc1	+	-0.183395	7.40461	0.577875	0.447146	0.974214
12424	9	Cck	-	0.155868	5.94482	1.22249	0.268872	0.964949
12426	7	Cckbr	+	-0.0755155	4.85592	0.205659	0.650191	0.984531
12427	3	Ccna1	-	-1.06202	3.35932	2.78835	0.0949517	0.936215
12428	3	Ccna2	-	0.0197248	7.24553	0.011552	0.914408	0.99574
12442	9	Ccnb2	-	0.40202	5.33909	1.85813	0.172841	0.963695
12443	7	Ccnd1	-	-0.0732959	6.60939	0.0519371	0.819726	0.993435
12444	6	Ccnd2	-	0.659024	2.39109	0.845077	0.357949	0.964949
12447	7	Ccne1	-	0.156455	6.96489	0.437818	0.508178	0.977538
12448	4	Ccne2	+	-0.258671	7.95336	2.36883	0.12378	0.941056
12449	17	Ccnf	-	-0.395694	6.3497	1.90207	0.167847	0.963695
12450	11	Ccng1	-	-0.280932	5.55697	0.414867	0.51951	0.977538
12452	5	Ccng2	+	-0.0595334	6.60181	0.0402632	0.840967	0.993435
12453	5	Ccni	-	-0.36174	6.52434	1.28846	0.256333	0.964949
12454	12	Ccnk	+	-0.0250842	4.27941	0.00588231	0.938865	0.997404
12455	15	Ccnt1	-	0.0399832	7.32631	0.0150269	0.902436	0.99546
12457	3	Noct	+	-0.32868	6.94156	1.46139	0.226708	0.964949
12460	19	Ccs	-	0.464503	4.59727	0.945153	0.330956	0.964949
12461	10	Cct2	-	-0.0633507	6.63762	0.0405018	0.840503	0.993435
12464	11	Cct4	+	-0.25112	6.34935	0.622257	0.43021	0.971109
12465	15	Cct5	-	-0.540859	5.5296	1.74698	0.186257	0.963695
12466	5	Cct6a	+	-0.67945	5.65138	3.13943	0.0764206	0.936215
12467	11	Cct6b	-	-0.45597	4.16905	0.941464	0.331902	0.964949
12468	6	Cct7	+	-0.137675	5.77182	0.15609	0.692782	0.988907
12469	16	Cct8	-	-0.43769	6.26559	1.94824	0.162776	0.963695
12475	18	Cd14	-	-1.58339	3.19407	5.83783	0.0156852	0.819862
12476	7	Cd151	+	-0.62888	5.04179	1.96852	0.160605	0.963695
12484	10	Cd24a	+	-0.0898936	6.86395	0.198997	0.655531	0.986427
12488	17	Cd2ap	-	-0.18128	6.54364	0.393695	0.530363	0.977538
12492	5	Scarb2	-	0.251126	6.12343	0.473219	0.49151	0.977538
12495	19	Entpd1	+	1.30821	-1.67362	1.40569	0.235772	0.964949
12496	2	Entpd2	+	-0.167313	6.68525	0.736694	0.390722	0.965093
12497	2	Entpd6	+	-0.10532	6.61178	0.130898	0.717502	0.988907
12499	12	Entpd5	-	-0.295016	6.25213	1.04577	0.306484	0.964949
12512	10	Cd63	+	-0.185954	5.48262	0.523485	0.469359	0.974813
12520	7	Cd81	+	-0.344756	5.50799	0.698827	0.403178	0.968189
12527	6	Cd9	-	-0.178759	5.91339	0.619239	0.43133	0.971109
12530	9	Cdc25a	+	-0.0355361	6.30774	0.0111009	0.91609	0.99574
12534	10	Cdk1	-	-0.304988	5.94255	0.717664	0.396911	0.966954
12537	4	Cdk11b	+	-0.638027	5.78507	3.1673	0.0751265	0.936215
12539	9	Cdc37	-	0.163783	3.89724	0.26588	0.606109	0.982749
12540	4	Cdc42	-	-0.464125	6.38171	2.25438	0.133237	0.950207
12545	5	Cdc7	+	0.224688	6.49498	0.80859	0.368537	0.964949
12549	16	Arhgap31	-	0.428806	5.42548	2.13029	0.144413	0.962785
12550	8	Cdh1	+	0.224083	6.67027	1.31186	0.252058	0.964949
12552	8	Cdh11	-	0.316215	5.71501	2.89651	0.0887717	0.936215
12554	8	Cdh13	+	0.174598	5.68931	1.04062	0.307677	0.964949
12558	18	Cdh2	-	-0.113065	7.39524	0.395542	0.529401	0.977538
12560	8	Cdh3	+	0.161935	5.14347	1.61073	0.20439	0.963695
12561	2	Cdh4	+	-0.0692624	8.47665	0.340218	0.559703	0.980833
12563	15	Cdh6	-	-0.054124	5.64489	0.0822092	0.774326	0.990321
12564	8	Cdh8	-	-0.027426	6.8471	0.0404822	0.840541	0.993435
12566	10	Cdk2	-	-0.177093	5.76762	0.239249	0.624749	0.982749
12567	10	Cdk4	+	-0.0234445	1.39569	0.0171823	0.895711	0.994659
12568	5	Cdk5	-	0.395122	4.73901	0.63149	0.426809	0.971109
12569	11	Cdk5r1	+	0.0690425	7.80895	0.154099	0.694649	0.988907
12570	1	Cdk5r2	+	0.0112883	7.68254	0.0162105	0.898687	0.994659
12571	5	Cdk6	+	-0.393161	6.1799	1.21567	0.270211	0.964949
12572	13	Cdk7	-	0.100936	5.48759	0.0598695	0.806702	0.993435
12575	17	Cdkn1a	+	0.0106839	7.48033	0.000971546	0.975134	0.999573
12576	6	Cdkn1b	+	-0.507792	6.33718	2.28271	0.130823	0.94902
12577	7	Cdkn1c	-	-0.0345945	7.56354	0.0507719	0.821726	0.993435
12578	4	Cdkn2a	-	-0.0234418	6.78955	0.0370772	0.847308	0.993435
12579	4	Cdkn2b	-	-0.0782208	6.3843	0.0735624	0.786219	0.992521
12580	4	Cdkn2c	-	-0.218753	8.00397	1.19854	0.273614	0.964949
12581	9	Cdkn2d	-	-0.0388442	6.33031	0.0186404	0.891402	0.994659
12583	18	Cdo1	-	-0.136734	5.91613	0.328936	0.566286	0.981602
12585	7	Cdr2	-	0.0777812	6.71496	0.198523	0.655916	0.986427
12589	5	Ift81	-	-0.232703	4.97576	0.382465	0.536287	0.977972
12590	18	Cdx1	-	0.0743413	6.92497	0.598079	0.439312	0.974214
12591	5	Cdx2	-	-0.110721	7.35313	1.15235	0.283059	0.964949
12593	13	Cdyl	+	-0.129232	7.58689	0.361766	0.547527	0.980273
12606	7	Cebpa	+	-0.00102622	8.14287	3.83459e-05	0.995059	0.999573
12607	17	Cebpz	-	-0.241155	6.01245	0.380582	0.537292	0.978501
12608	2	Cebpb	+	-0.328048	7.58789	1.92751	0.165031	0.963695
12609	16	Cebpd	+	0.232457	7.27895	1.1611	0.281237	0.964949
12611	7	Cebpg	-	-0.276326	6.29033	0.950784	0.32952	0.964949
12614	15	Celsr1	-	0.133257	7.90218	1.93875	0.163805	0.963695
12615	5	Cenpa	+	0.416702	4.51739	0.713008	0.398447	0.966954
12616	2	Cenpb	-	0.246698	6.34662	1.58936	0.207417	0.963695
12617	5	Cenpc1	-	0.355386	6.06082	0.814652	0.366748	0.964949
12626	13	Cetn3	+	0.459535	6.32966	2.02405	0.154826	0.963695
12631	19	Cfl1	+	-0.45281	6.86026	2.54871	0.110384	0.938982
12632	12	Cfl2	-	-0.236757	7.09974	0.8108	0.367884	0.964949
12633	1	Cflar	+	0.0767719	6.44233	0.0481458	0.826322	0.993435
12642	19	Ch25h	-	-0.130129	4.76638	0.0522607	0.819175	0.993435
12647	14	Chat	-	-0.691802	0.094553	0.70388	0.401483	0.968112
12648	17	Chd1	+	-0.376998	4.87465	0.482791	0.487161	0.974813
12649	9	Chek1	-	-1.3061	4.20259	4.79591	0.0285274	0.901798
12651	15	Chkb	-	-0.660434	5.38699	3.23023	0.0722904	0.936215
12653	2	Chgb	+	0.0330962	5.72299	0.0297113	0.863147	0.993435
12660	19	Chka	+	-0.385334	6.02313	0.792811	0.373252	0.964949
12667	16	Chrd	+	-0.334667	6.20784	1.40287	0.236243	0.964949
12671	13	Chrm3	-	-0.0248924	7.26356	0.0265684	0.87052	0.993435
12672	2	Chrm4	+	0.0244673	7.05059	0.0442573	0.833376	0.993435
12675	19	Chuk	-	0.488902	6.18733	1.56876	0.210387	0.963695
12677	12	Vsx2	+	0.0441455	7.45709	0.386542	0.534123	0.977538
12683	18	Cidea	+	0.348844	4.49796	1.04501	0.306659	0.964949
12695	4	Patj	+	0.03838	5.65916	0.0163556	0.898237	0.994659
12696	10	Cirbp	+	-0.146712	6.08907	0.435562	0.509272	0.977538
12700	9	Cish	+	0.466054	5.25783	1.20785	0.271759	0.964949
12702	11	Socs3	-	0.112817	8.07796	0.481296	0.487836	0.974813
12703	16	Socs1	-	0.134469	8.21251	1.04195	0.307368	0.964949
12705	X	Cited1	-	-0.150747	7.13855	0.996936	0.318053	0.964949
12709	12	Ckb	-	-0.0608956	7.66873	0.172033	0.678311	0.988102
12721	7	Coro1a	-	-0.015867	5.27578	0.0200042	0.887525	0.993965
12724	16	Clcn2	-	-0.471374	5.57313	1.52967	0.216162	0.964949
12725	8	Clcn3	-	-0.397722	7.24698	2.50713	0.113332	0.938982
12727	7	Clcn4	-	0.275461	7.41829	0.488563	0.484569	0.974813
12728	X	Clcn5	-	0.309691	6.68362	6.73015	0.00947969	0.713649
12729	7	Clns1a	+	-0.675799	6.55771	4.96307	0.0258943	0.886445
12739	5	Cldn3	+	-0.199695	6.81945	1.60467	0.205243	0.963695
12740	5	Cldn4	-	-0.349478	5.33367	5.79528	0.0160693	0.819862
12741	16	Cldn5	+	0.0500791	7.28026	0.224071	0.635955	0.983905
12745	8	Clgn	+	-0.0379905	5.42286	0.0226062	0.880486	0.993517
12747	1	Clk1	-	0.439598	5.96058	1.71635	0.190163	0.963695
12748	3	Clk2	+	-0.735628	2.26195	0.768159	0.380787	0.964949
12750	11	Clk4	+	0.189721	4.07607	0.126378	0.722218	0.988907
12753	5	Clock	-	0.021939	7.66555	0.0127198	0.910203	0.99574
12757	4	Clta	+	0.123348	6.1922	0.13572	0.712574	0.988907
12764	6	Cmas	+	0.451318	5.86182	2.08187	0.149058	0.962785
12767	1	Cxcr4	-	0.101553	5.41563	0.21492	0.642938	0.983996
12777	11	Ccr10	-	-0.0152101	5.60337	0.016903	0.896557	0.994659
12785	6	Cnbp	-	-0.103925	6.11834	0.0985279	0.753603	0.988907
12793	14	Cnih1	-	-0.0533985	5.98452	0.0226414	0.880393	0.993517
12794	19	Cnih2	-	0.0431384	5.13608	0.0151383	0.902077	0.99546
12795	4	Plk3	-	-0.626977	6.42755	4.13538	0.0419956	0.936215
12798	10	Cnn2	+	-0.0802933	6.9518	0.291525	0.589245	0.982734
12799	11	Cnp	+	0.184568	6.55201	0.759012	0.383638	0.964949
12801	4	Cnr1	+	-0.0415522	7.25682	0.0805097	0.776608	0.990321
12804	4	Cntfr	-	-0.0710573	4.68221	0.218513	0.640175	0.983964
12807	3	Hps3	-	0.39532	5.63683	0.995892	0.318307	0.964949
12808	11	Cobl	-	0.309925	6.32943	1.46751	0.22574	0.964949
12810	12	Coch	+	-0.0599544	7.23575	0.199575	0.655064	0.986427
12812	11	Coil	+	0.0356766	6.58436	0.0179723	0.893354	0.994659
12816	9	Col12a1	-	0.0243362	7.07594	0.0293758	0.863914	0.993435
12817	10	Col13a1	-	0.27887	7.12117	3.59801	0.0578489	0.936215
12819	4	Col15a1	+	0.0194884	6.63878	0.0173235	0.895286	0.994659
12822	10	Col18a1	-	0.105407	6.46078	0.420292	0.516791	0.977538
12823	1	Col19a1	-	0.0865475	6.59199	0.227211	0.6336	0.982749
12824	15	Col2a1	-	-0.0771408	6.22878	0.353496	0.552141	0.980273
12826	8	Col4a1	-	-0.390951	6.07136	1.89323	0.168838	0.963695
12827	8	Col4a2	+	-0.0154043	5.26176	0.00166791	0.967423	0.999573
12831	2	Col5a1	+	0.0171203	7.2337	0.0206338	0.885781	0.993835
12834	10	Col6a2	-	0.0248977	4.41349	0.0140561	0.905625	0.995664
12840	4	Col9a2	+	-0.115886	2.33086	0.283832	0.594201	0.982734
12841	2	Col9a3	+	-0.0803089	6.29313	0.548704	0.458848	0.974214
12845	8	Comp	+	0.133923	7.49635	1.97156	0.160282	0.963695
12847	1	Copa	+	-0.472944	1.14613	0.235118	0.627754	0.982749
12848	2	Cops2	-	-0.353914	5.19816	0.786068	0.375292	0.964949
12850	7	Coq7	-	-0.306713	6.00282	0.745966	0.387757	0.964949
12856	16	Cox17	+	0.123374	5.87573	0.101139	0.750467	0.988907
12857	8	Cox4i1	+	-0.182997	5.26122	0.206149	0.649803	0.984531
12858	9	Cox5a	+	0.488562	7.46702	4.24792	0.0392984	0.936215
12859	1	Cox5b	+	-0.260423	6.8365	0.805187	0.369547	0.964949
12861	5	Cox6a1	-	0.0420758	5.96657	0.0147733	0.903259	0.99546
12864	15	Cox6c	-	-0.287966	6.35153	0.779043	0.377434	0.964949
12866	9	Cox7a2	-	0.00818267	6.96384	0.000503254	0.982102	0.999573
12867	13	Cox7c	-	-0.0694432	5.57559	0.0318662	0.858322	0.993435
12868	19	Cox8a	-	-0.0894765	6.18854	0.073119	0.786848	0.992845
12874	11	Cpd	-	-0.38275	6.46534	1.54381	0.214052	0.964949
12876	8	Cpe	-	-0.0417153	6.49229	0.0527485	0.818348	0.993435
12877	7	Cpeb1	-	-0.120351	7.79037	1.05498	0.304363	0.964949
12879	12	Cys1	-	0.13726	5.99689	0.269609	0.603594	0.982734
12889	5	Cplx1	-	-0.0414044	6.20061	0.120564	0.728424	0.988907
12890	13	Cplx2	+	-0.102658	7.61421	0.870018	0.35095	0.964949
12892	16	Cpox	+	0.242036	5.57617	0.438326	0.507931	0.977538
12894	19	Cpt1a	+	-0.186497	5.92317	0.277863	0.598105	0.982734
12896	4	Cpt2	-	0.213648	5.80108	0.376462	0.539503	0.97889
12903	9	Crabp1	+	-0.275407	5.62263	2.60177	0.106745	0.936361
12905	10	Cradd	-	0.970289	2.8776	1.40235	0.236331	0.964949
12908	2	Crat	-	-0.0622264	5.50722	0.0274451	0.86842	0.993435
12909	5	Crcp	+	-0.356697	6.0691	0.944907	0.331019	0.964949
12912	1	Creb1	+	-0.203339	7.73269	0.891536	0.345061	0.964949
12913	4	Creb3	+	0.154203	5.31437	0.0890384	0.765403	0.989939
12914	16	Crebbp	-	-0.762329	7.07515	9.70481	0.00183786	0.526596
12915	17	Atf6b	+	-0.244824	6.74821	0.659612	0.416697	0.969709
12916	18	Crem	-	0.263936	6.14836	0.716092	0.397429	0.966954
12918	3	Crh	-	-0.143711	5.23209	0.267487	0.605022	0.982749
12921	11	Crhr1	+	-0.0114423	8.00765	0.0200733	0.887333	0.993965
12922	6	Crhr2	-	0.168584	6.39713	0.5631	0.453014	0.974214
12925	12	Crip1	+	-0.914558	3.28961	1.14618	0.28435	0.964949
12927	8	Bcar1	-	-0.225997	7.3972	1.24367	0.264765	0.964949
12928	11	Crk	+	-0.235608	6.7811	0.723874	0.394876	0.966954
12929	16	Crkl	+	-0.648655	7.3021	7.00041	0.00814912	0.705662
12931	8	Crlf1	+	0.0250567	7.34808	0.0494847	0.823962	0.993435
12933	5	Crmp1	+	-0.103304	8.13462	1.01225	0.314364	0.964949
12934	14	Dpysl2	-	-0.121693	7.34314	1.0648	0.302122	0.964949
12936	18	Pcdha4	+	0.0712	1.34759	0.0628513	0.802045	0.993365
12941	18	Pcdha5	+	-0.0124806	5.27313	0.0103707	0.918886	0.99574
12952	10	Cry1	-	-0.0166263	8.163	0.00729891	0.931917	0.996415
12953	2	Cry2	-	-0.0226166	6.0343	0.0043968	0.947132	0.998815
12958	1	Cryba2	-	0.0671726	6.01482	0.179613	0.671706	0.987895
12972	3	Cryz	+	0.997067	4.65013	6.02809	0.0140799	0.814689
12974	10	Cs	+	-0.220477	6.24628	0.398462	0.527885	0.977538
12977	3	Csf1	-	0.0737987	4.08775	0.0194383	0.889117	0.994454
12982	19	Csf2ra	-	0.121501	7.52975	0.619329	0.431297	0.971109
12988	9	Csk	-	-0.0373651	6.59954	0.0128588	0.909716	0.99574
12995	2	Csnk2a1	+	0.705929	5.33551	2.91678	0.0876624	0.936215
13001	17	Csnk2b	-	-0.400456	6.00302	1.25583	0.262442	0.964949
13002	2	Dnajc5	+	-0.275462	6.87185	0.765197	0.381707	0.964949
13003	13	Vcan	-	0.0805626	-0.280024	8.69204e-06	0.997648	0.999695
13006	19	Smc3	+	0.589161	6.42284	3.17903	0.0745888	0.936215
13007	1	Csrp1	+	-0.223568	5.93498	0.587012	0.443577	0.974214
13008	10	Csrp2	+	-0.417662	6.36438	1.63683	0.200761	0.963695
13010	2	Cst3	-	0.606138	3.91271	1.02872	0.31046	0.964949
13014	10	Cstb	+	-0.340667	3.38462	0.325776	0.568157	0.981602
13016	5	Ctbp1	-	0.0341756	7.15554	0.0169771	0.896332	0.994659
13017	7	Ctbp2	-	-0.018112	8.87793	0.0253791	0.873426	0.993435
13018	8	Ctcf	+	-0.242646	7.34174	0.813917	0.366965	0.964949
13026	16	Pcyt1a	+	0.135316	7.11382	0.243388	0.62177	0.982749
13030	14	Ctsb	+	0.0330457	5.61159	0.00545695	0.941113	0.997404
13032	7	Ctsc	+	-0.576918	-1.73219	0.289103	0.590796	0.982734
13033	7	Ctsd	-	-0.0274778	6.8389	0.00758616	0.930593	0.996415
13036	9	Ctsh	+	0.502051	5.61851	1.90482	0.16754	0.963695
13039	13	Ctsl	-	-0.51919	6.19338	2.32674	0.127168	0.943634
13046	2	Celf1	+	-0.721382	6.24387	5.52566	0.0187396	0.830708
13047	5	Cux1	-	-0.310491	7.77423	1.68213	0.194642	0.963695
13048	5	Cux2	-	0.26394	6.37744	0.974564	0.323545	0.964949
13052	16	Cxadr	+	-0.171868	6.40012	0.372307	0.541749	0.97889
13056	11	Cyb561	-	0.329017	7.17285	1.69231	0.193297	0.963695
13057	8	Cyba	-	-0.152281	4.39704	1.01617	0.31343	0.964949
13063	6	Cycs	-	-1.34896	5.07447	5.67286	0.0172293	0.824438
13078	17	Cyp1b1	-	0.143379	6.66813	1.24269	0.264954	0.964949
13081	2	Cyp24a1	-	-0.138603	5.78039	0.388307	0.533191	0.977538
13082	19	Cyp26a1	+	-0.117868	7.72343	0.685831	0.407586	0.968925
13115	10	Cyp27b1	+	-0.730042	-1.59674	1.08368	0.297876	0.964949
13116	12	Cyp46a1	+	-0.341798	6.09759	2.7896	0.094878	0.936215
13121	5	Cyp51	-	-0.598457	5.85476	3.30526	0.0690585	0.936215
13123	3	Cyp7b1	-	-0.341789	5.36166	0.932785	0.33414	0.964949
13131	4	Dab1	+	0.0669189	7.58171	0.274277	0.600477	0.982734
13132	15	Dab2	+	-0.0252013	5.50639	0.0128771	0.909652	0.99574
13135	14	Dad1	-	-0.582962	6.30043	2.721	0.0990358	0.936215
13138	9	Dag1	-	0.202531	7.23156	0.56462	0.452405	0.974214
13139	10	Dgka	-	-0.00673077	6.20143	0.000472817	0.982652	0.999573
13143	9	Dapk2	+	0.620564	5.79174	2.91724	0.0876379	0.936215
13144	10	Dapk3	+	-0.0769196	6.29689	0.0377235	0.845999	0.993435
13163	17	Daxx	+	0.167737	5.84899	0.284715	0.593627	0.982734
13164	17	Dazl	-	0.0492282	6.87891	0.0370601	0.847343	0.993435
13167	1	Dbi	-	-0.0940308	5.92742	0.066442	0.796589	0.993365
13169	11	Dbnl	+	-0.0434101	6.43193	0.016607	0.897462	0.994659
13170	7	Dbp	+	-0.208824	5.14592	0.234975	0.627859	0.982749
13172	7	Dbx1	-	-0.145455	5.97818	1.60729	0.204873	0.963695
13175	3	Dclk1	+	0.0721309	5.41656	0.131538	0.716843	0.988907
13177	17	Eci1	+	0.361068	6.22695	1.27513	0.258807	0.964949
13178	5	Dck	+	-0.943563	6.49177	5.96643	0.0145807	0.814689
13185	16	Vps26c	-	-0.574706	6.33634	3.30728	0.0689734	0.936215
13191	6	Dctn1	+	-0.181769	4.02214	0.219824	0.639174	0.983964
13194	19	Ddb1	+	-0.753939	4.1139	1.49413	0.221577	0.964949
13196	15	Asap1	-	-0.0328966	7.60628	0.0254751	0.873189	0.993435
13197	6	Gadd45a	-	0.0302507	4.43288	0.00451958	0.9464	0.998738
13198	10	Ddit3	+	-0.313845	2.98143	0.237454	0.626051	0.982749
13199	15	Ddn	-	0.14615	5.44387	0.433212	0.510417	0.977538
13200	4	Ddost	+	-0.0072244	6.02327	0.000301906	0.986137	0.999573
13204	5	Dhx15	-	-0.0926714	5.99186	0.0962532	0.756373	0.988907
13205	X	Ddx3x	+	0.0786207	5.66132	0.0884241	0.76619	0.990075
13206	13	Ddx4	-	-0.0164102	6.03201	0.0135244	0.907419	0.99574
13207	11	Ddx5	-	-0.0950965	7.05316	0.0923311	0.761234	0.98941
13209	9	Ddx6	+	0.0883314	5.68613	0.0833641	0.772789	0.990321
13211	1	Dhx9	-	-1.10437	5.7649	11.3551	0.000752392	0.520794
13244	1	Degs1	-	0.0194106	6.7795	0.00553903	0.940672	0.997404
13340	19	Slc29a2	+	-0.954726	5.12823	3.71868	0.053807	0.936215
13345	1	Twist2	+	0.0198082	7.44512	0.035174	0.851232	0.993435
13346	1	Des	+	-0.0489212	7.16663	0.270639	0.602904	0.982734
13347	4	Dffa	+	-0.653368	4.60458	2.11801	0.145576	0.962785
13350	15	Dgat1	-	-0.397584	7.13436	1.6681	0.196513	0.963695
13353	16	Dgcr6	+	0.0762959	5.29408	0.0462866	0.829656	0.993435
13356	16	Dgcr2	-	-0.528255	5.45576	1.57512	0.209465	0.963695
13358	16	Slc25a1	-	-0.0980119	7.50147	0.331062	0.565034	0.981602
13361	13	Dhfr	+	0.161496	5.22399	0.133181	0.715156	0.988907
13363	15	Dhh	-	0.438411	3.73038	2.32747	0.127108	0.943634
13367	18	Diaph1	-	-0.436036	6.4536	1.95846	0.161678	0.963695
13368	4	Dffb	-	-0.434804	6.7008	2.47095	0.115968	0.941056
13382	12	Dld	-	-0.46242	5.50904	1.30562	0.253189	0.964949
13383	16	Dlg1	+	-0.137638	5.19062	0.123137	0.725656	0.988907
13384	11	Mpp3	-	-0.476216	5.68072	3.43672	0.0637622	0.936215
13386	12	Dlk1	+	0.10448	5.64311	0.255117	0.613495	0.982749
13388	17	Dll1	-	-0.0904011	7.78264	0.325569	0.56828	0.981602
13389	7	Dll3	-	0.0464271	5.6812	0.0892043	0.765191	0.98987
13390	2	Dlx1	+	-0.053155	5.74223	0.0434505	0.834879	0.993435
13392	2	Dlx2	-	0.0166188	8.34651	0.047503	0.827467	0.993435
13393	11	Dlx3	+	0.0823474	7.97836	1.20137	0.273048	0.964949
13394	11	Dlx4	-	0.253293	5.81174	1.00383	0.316385	0.964949
13395	6	Dlx5	-	-0.130681	4.55346	0.274235	0.600505	0.982734
13396	6	Dlx6	+	0.231605	4.32191	1.10977	0.292131	0.964949
13401	7	Dmwd	+	0.193795	5.82431	0.286066	0.592752	0.982734
13404	15	Dmc1	-	-0.0401698	4.08232	0.0190664	0.890176	0.994575
13411	12	Dnah11	-	-0.244164	5.45978	1.67837	0.195142	0.963695
13418	2	Dnajc1	-	0.144429	6.44006	0.222477	0.637159	0.983964
13423	8	Dnase2a	+	-0.0288525	6.45121	0.0328267	0.856225	0.993435
13424	12	Dync1h1	+	-0.18707	6.79893	0.438489	0.507852	0.977538
13426	6	Dync1i1	+	-0.00811923	5.13415	0.00151664	0.968935	0.999573
13427	2	Dync1i2	+	0.246131	6.09427	0.418274	0.5178	0.977538
13429	2	Dnm1	-	-0.439035	6.74465	3.00747	0.0828813	0.936215
13430	9	Dnm2	+	0.248359	5.10085	0.502542	0.478385	0.974813
13433	9	Dnmt1	-	-0.488973	5.0912	1.19265	0.274795	0.964949
13435	12	Dnmt3a	+	-0.249662	3.07908	0.445302	0.504575	0.977538
13436	2	Dnmt3b	+	-0.162938	7.08265	0.303108	0.58194	0.981602
13437	1	Dnpep	-	-0.248315	6.44193	0.738435	0.390163	0.964949
13445	5	Cdk2ap1	-	-0.172704	7.39929	0.676925	0.410648	0.968925
13446	7	Doc2a	+	0.0561982	5.49809	0.117524	0.731735	0.988907
13447	11	Doc2b	-	0.0258709	5.4688	0.0326333	0.856645	0.993435
13448	6	Dok1	-	0.00754278	6.08401	0.00125304	0.971762	0.999573
13476	18	Reep5	-	-0.106544	6.91383	0.159622	0.689505	0.988907
13478	9	Dpagt1	+	-0.0368908	4.16237	0.00425478	0.947992	0.998831
13480	2	Dpm1	-	0.37318	6.06731	1.04707	0.306183	0.964949
13483	5	Dpp6	+	0.153245	6.27804	0.58769	0.443314	0.974214
13486	5	Dr1	+	0.365011	6.81184	1.68851	0.193797	0.963695
13488	13	Drd1	-	0.216029	4.52469	0.965042	0.32592	0.964949
13489	9	Drd2	+	-0.0285973	6.15761	0.0632069	0.801497	0.993365
13491	7	Drd4	+	-0.0338379	5.63649	0.0380167	0.84541	0.993435
13492	5	Drd5	+	-0.025443	6.55056	0.0237785	0.87745	0.993435
13494	11	Drg1	-	-0.407581	5.72977	1.05771	0.303738	0.964949
13495	11	Drg2	+	-0.423252	5.6055	1.45933	0.227037	0.964949
13496	10	Arid3a	+	-0.0774329	6.91551	0.0958153	0.75691	0.988957
13506	18	Dsc2	-	0.260241	5.55211	0.85422	0.355361	0.964949
13508	16	Dscam	-	0.0411175	6.3289	0.0412227	0.839109	0.993435
13511	18	Dsg2	+	-0.194825	5.10292	0.335149	0.562643	0.980833
13518	1	Dst	+	0.139891	5.76523	0.207025	0.64911	0.984531
13521	18	Slc26a2	-	-0.0982723	6.45669	0.0755732	0.783389	0.991853
13527	18	Dtna	+	0.0266918	7.19218	0.0291584	0.864414	0.993435
13528	12	Dtnb	+	-0.152758	6.92708	0.330259	0.565507	0.981602
13537	2	Dusp2	+	-0.026052	7.31111	0.0123473	0.911522	0.99574
13542	4	Dvl1	+	-0.463471	6.36254	3.15007	0.0759236	0.936215
13543	11	Dvl2	+	0.0992408	5.56189	0.062396	0.802748	0.993365
13544	16	Dvl3	+	0.0329602	5.63712	0.00866181	0.925849	0.996415
13548	16	Dyrk1a	+	-0.0182599	8.15414	0.00689766	0.93381	0.996814
13549	7	Dyrk1b	+	-0.609311	6.37255	3.70685	0.0541895	0.936215
13555	2	E2f1	-	0.0155102	6.70624	0.00229965	0.961752	0.999573
13557	13	E2f3	-	-0.0745336	7.6965	0.103319	0.747883	0.988907
13559	3	E2f5	+	-0.191494	5.70324	0.342957	0.558127	0.980833
13560	17	E4f1	-	-0.15931	4.88963	0.128948	0.719526	0.988907
13589	2	Mapre1	+	-0.317549	4.77156	0.577189	0.447416	0.974214
13591	11	Ebf1	+	-0.136156	6.60416	0.339453	0.560145	0.980833
13592	14	Ebf2	+	0.0328157	7.66572	0.0991178	0.752891	0.988907
13593	7	Ebf3	-	0.138209	8.23464	1.19526	0.274271	0.964949
13599	1	Ecel1	-	-0.00489775	7.6859	0.00200886	0.964251	0.999573
13603	1	Opn3	-	-0.390709	5.77696	1.2567	0.262277	0.964949
13605	3	Ect2	-	0.407706	5.42591	1.07828	0.299082	0.964949
13609	3	S1pr1	-	0.105463	3.93716	0.0135738	0.907251	0.99574
13610	13	S1pr3	+	-0.152149	5.99069	0.865818	0.352116	0.964949
13611	10	S1pr4	-	0.241089	3.17588	1.38004	0.240094	0.964949
13616	2	Edn3	+	-0.139124	6.3905	0.835342	0.360732	0.964949
13619	6	Phc1	-	0.20984	5.78738	0.297081	0.585718	0.98208
13626	7	Eed	-	0.167143	6.34424	0.222203	0.637366	0.983964
13627	9	Eef1a1	-	0.196612	6.97357	0.550457	0.458131	0.974214
13628	2	Eef1a2	-	0.11429	6.53994	0.739939	0.389681	0.964949
13629	10	Eef2	+	-0.335891	5.94204	0.996854	0.318073	0.964949
13631	7	Eef2k	+	-0.185644	4.21063	0.153596	0.695122	0.988907
13636	3	Efna1	-	0.409722	3.28931	0.314231	0.575095	0.981602
13637	10	Efna2	+	0.243447	3.36124	0.365782	0.545313	0.980273
13638	3	Efna3	-	-0.00105013	6.462	5.24056e-05	0.994224	0.999573
13639	3	Efna4	-	-0.158437	5.60488	0.327074	0.567387	0.981602
13640	17	Efna5	-	-0.107023	8.59651	0.970392	0.324582	0.964949
13641	X	Efnb1	+	0.164339	7.10911	1.08997	0.296478	0.964949
13642	8	Efnb2	-	0.0145652	8.02264	0.0114891	0.91464	0.99574
13643	11	Efnb3	-	0.0447486	5.98871	0.178187	0.672936	0.988085
13644	14	Efs	-	-0.156081	7.14952	1.30297	0.253671	0.964949
13649	11	Egfr	+	-0.047703	7.52589	0.0696118	0.791903	0.993365
13650	11	Rhbdf1	-	0.0638504	7.06082	0.0618346	0.803619	0.993365
13653	18	Egr1	+	0.20419	5.40899	0.2275	0.633384	0.982749
13654	10	Egr2	+	0.0572613	8.0836	0.246633	0.619456	0.982749
13655	14	Egr3	+	0.0396296	8.61272	0.131881	0.716489	0.988907
13656	6	Egr4	-	0.048585	8.42971	0.389532	0.532546	0.977538
13660	19	Ehd1	+	-0.123975	6.86797	0.276713	0.598864	0.982734
13663	9	Ei24	-	-0.885955	6.17433	7.23109	0.00716516	0.677812
13664	18	Eif1a	+	-0.495941	4.56864	0.860616	0.353566	0.964949
13665	12	Eif2s1	+	-0.617225	5.34698	1.88657	0.169589	0.963695
13666	6	Eif2ak3	+	0.185153	5.19521	0.154427	0.694341	0.988907
13667	5	Eif2b4	-	-0.137528	6.20587	0.193369	0.660127	0.986427
13669	19	Eif3a	-	0.0520513	6.65033	0.035522	0.850506	0.993435
13681	11	Eif4a1	-	0.0363253	6.09516	0.0122248	0.911961	0.99574
13682	16	Eif4a2	+	0.162182	7.16535	0.363376	0.546637	0.980273
13684	3	Eif4e	+	-0.306224	7.36571	1.59578	0.206503	0.963695
13685	8	Eif4ebp1	+	0.177107	6.39791	0.318013	0.572804	0.981602
13688	10	Eif4ebp2	-	-0.303878	6.10926	0.912103	0.339557	0.964949
13690	7	Eif4g2	-	-0.230319	7.25378	0.87106	0.350662	0.964949
13709	14	Elf1	+	0.43855	5.59419	1.37448	0.241043	0.964949
[truncated: 10,500 more rows]

## Sheet: FKOvsWT_Non-CGI_RRBS
EntrezID	Chr	Symbol	Strand	logFC	logCPM	LR	PValue	FDR
100034361	2	Mfap1b	-	0.452206	6.46718	0.528469	0.467251	0.999901
100034675	13	Gm11335	-	-2.59226	4.17366	5.18699	0.0227566	0.999901
100036520	2	Gata5os	+	0.0849494	6.37297	0.076961	0.781459	0.999901
100036523	7	Gm16982	-	-0.214469	6.8165	0.799668	0.371193	0.999901
100038358	2	Gm10857	+	-0.0765773	5.83306	0.149952	0.698582	0.999901
100038371	13	Zfp389	-	1.06758	4.49833	0.994224	0.318712	0.999901
100038374	2	Gm10714	-	-0.270441	2.02981	0.0640383	0.800223	0.999901
100038429	17	Gm10505	+	0.299778	7.53619	5.77567	0.0162495	0.999901
100038454	2	Platr8	-	-0.0283306	7.30263	0.0706367	0.790412	0.999901
100038479	10	Gm10787	+	-0.218873	3.55835	0.243451	0.621724	0.999901
100038494	13	Gm10782	+	-0.121883	4.01052	0.122764	0.726056	0.999901
100038504	5	Gm10369	+	0.350136	4.98311	1.35169	0.244983	0.999901
100038526	4	Gm16008	-	-0.0133976	8.37088	0.0114976	0.914609	0.999901
100038555	7	Gm10578	+	0.23508	5.63204	1.09982	0.294306	0.999901
100038560	9	Gm10687	-	0.152269	8.82744	0.327537	0.567113	0.999901
100038566	9	Gm10658	-	-2.43569	5.56053	4.83205	0.0279353	0.999901
100038570	11	Prcd	+	0.0181249	7.86103	0.0140826	0.905537	0.999901
100038571	4	Gm12863	-	0.101864	3.36918	0.105071	0.745827	0.999901
100038577	13	Gm10790	+	-0.158247	4.52856	0.0600298	0.806449	0.999901
100038584	X	Gm14812	-	-0.0788579	8.29036	0.660524	0.416375	0.999901
100038595	4	Gm16287	-	-0.00113503	6.73474	7.10921e-05	0.993273	0.99992
100038600	11	Gm11529	-	0.144677	7.37073	0.373615	0.541041	0.999901
100038601	11	Gm11691	+	0.148947	6.74294	0.516312	0.472419	0.999901
100038618	14	Gm10847	+	-0.559935	4.74703	1.05817	0.303634	0.999901
100038636	11	B230344G16Rik	-	0.0777356	7.67584	0.224685	0.635493	0.999901
100038657	1	Myocos	-	-0.252815	4.64293	0.598222	0.439257	0.999901
100038659	15	Mirt2	-	0.264977	7.1363	3.22826	0.0723777	0.999901
100038689	12	Gm10421	-	-0.179256	8.63411	2.07678	0.149556	0.999901
100038706	8	Gm10637	-	0.0873179	6.2322	0.121715	0.727182	0.999901
100038714	6	Gm15401	+	0.17898	7.50742	0.955294	0.328375	0.999901
100038718	17	Gm10494	-	-0.104724	4.34046	0.0846548	0.771086	0.999901
100038728	15	Gm10373	-	-1.38261	5.12074	1.75163	0.185672	0.999901
100038732	11	Gm11681	-	0.446972	4.72032	1.97999	0.159391	0.999901
100038746	17	Gm1976	-	-0.36927	7.89311	0.540084	0.462398	0.999901
100038854	16	Cstdc6	-	0.192083	5.232	0.501771	0.478723	0.999901
100038927	8	Defa30	+	0.387812	7.51645	6.70445	0.00961724	0.999901
100039055	X	Gm16404	+	0.381064	3.83689	1.58711	0.20774	0.999901
100039123	2	Gm14295	+	0.632723	8.37657	4.31914	0.0376859	0.999901
100039139	15	Ccdc152	-	-0.169136	7.47443	0.620416	0.430893	0.999901
100039176	2	Gm13580	+	0.391032	6.87212	2.66257	0.102735	0.999901
100039222	9	Gm2109	+	-0.527986	4.38585	1.24167	0.265149	0.999901
100039503	14	Gm2274	+	-1.73149	1.81847	2.02636	0.15459	0.999901
100039641	6	E330012B07Rik	+	0.234252	7.16105	1.48815	0.222504	0.999901
100039672	4	Msmp	-	-0.116873	5.15758	0.105041	0.745862	0.999901
100039691	13	Lncenc1	+	0.00134091	8.22928	5.77762e-05	0.993935	0.99992
100039781	4	Hrct1	+	-0.0509765	5.63546	0.0230042	0.879446	0.999901
100039801	8	Cldn24	+	0.107001	5.10477	0.100797	0.750875	0.999901
100039911	15	Gm2491	-	0.137575	5.8274	0.476315	0.490096	0.999901
100039913	X	Rhox2b	+	-0.311732	6.39002	1.00792	0.315403	0.999901
100039946	7	Siglecl1	-	-0.0862223	8.35882	0.353443	0.55217	0.999901
100040214	16	Gm10228	-	0.0791283	4.80497	0.0882005	0.766477	0.999901
100040339	12	Gm2721	-	0.342099	6.30582	2.72243	0.0989476	0.999901
100040421	13	Gm2762	+	-0.0522036	7.05952	0.0992961	0.752676	0.999901
100040507	8	Gm2814	-	-0.212164	3.48543	0.289962	0.590245	0.999901
100040525	17	Tmem181c-ps	-	0.380691	4.23333	0.717508	0.396963	0.999901
100040557	4	Gm12408	+	0.07002	6.99557	0.142754	0.705558	0.999901
100040572	13	Gm2848	-	0.00543009	5.61953	0.000887797	0.97623	0.999901
100040792	11	Gm11627	-	0.0843378	8.04153	0.24786	0.618586	0.999901
100040846	10	5930403N24Rik	+	0.2546	8.9526	0.702537	0.401933	0.999901
100040882	3	1700017G19Rik	-	0.117626	6.21146	0.201159	0.653787	0.999901
100040902	5	Gm3032	+	0.250378	6.19422	2.0667	0.150547	0.999901
100040970	7	Rpl14-ps1	+	-0.42032	5.98134	1.53794	0.214924	0.999901
100041062	4	Gm13286	+	0.330918	8.37972	0.405056	0.52449	0.999901
100041085	10	Mfsd4b3-ps	-	-0.32435	8.98942	0.591995	0.441649	0.999901
100041099	10	Gm3137	-	0.288533	6.63911	0.96828	0.32511	0.999901
100041108	3	Gm3143	-	0.140097	2.32657	0.00399298	0.949615	0.999901
100041311	11	Gm11978	-	-0.363697	5.93169	1.24726	0.264077	0.999901
100041339	6	Gm3279	+	0.349863	5.82567	2.68817	0.101096	0.999901
100041347	11	Ccdc201	-	-0.121745	5.97089	0.427365	0.513285	0.999901
100041420	13	Gm3325	+	0.913991	7.50335	3.67747	0.0551526	0.999901
100041480	3	Gm9833	+	-0.055594	5.86535	0.0176804	0.894219	0.999901
100041546	15	Ly6c2	-	0.127888	5.57418	0.433945	0.51006	0.999901
100041548	5	Gm3402	+	-0.529786	4.49178	4.82724	0.0280134	0.999901
100041554	5	Gm3404	+	0.341065	4.44045	1.31614	0.251286	0.999901
100041655	15	Gm10863	+	0.0884833	7.53863	0.325048	0.568589	0.999901
100041677	4	Zfp984	-	1.0218	5.35415	1.26063	0.261532	0.999901
100041805	5	Gm3519	+	0.454471	6.63685	4.21163	0.0401478	0.999901
100041931	2	Gm13403	-	0.189143	7.19619	0.454654	0.500133	0.999901
100041979	13	Gm3604	-	-0.458776	7.72771	3.3638	0.0666439	0.999901
100042065	1	Gm3646	-	0.757902	3.83551	2.66062	0.10286	0.999901
100042173	11	Rps15a-ps6	-	2.52165	3.01629	5.28105	0.0215587	0.999901
100042194	2	Gm13446	-	0.0128543	5.27456	0.00401179	0.949497	0.999901
100042235	14	Gm3739	-	0.0811243	5.38721	0.0963979	0.756196	0.999901
100042314	9	Gm10639	+	2.22954	1.97966	12.1801	0.000483019	0.333766
100042415	14	Mnd1-ps	+	0.0953692	3.40718	0.0366008	0.84828	0.999901
100042450	7	Smim17	+	0.224927	7.5737	1.56493	0.210945	0.999901
100042605	5	Rbakdn	-	-0.140592	7.58893	1.26557	0.260599	0.999901
100042639	10	Gm3942	+	0.396457	6.39517	2.4682	0.116171	0.999901
100042679	17	Gm16386	-	-0.476402	7.93655	0.986641	0.320565	0.999901
100042715	8	Gm3985	-	0.0665153	5.01385	0.0908199	0.763137	0.999901
100042785	9	Cldn25	-	0.32471	5.1425	2.27883	0.131151	0.999901
100042794	13	Gm4035	-	-0.28977	4.34614	0.874112	0.349819	0.999901
100042880	7	Rpl17-ps10	-	0.186186	6.51932	0.531137	0.466129	0.999901
100042948	16	Gm15760	-	-0.00981454	5.22587	0.00176322	0.966506	0.999901
100043057	16	Tmem207	-	0.263357	5.21389	0.530354	0.466458	0.999901
100043089	18	Gm4221	+	0.155057	6.24595	0.0962479	0.75638	0.999901
100043147	16	Gm4262	+	0.0867106	4.46714	0.128061	0.720451	0.999901
100043150	7	Gm4265	+	-0.0689081	4.13707	0.0135106	0.907466	0.999901
100043169	14	Gm4278	+	0.420418	4.27416	1.41683	0.233926	0.999901
100043213	X	5330434G04Rik	-	0.0957689	7.64262	0.434559	0.509761	0.999901
100043229	7	Gm10046	+	0.290056	7.52717	0.626949	0.428477	0.999901
100043232	2	3110099E03Rik	-	0.626798	4.79144	2.19249	0.138685	0.999901
100043387	2	Gm14305	+	-0.0910578	5.8582	0.0187632	0.891047	0.999901
100043403	2	Gm14410	-	-0.0901622	5.83686	0.016669	0.897272	0.999901
100043424	2	Morrbid	-	-0.217658	6.18586	2.33164	0.126768	0.999901
100043450	19	AA387883	+	0.0826158	7.6679	0.274994	0.600002	0.999901
100043507	16	Gng5-ps	+	-0.114243	6.53255	0.168809	0.681173	0.999901
100043513	10	Gm4489	+	-0.437621	5.92359	2.66495	0.102581	0.999901
100043706	7	Gm4598	+	-0.0867969	8.5634	0.476135	0.490178	0.999901
100043757	2	Zfp831	+	0.00927274	7.26345	0.00226171	0.962069	0.999901
100043766	2	Gm14057	-	0.0713113	7.50918	0.174309	0.67631	0.999901
100043772	7	Zfp850	-	0.280676	5.29632	0.152167	0.696473	0.999901
100043793	6	Gm4651	+	-0.000930041	7.6721	2.97889e-05	0.995645	0.99992
100043842	7	Scgb2b11	-	0.127509	7.15527	0.644611	0.422046	0.999901
100043856	7	Scgb2b18	-	0.134585	7.0256	0.842002	0.358825	0.999901
100043868	7	Scgb1b30	+	0.571599	4.138	1.56765	0.210549	0.999901
100043899	2	R3hdml	+	0.185473	6.95486	0.918161	0.337958	0.999901
100044193	17	Gm20939	+	-0.321785	6.78414	0.1458	0.702581	0.999901
100045066	1	Gm17767	-	0.0803023	5.86476	0.0910147	0.762891	0.999901
100045778	4	Rnf223	+	0.0283026	8.05733	0.105871	0.744895	0.999901
100045792	10	Ect2l	-	-0.420228	6.65114	4.32416	0.0375751	0.999901
100047133	1	Gm16894	-	0.463323	4.96211	1.21067	0.271199	0.999901
100047482	5	Pitpnm2os2	+	0.21421	7.37005	2.06713	0.150504	0.999901
100049161	4	Gm13032	+	0.376341	6.48759	3.90079	0.0482634	0.999901
100049549	8	Mir181d	-	0.456986	5.16588	3.53423	0.0601144	0.999901
100049710	7	Mir290a	+	0.00577208	5.93756	0.00126968	0.971575	0.999901
100101457	9	A830035O19Rik	+	-0.0856124	6.83919	0.0788644	0.778842	0.999901
100124438	7	Mir343	+	0.0107124	6.76172	0.00132267	0.970989	0.999901
100124450	12	Mir544	+	-1.58146	1.32094	3.57455	0.0586713	0.999901
100124452	14	Mir598	+	0.830657	4.02008	6.01798	0.0141609	0.999901
100124457	4	Mir873a	-	0.305917	5.43062	2.0948	0.147801	0.999901
100124459	17	Mir877	-	0.162055	7.12526	0.665061	0.414779	0.999901
100124471	7	Mir291b	+	0.0436292	8.37522	0.0923766	0.761177	0.999901
100124481	3	Mir190b	+	0.188685	7.34838	2.39776	0.121509	0.999901
100124483	1	Mir297c	+	-0.215119	2.7415	0.17026	0.679881	0.999901
100124489	13	Mir582	+	0.208754	6.50201	0.383277	0.535855	0.999901
100124491	13	Mir874	-	0.0452387	6.70362	0.0779864	0.780045	0.999901
100126226	15	Krt83	-	0.289526	2.92664	0.534845	0.464577	0.999901
100126242	17	Frs3os	-	0.030282	8.02785	0.0283675	0.866248	0.999901
100126776	17	Esp24	+	-0.0979044	3.74028	0.0490687	0.824692	0.999901
100135654	X	Rhox3c	+	0.13794	8.0558	1.02798	0.310633	0.999901
100163	4	Pafah2	+	0.299214	7.44673	2.28981	0.130226	0.999901
100165	4	AI507597	+	0.329356	6.87171	1.34618	0.245946	0.999901
100169889	7	Peg3os	+	0.0638472	7.22156	0.0994982	0.752433	0.999901
100182	4	Akna	-	-0.0539452	7.73642	0.0995766	0.752338	0.999901
100188919	14	Gm45915	+	-0.0069535	8.13607	0.00338353	0.953615	0.999901
100191037	10	Krtap10-4	-	-0.103199	5.59365	0.229872	0.631619	0.999901
100216474	17	Ttll2	-	-0.74913	3.6981	3.22459	0.0725399	0.999901
100216536	11	Snord1c	+	-0.00399924	6.32992	0.000156538	0.990018	0.99992
100217415	1	Scarna6	+	0.449158	6.2761	6.78658	0.00918456	0.999901
100217418	4	Snora44	+	-0.224412	4.76287	0.426227	0.513846	0.999901
100217424	4	Snord38a	-	-0.866462	3.8183	1.64163	0.200101	0.999901
100217433	7	Snord88a	+	0.344104	6.70684	2.53561	0.111304	0.999901
100217440	4	Snora61	+	0.250633	3.08944	0.454016	0.500434	0.999901
100217441	7	Snord23	-	-0.0113774	6.63003	0.00861034	0.926069	0.999901
100217445	14	Snord8	-	-0.529154	3.55418	0.670134	0.413005	0.999901
100217450	13	Snora47	+	0.0393916	5.12858	0.0239666	0.87697	0.999901
100217454	10	Snord37	+	0.0307815	6.77925	0.0419535	0.837709	0.999901
100217455	11	Snord49a	+	-0.101268	6.12459	0.154132	0.694617	0.999901
100217462	17	Snord92	+	0.228019	4.0373	0.242706	0.622258	0.999901
100217467	11	Snora5c	-	-0.0882697	5.80939	0.0675955	0.79487	0.999901
100217469	11	Snord91a	+	-0.561466	4.79612	2.20595	0.137479	0.999901
100233207	3	Gm17359	+	0.209686	8.07381	1.35846	0.243805	0.999901
100270707	X	Gm14379	+	-0.135023	8.76014	1.09677	0.294976	0.999901
100271882	2	Gm14139	+	0.264389	6.43948	2.53739	0.111178	0.999901
100271928	8	Gm15881	-	0.244499	7.13449	2.27695	0.13131	0.999901
100302592	2	Snord14a	+	0.0489729	7.33163	0.0866659	0.768459	0.999901
100302600	15	Snord43	-	1.14239	2.43156	1.33551	0.247827	0.999901
100303645	7	D7Ertd143e	+	0.137535	5.53391	0.438251	0.507968	0.999901
100303731	5	Gm10874	+	0.0100565	8.98894	0.0054779	0.941	0.999901
100303747	11	Gm12238	+	-0.0748621	5.73728	0.110919	0.7391	0.999901
100306943	12	Scarna13	-	-0.333667	8.56596	2.40825	0.120697	0.999901
100310809	17	Gm10509	+	2.8231	7.1383	9.83764	0.00170977	0.787633
100316675	9	Mir467h	+	-0.036407	5.96612	0.0205792	0.885931	0.999901
100316679	3	Mir1897	+	0.0738819	5.33535	0.0473607	0.827721	0.999901
100316684	15	Mir1898	+	0.0985326	6.25581	0.206937	0.649179	0.999901
100316685	15	Mir1907	-	-0.112536	4.80701	0.0350129	0.851569	0.999901
100316687	1	Mir1928	-	0.0555907	7.9282	0.12196	0.726919	0.999901
100316699	18	Mir1948	+	0.0958096	5.8176	0.0653591	0.798218	0.999901
100316706	3	Mir1956	+	-0.0591735	6.04405	0.0161636	0.898833	0.999901
100316710	7	Mir1963	-	0.0795601	7.05501	0.17999	0.671382	0.999901
100316711	7	Mir1964	+	-0.138787	6.68516	0.446391	0.504054	0.999901
100316713	8	Mir1968	-	-0.0156535	2.3284	0.000280081	0.986648	0.99992
100316714	9	Mir1946b	-	-0.261237	6.35629	0.472741	0.491729	0.999901
100316778	10	Mir1982	+	-0.0478394	6.74957	0.119271	0.729827	0.999901
100316812	12	Mir1936	-	0.398031	5.08658	1.51894	0.21778	0.999901
100316827	X	Mir767	-	0.397304	4.96895	1.10979	0.292128	0.999901
100316832	3	Mir1895	-	0.195501	8.712	0.591867	0.441698	0.999901
100316839	7	Mir1191	+	-0.659976	4.80364	2.43451	0.118691	0.999901
100316841	5	Mir1961	-	-0.000595868	6.11302	1.00634e-05	0.997469	0.99992
100340	4	Smpdl3b	-	0.110957	5.69284	0.0720866	0.788323	0.999901
100359413	11	AA413626	+	0.240113	6.46578	1.03332	0.30938	0.999901
100379610	11	Gm11651	-	0.170361	5.16738	0.221745	0.637713	0.999901
100384890	12	D230030E09Rik	-	0.0570288	9.68976	0.282993	0.594746	0.999901
100415784	17	Gm17830	-	-0.00421009	6.60162	0.000343508	0.985213	0.99992
100415901	4	Gm13648	-	-0.252915	5.11239	1.19364	0.274597	0.999901
100415914	4	Gm12505	-	0.503656	4.96777	0.510006	0.475136	0.999901
100415915	4	A530072M11Rik	+	-0.0936609	7.33974	0.0344971	0.852653	0.999901
100415916	5	Gm15997	-	-0.150227	2.08933	0.0258507	0.872265	0.999901
100416706	13	Zfp729b	-	0.0399826	4.99328	0.0293048	0.864077	0.999901
100416830	15	Zfp572	+	-0.285632	7.63659	1.45116	0.228343	0.999901
100417514	3	Adh6b	+	-0.0338847	7.30784	0.0469344	0.828486	0.999901
100418302	15	4930555K19Rik	+	0.0767165	6.68752	0.186573	0.665785	0.999901
100462664	11	Krtap29-1	-	0.670395	5.01963	5.88828	0.015242	0.999901
100499512	X	Mir3475	+	0.312063	4.45557	0.435844	0.509135	0.999901
100499517	12	Mir3072	+	0.0772493	5.63431	0.122402	0.726443	0.999901
100499523	4	Mir3471-2	+	0.311437	7.01504	1.65406	0.198407	0.999901
100499526	12	Mir3472	+	1.09898	2.49359	1.85105	0.173661	0.999901
100499528	15	Mir3473a	-	-0.225717	5.04083	0.193899	0.659691	0.999901
100499529	2	Mir3474	+	0.0783033	7.17271	0.110551	0.739517	0.999901
100499530	12	Mir1906-2	+	-0.132035	4.89288	0.150966	0.697614	0.999901
100502590	1	Tex50	-	0.430617	5.82458	2.92426	0.0872572	0.999901
100502764	14	Gm16617	-	0.00945213	9.59141	0.00783177	0.929481	0.999901
100502819	9	BC065403	-	-0.258889	7.6032	2.83931	0.0919837	0.999901
100502825	5	Rpl37rt	-	0.265465	8.51836	1.63941	0.200406	0.999901
100502831	10	Gm19402	-	-0.488013	3.8753	1.45894	0.227099	0.999901
100502868	10	Gm20597	-	-0.329924	4.07466	1.0497	0.305576	0.999901
100502871	19	Gm19424	+	-0.0449162	8.08697	0.0808882	0.776097	0.999901
100502888	6	Gm19434	+	0.623635	3.60389	2.00932	0.156335	0.999901
100502923	2	Gm17619	-	0.257077	6.02476	0.595366	0.440352	0.999901
100502936	6	E330021D16Rik	-	0.0582227	5.44942	0.0219847	0.882128	0.999901
100502945	18	Gm19466	+	-0.167478	7.06922	1.64824	0.199198	0.999901
100502953	10	Gm10100	+	0.340128	3.66139	0.996058	0.318266	0.999901
100502985	19	Gm10814	+	0.152513	8.10001	0.992747	0.319072	0.999901
100503021	15	Gm19510	-	-0.73076	2.38604	1.72921	0.188512	0.999901
100503041	19	Pdzd7	-	-0.0268213	6.89196	0.0217342	0.882796	0.999901
100503068	3	Smim43	-	-0.0931204	9.98591	0.723475	0.395006	0.999901
100503085	13	Klhl3	-	-0.194605	7.9074	2.12668	0.144754	0.999901
100503099	12	Gm19554	+	0.555627	5.0068	5.10229	0.0238943	0.999901
100503104	19	Gm19557	+	0.163934	8.066	0.604192	0.436983	0.999901
100503106	2	Gm13944	+	0.469939	5.32482	1.51545	0.218309	0.999901
100503157	3	Gm15471	+	0.0380579	7.12184	0.0311376	0.859934	0.999901
100503166	16	1700048M11Rik	-	0.228956	7.15571	0.765191	0.381709	0.999901
100503167	2	Gm13752	+	0.327011	6.58645	1.82061	0.177241	0.999901
100503184	5	Gm19583	+	-0.214864	5.95004	0.664351	0.415028	0.999901
100503307	5	Gm15408	+	-0.0723881	7.4268	0.0546115	0.815225	0.999901
100503311	3	Pifo	-	0.1128	5.01675	0.238901	0.625001	0.999901
100503337	19	Gm9895	+	0.0310227	7.07358	0.00500279	0.943612	0.999901
100503338	X	Gm14636	-	-0.0549013	7.43268	0.144053	0.704285	0.999901
100503355	1	Zfp648	+	0.149222	5.24245	0.573342	0.448934	0.999901
100503361	11	Tmem95	-	0.277543	4.89945	1.58312	0.208311	0.999901
100503380	18	Snhg4	+	0.319863	7.77749	0.406509	0.523747	0.999901
100503388	10	Gm19668	-	0.0486527	7.12541	0.0403712	0.840756	0.999901
100503427	5	Gm10390	-	-1.48702	3.9839	2.77839	0.0955442	0.999901
100503434	17	Gm19689	-	0.30881	7.41452	1.15419	0.282674	0.999901
100503447	17	Gm19696	-	0.197499	6.61564	0.57595	0.447904	0.999901
100503468	2	Gm14023	+	0.377299	7.66333	0.540537	0.46221	0.999901
100503470	16	Gm16619	+	-0.0761335	4.55485	0.043889	0.83406	0.999901
100503474	1	Platr22	+	0.179671	6.88252	0.344556	0.557211	0.999901
100503496	11	Gm45916	+	-0.0278546	4.61773	6.04392e-06	0.998038	0.99992
100503498	8	Gm16675	-	-0.017489	9.61126	0.00338509	0.953604	0.999901
100503538	15	Gm15941	-	-0.275023	6.04694	1.31746	0.251048	0.999901
100503545	14	Nuggc	+	0.0544604	5.19308	0.0268803	0.869769	0.999901
100503565	18	Gm9926	+	-0.121839	7.18686	0.884339	0.347016	0.999901
100503583	4	Fsbp	+	-0.207944	7.13171	0.644924	0.421933	0.999901
100503595	4	Gm13003	-	-0.0493701	6.09756	0.0559541	0.813009	0.999901
100503622	6	Gm16630	-	-0.382797	3.60595	0.149772	0.698753	0.999901
100503794	15	Gm9920	-	0.632945	7.25955	0.787752	0.374781	0.999901
100503810	4	Gm13056	+	0.0586766	7.99384	0.0673198	0.79528	0.999901
100503812	12	3300002A11Rik	+	0.0245658	7.41208	0.0339299	0.853856	0.999901
100503859	3	1110015O18Rik	+	0.211036	4.3055	0.546225	0.459864	0.999901
100503868	8	Gm19935	-	0.057447	8.39225	0.169975	0.680134	0.999901
100503872	15	Hotair	-	0.0723607	7.63652	0.0904017	0.763667	0.999901
100503924	8	Fcor	-	0.148957	8.46859	0.492443	0.48284	0.999901
100503962	1	Gm16701	-	0.17435	4.94222	0.31688	0.573488	0.999901
100503964	18	Gm17266	-	-0.147494	7.25993	0.454551	0.500182	0.999901
100503970	8	AY761185	-	0.119711	10.3317	1.92371	0.165449	0.999901
100503991	7	Acp4	-	-0.136246	7.77571	0.419467	0.517203	0.999901
100504026	7	Gm16157	-	0.11478	8.52862	0.461273	0.497029	0.999901
100504101	12	Gm20063	-	0.175483	8.23444	0.718948	0.396489	0.999901
100504104	11	Gm16062	+	-0.0322307	5.86536	0.00857341	0.926227	0.999901
100504112	7	Ccer2	+	0.288248	7.71087	1.96697	0.16077	0.999901
100504121	11	Med9os	-	3.17362	4.93276	8.20483	0.0041779	0.999901
100504145	3	Platr30	+	-0.219089	8.9718	1.38542	0.239181	0.999901
100504156	12	Fam181a	+	-0.0322675	8.63061	0.0915335	0.762237	0.999901
100504164	8	Cmtm1	-	-0.44268	7.17045	1.18028	0.277299	0.999901
100504183	11	Krtap16-1	-	0.103561	6.55362	0.232345	0.62979	0.999901
100504202	10	Gm20110	+	0.963702	7.24172	3.03407	0.0815334	0.999901
100504207	7	Arhgap33os	+	-0.0473053	7.29143	0.0747728	0.78451	0.999901
100504221	2	Efcab8	+	-0.112104	6.56644	0.316636	0.573636	0.999901
100504231	5	Gm15708	+	-0.131965	7.70086	0.474198	0.491062	0.999901
100504234	10	Ccdc170	+	0.073415	6.50826	0.2685	0.60434	0.999901
100504249	8	Gm15350	-	-0.0220819	7.37122	0.0118337	0.913375	0.999901
100504265	10	Gm20139	+	-0.194758	5.78644	0.653709	0.41879	0.999901
100504267	17	Trp53cor1	-	0.239147	6.62881	0.571909	0.449501	0.999901
100504268	2	2310005A03Rik	-	0.169462	6.60633	1.23367	0.266694	0.999901
100504285	12	Abhd12b	+	-1.732	2.17005	3.71575	0.0539013	0.999901
100504291	16	Gm16618	-	-0.450435	3.71824	2.21722	0.136478	0.999901
100504304	17	Gm20161	-	0.687474	2.63824	0.560255	0.454158	0.999901
100504312	15	Gm17597	-	-0.29889	3.72346	0.57853	0.446889	0.999901
100504350	2	Gm14169	-	0.044631	9.28497	0.0312731	0.859632	0.999901
100504421	7	2900076A07Rik	+	0.900623	7.61515	3.20821	0.0732694	0.999901
100504446	17	Prr22	+	0.0235977	8.60579	0.030982	0.860281	0.999901
100504457	6	4921513H07Rik	-	-0.0412105	2.33632	0.00969771	0.921554	0.999901
100504474	10	Smlr1	-	0.31613	4.50184	0.972219	0.324127	0.999901
100504501	1	Gm20257	+	-0.214117	8.30826	0.201686	0.653363	0.999901
100504518	14	3425401B19Rik	-	0.0351884	8.70346	0.0457247	0.830677	0.999901
100504549	12	AI463170	-	0.0935277	8.27683	0.15772	0.691264	0.999901
100504561	9	9230112J17Rik	-	0.0647764	7.57306	0.210908	0.646056	0.999901
100504589	2	Gm11454	+	0.18913	6.51798	1.14198	0.285234	0.999901
100504601	17	Gm16702	-	0.111083	8.30285	0.274147	0.600563	0.999901
100504626	10	Gm16364	-	-1.00734	5.2598	3.88131	0.0488264	0.999901
100504632	11	Gm11478	-	2.49375	2.3928	5.74686	0.0165182	0.999901
100504701	6	Gm20362	+	-0.0369028	4.1067	0.0117115	0.913821	0.999901
100504703	10	A730063M14Rik	+	0.449993	6.06416	1.61015	0.20447	0.999901
100504728	2	Gm13985	-	-0.408316	1.98879	0.278434	0.59773	0.999901
100504740	6	Gm20383	+	-0.144523	6.48913	0.842492	0.358685	0.999901
100505025	7	4930429H19Rik	+	0.00829049	5.15306	0.00127311	0.971537	0.999901
100505386	3	Iqschfp	+	0.0342363	8.51011	0.0804886	0.776636	0.999901
100526461	15	Mir1249	-	-0.00103721	6.59491	4.40286e-08	0.999833	0.99992
100526463	10	Mir3058	-	-0.0479164	5.15532	0.0399579	0.841563	0.999901
100526465	10	Mir3057	+	0.22825	7.18527	1.59078	0.207215	0.999901
100526466	11	Mir3060	+	0.006585	6.37091	0.00058036	0.98078	0.99992
100526468	11	Mir3063	-	0.346108	4.83734	0.896104	0.343828	0.999901
100526471	12	Mir3069	-	-0.454896	6.70962	1.08406	0.29779	0.999901
100526475	14	Mir3076	+	0.262418	6.08636	1.8835	0.169937	0.999901
100526477	15	Mir3080	-	0.0750841	6.64393	0.137666	0.710613	0.999901
100526479	17	Mir3082	-	0.215301	8.02089	2.55506	0.109942	0.999901
100526480	19	Mir3086	-	0.644728	5.3653	0.866259	0.351993	0.999901
100526499	2	Mir3089	+	-0.00391719	4.39378	0.000277638	0.986706	0.99992
100526504	7	Mir3100	+	-0.0728361	7.72349	0.246661	0.619436	0.999901
[truncated: 5,207 more rows]
