# Supplementary material for: The major urinary protein gene cluster knockout mouse as a novel model for translational metabolism research
Source: Sci Rep. 2022 Aug 1;12:13161. doi: 10.1038/s41598-022-17195-y (PMC9343454; doi:10.1038/s41598-022-17195-y)
Supplement: Supplementary file 2 — Supplementary Information 2. [file 41598_2022_17195_MOESM2_ESM.xlsx]

## Sheet: MKOvsWT_RNAseq
gene.id	symbol	gene_name	logFC	logCPM	F	PValue	FDR
ENSMUSG00000066154	NA	Mup3	-18.2796	11.767	2087.79	1.28e-24	2.08e-20
ENSMUSG00000078672	NA	Mup20	-17.9582	10.5794	1787.63	3.19e-23	2.6e-19
ENSMUSG00000073842	NA	Mup7	-19.5714	10.2816	1655.15	8.69e-19	4.71e-15
ENSMUSG00000073830	NA	Mup14	-16.0475	8.00064	810.947	3.31e-18	1.35e-14
ENSMUSG00000110439	NA	Mup22	-9.59128	1.11389	427.319	2e-14	6.5e-11
ENSMUSG00000028389	NA	Zfp37	3.54062	0.56813	126.67	4.47e-12	1.21e-08
ENSMUSG00000073834	NA	Mup11	-17.9967	8.73314	318.698	1.2e-11	2.79e-08
ENSMUSG00000096688	NA	Mup17	-15.3064	8.79841	174.166	2.12e-11	4.3e-08
ENSMUSG00000078688	NA	Mup2	-10.7488	2.15222	240.727	8.25e-10	1.49e-06
ENSMUSG00000078683	NA	Mup1	-14.4002	5.10833	312.526	4.42e-09	7.18e-06
ENSMUSG00000078687	NA	Mup8	-10.7515	1.45616	182.184	6.03e-09	8.92e-06
ENSMUSG00000094793	NA	Mup12	-13.6901	4.43595	227.742	2.22e-08	3.02e-05
ENSMUSG00000066153	NA	Mup21	-14.5507	5.30266	212.01	3.45e-08	4.32e-05
ENSMUSG00000089873	NA	Mup13	-8.2808	-0.665447	81.4626	8.02e-08	9.32e-05
ENSMUSG00000078689	NA	Mup6	-6.82443	-1.78773	51.5028	8.4e-07	0.000885777
ENSMUSG00000024026	NA	Glo1	0.562995	8.074	38.7771	8.71e-07	0.000885777
ENSMUSG00000078680	NA	Mup10	-6.47412	-1.7392	50.3379	9.86e-07	0.000943084
ENSMUSG00000078675	NA	Mup16	-15.5761	6.41206	87.1675	2.53e-06	0.0022902
ENSMUSG00000078686	NA	Mup9	-12.9611	3.74599	85.5582	2.72e-06	0.00232881
ENSMUSG00000058523	NA	Mup5	-6.31878	-2.05031	35.1178	1.08e-05	0.00877321
ENSMUSG00000096674	NA	Mup15	-14.9664	5.76687	59.7329	1.4e-05	0.0108638
ENSMUSG00000078674	NA	Mup18	-14.0866	5.23704	57.4174	1.67e-05	0.0122032
ENSMUSG00000031565	NA	Fgfr1	-0.868222	2.45602	26.4473	1.73e-05	0.0122032
ENSMUSG00000005251	NA	Ripk4	-0.664395	2.73613	24.4226	3.01e-05	0.0204122
ENSMUSG00000010095	NA	Slc3a2	0.339536	4.96194	22.8041	4.78e-05	0.0310976
ENSMUSG00000053897		Slc39a8	0.508814	4.8103	22.3843	5.4e-05	0.0337925
ENSMUSG00000034118	NA	Tpst1	-0.466044	4.38511	22.1084	5.86e-05	0.035286
ENSMUSG00000055053	NA	Nfic	-0.44605	6.00595	21.4975	7.02e-05	0.0407778
ENSMUSG00000020173	NA	Cobl	-0.603255	4.79379	21.4661	8.75e-05	0.0490572
ENSMUSG00000115338	NA	Pnp	0.602935	6.14375	21.3544	9.44e-05	0.0511913
ENSMUSG00000041333	NA	Mup4	-4.50453	-2.89721	22.6344	0.000139181	0.0730343
ENSMUSG00000009378	NA	Slc16a12	-0.541703	6.60845	19.3952	0.000155381	0.078987
ENSMUSG00000036591	NA	Arhgap21	-0.47615	5.44633	18.8293	0.000160828	0.0792786
ENSMUSG00000044734	NA	Serpinb1a	1.45364	2.50909	20.2641	0.000167057	0.079927
ENSMUSG00000009647	NA	Mcu	0.568736	3.97701	18.652	0.000175156	0.0814076
ENSMUSG00000028461	NA	Ccdc107	0.356216	4.94806	18.4205	0.000181442	0.0819865
ENSMUSG00000026880	NA	Stom	0.420513	5.91419	17.9333	0.000212204	0.0932953
ENSMUSG00000022864	NA	D16Ertd472e	-0.534938	3.8689	17.7374	0.000226111	0.0967934
ENSMUSG00000022445		Cyp2d26	0.32274	9.41935	17.5636	0.000239266	0.0985289
ENSMUSG00000028555	NA	Ttc39a	-1.88032	-0.00593406	17.928	0.000248764	0.0985289
ENSMUSG00000032802	NA	Srxn1	0.324919	5.26015	17.3641	0.000255391	0.0985289
ENSMUSG00000060317	NA	Acnat2	1.25242	5.70664	19.3649	0.000259795	0.0985289
ENSMUSG00000093661	NA	Eif4e3	-0.686595	2.44006	17.2887	0.000261793	0.0985289
ENSMUSG00000052712	NA	BC004004	0.48177	6.2073	17.4706	0.000266507	0.0985289
ENSMUSG00000033955	NA	Tnks1bp1	-0.476982	5.3503	17.2033	0.000283878	0.101262
ENSMUSG00000058897		Col25a1	-1.93404	-1.0313	16.9794	0.000289884	0.101262
ENSMUSG00000024998	NA	Plce1	-0.536453	4.12742	17.0924	0.000292574	0.101262
ENSMUSG00000028494	NA	Plin2	0.572509	8.22919	17.3826	0.000303131	0.10273
ENSMUSG00000022257	NA	Laptm4b	0.310163	4.25092	16.6636	0.000321934	0.106876
ENSMUSG00000025813	NA	Homer2	-0.698803	5.53969	17.613	0.000347428	0.107251
ENSMUSG00000049940	NA	Pgrmc2	0.339791	5.92385	16.3863	0.00035323	0.107251
ENSMUSG00000032440	NA	Tgfbr2	-0.526024	4.55156	16.7143	0.000355861	0.107251
ENSMUSG00000062480	NA	Acat3	0.435083	7.73779	16.3591	0.000356472	0.107251
ENSMUSG00000021884	NA	Hacl1	0.490821	8.44337	16.4486	0.000362176	0.107251
ENSMUSG00000115022	NA	Gm49387	0.490302	8.26731	16.4564	0.000362623	0.107251
ENSMUSG00000040430	NA	Pitpnc1	-0.438983	5.18918	16.0593	0.000394383	0.113943
ENSMUSG00000037108	NA	Zcwpw1	0.667702	1.96999	15.959	0.000408015	0.113943
ENSMUSG00000036819	NA	Jmjd4	-0.40862	3.38792	15.9521	0.000408975	0.113943
ENSMUSG00000026980	NA	Ly75	-0.583939	2.39217	15.895	0.000416984	0.113943
ENSMUSG00000029672	NA	Fam3c	-0.465491	4.6264	15.8666	0.000431542	0.113943
ENSMUSG00000002475	NA	Abhd3	0.262604	6.01494	15.788	0.000432445	0.113943
ENSMUSG00000039156	NA	Stim2	-0.498103	4.59625	16.0057	0.000434284	0.113943
ENSMUSG00000030555	NA	Ttc23	-0.567065	5.28155	16.3332	0.000448938	0.11437
ENSMUSG00000029833	NA	Trim24	-0.568658	5.52366	16.2554	0.000455843	0.11437
ENSMUSG00000020422	NA	Tns3	-0.370502	5.50434	15.6262	0.000457003	0.11437
ENSMUSG00000021930	NA	Spryd7	0.29393	4.74397	15.4762	0.000481123	0.116696
ENSMUSG00000035521	NA	Gnptg	0.290458	4.19921	15.4366	0.000487711	0.116696
ENSMUSG00000078673	NA	Mup19	-4.98327	-2.5352	17.6656	0.000487818	0.116696
ENSMUSG00000048445	NA	Ccdc57	-0.911371	1.33105	15.3859	0.000496294	0.117003
ENSMUSG00000037780	NA	Mbl1	0.364792	7.48954	15.2784	0.000515029	0.118769
ENSMUSG00000005681	NA	Apoa2	0.30795	12.3869	15.2596	0.000518385	0.118769
ENSMUSG00000015837	NA	Sqstm1	0.357317	8.05961	15.0197	0.000563306	0.127268
ENSMUSG00000012187	NA	Mogat1	1.35311	-0.631142	14.9202	0.000583153	0.129947
ENSMUSG00000017491	NA	Rarb	-0.828973	1.99153	14.8412	0.00059946	0.130929
ENSMUSG00000030731	NA	Syt3	0.685476	1.33089	14.8212	0.000603656	0.130929
ENSMUSG00000041261	NA	Car8	0.332199	6.84706	14.7696	0.000614644	0.131558
ENSMUSG00000033416	NA	Gucd1	0.344244	7.21612	14.7049	0.000628738	0.132827
ENSMUSG00000028600	NA	Podn	-0.681725	1.74024	14.5214	0.000670601	0.139159
ENSMUSG00000030102	NA	Itpr1	-0.367359	6.18454	14.4694	0.000682988	0.139159
ENSMUSG00000030055	NA	Rab43	-0.384707	7.52747	14.4637	0.000684375	0.139159
ENSMUSG00000014599		Csf1	-0.572395	3.08346	14.3342	0.000716418	0.139709
ENSMUSG00000022139	NA	Mbnl2	-0.394038	5.67281	14.3061	0.000723578	0.139709
ENSMUSG00000072664	NA	Ugt3a1	0.399369	6.27817	14.2978	0.000725706	0.139709
ENSMUSG00000107928	NA	Gm45140	-0.372592	7.57368	14.2597	0.000735555	0.139709
ENSMUSG00000039682	NA	Lap3	0.259741	8.15224	14.2518	0.000737618	0.139709
ENSMUSG00000051579	NA	Tceal8	0.50363	3.90869	14.3016	0.000738609	0.139709
ENSMUSG00000055024		Ep300	-0.339469	5.22304	14.1977	0.000751929	0.139932
ENSMUSG00000025630	NA	Hprt	0.256444	5.77421	14.1788	0.000756996	0.139932
ENSMUSG00000021871	NA	Gm49342	0.579366	5.14144	14.8216	0.000768566	0.140475
ENSMUSG00000020658	NA	Efr3b	-1.17128	-0.235202	14.0518	0.000791994	0.143149
ENSMUSG00000032392	NA	Parp16	-0.586912	4.2122	14.4497	0.000826891	0.147814
ENSMUSG00000024697	NA	Gna14	-0.859841	1.68368	13.8955	0.000837506	0.148084
ENSMUSG00000014763	NA	Fam120b	-0.357498	4.83187	13.7942	0.000868473	0.151237
ENSMUSG00000037926	NA	Ssh2	-0.545375	5.01285	14.3382	0.000873936	0.151237
ENSMUSG00000033060	NA	Lmo7	-0.437157	4.6829	13.7747	0.000895941	0.153413
ENSMUSG00000039887		Alg14	0.318222	3.86746	13.6425	0.000917205	0.155418
ENSMUSG00000028464	NA	Tpm2	0.868934	1.64428	13.5804	0.000938002	0.156487
ENSMUSG00000070044	NA	Fam149a	0.403487	4.5974	13.5664	0.00094275	0.156487
ENSMUSG00000093575		Gm20695	-0.433725	3.86141	13.5043	0.000964159	0.156694
ENSMUSG00000041143	NA	Tmco4	-0.411456	3.5423	13.5021	0.000964939	0.156694
ENSMUSG00000021335	NA	Slc17a1	0.445064	3.58746	13.4794	0.000972895	0.156694
ENSMUSG00000039745	NA	Htatip2	0.459235	5.06826	13.6766	0.000989104	0.157743
ENSMUSG00000039633	NA	Lonrf1	-1.28664	3.14515	14.5732	0.00101403	0.160148
ENSMUSG00000027331	NA	Knstrn	-1.63541	-0.292423	13.4906	0.00104519	0.161955
ENSMUSG00000019872	NA	Smpdl3a	0.334529	5.2763	13.2727	0.00104874	0.161955
ENSMUSG00000020805	NA	Slc13a5	-1.35486	1.03973	13.6643	0.00105534	0.161955
ENSMUSG00000028240	NA	Cyp7a1	-1.81002	8.35017	14.5433	0.00106861	0.162458
ENSMUSG00000000823	NA	Zfp512b	-0.285614	4.81656	13.1914	0.00108032	0.162718
ENSMUSG00000103320	NA	Gm37403	-4.42103	-2.44943	13.7108	0.00111941	0.167059
ENSMUSG00000034575	NA	Tent4a	-0.31141	4.32197	12.9925	0.00116193	0.171329
ENSMUSG00000021497	NA	Txndc15	0.285539	6.10837	12.9691	0.00117194	0.171329
ENSMUSG00000032375	NA	Aph1b	-0.752755	1.96109	12.9326	0.00118776	0.171329
ENSMUSG00000022237	NA	Ankrd33b	-0.467356	5.36431	13.2332	0.00119015	0.171329
ENSMUSG00000022193	NA	Psmb5	0.316039	5.07391	12.8901	0.00120651	0.17216
ENSMUSG00000028826	NA	Maco1	-0.337289	5.61739	12.8342	0.00123162	0.172217
ENSMUSG00000041959		S100a10	0.673725	6.09146	13.6301	0.00127478	0.172217
ENSMUSG00000002992	NA	Apoc2	0.395485	7.00909	12.7708	0.00127645	0.172217
ENSMUSG00000015597	NA	Zfp318	-0.275184	5.17345	12.7137	0.00128768	0.172217
ENSMUSG00000020176	NA	Grb10	-0.67119	2.07523	12.6763	0.00130564	0.172217
ENSMUSG00000000876	NA	Pxmp4	0.270482	6.14622	12.6557	0.00131564	0.172217
ENSMUSG00000005982		Naa60	-0.324244	6.56337	12.6468	0.00131999	0.172217
ENSMUSG00000021751	NA	Acox2	0.3141	7.80298	12.6224	0.00133198	0.172217
ENSMUSG00000026278	NA	Bok	0.627969	2.0272	12.6183	0.001334	0.172217
ENSMUSG00000051499	NA	Zfp786	-2.11591	-1.91118	12.6077	0.00133924	0.172217
ENSMUSG00000017428	NA	Psmd11	0.266804	6.57921	12.6061	0.00134007	0.172217
ENSMUSG00000047193	NA	Dync2h1	-0.668829	2.36302	12.6078	0.00134027	0.172217
ENSMUSG00000038754	NA	Elovl3	1.45425	7.37424	13.7755	0.00135471	0.172217
ENSMUSG00000032081	NA	Apoc3	0.308473	10.5207	12.576	0.00135512	0.172217
ENSMUSG00000116908		Gm49599	-0.640687	1.27075	12.536	0.00137544	0.173444
ENSMUSG00000036368	NA	Rmdn2	0.308246	5.94305	12.513	0.00138722	0.173584
ENSMUSG00000005625		Psmd4	0.301563	6.05214	12.4798	0.00140451	0.174406
ENSMUSG00000019768	NA	Esr1	-0.94278	5.2207	13.4809	0.00144449	0.178011
ENSMUSG00000003053	NA	Cyp2c29	0.466933	10.5443	12.5006	0.00145724	0.178232
ENSMUSG00000022514		Il1rap	0.257978	7.37373	12.3086	0.00149721	0.179501
ENSMUSG00000008140	NA	Emc10	0.332961	4.87501	12.3047	0.00149939	0.179501
ENSMUSG00000036216	NA	Leap2	0.766888	5.37002	13.2346	0.00151561	0.179501
ENSMUSG00000025894	NA	Aasdhppt	0.289892	4.78517	12.2666	0.00152097	0.179501
ENSMUSG00000028715	NA	Cyp4a14	2.85827	8.48204	13.4111	0.001526	0.179501
ENSMUSG00000040713	NA	Creg1	0.33369	8.39311	12.2434	0.00153427	0.179501
ENSMUSG00000040134	NA	Rdh7	0.247618	10.3933	12.2251	0.00154485	0.179501
ENSMUSG00000034867	NA	Ankrd27	-0.327111	4.82407	12.1965	0.00156152	0.18015
ENSMUSG00000040774		Cept1	0.326901	6.37058	12.1467	0.00159102	0.18192
ENSMUSG00000036639	NA	Nudt1	0.34187	3.58809	12.133	0.00159923	0.18192
ENSMUSG00000022241	NA	Tars	0.404274	6.5156	12.2161	0.00162703	0.183604
ENSMUSG00000025078	NA	Nhlrc2	-0.482934	5.23566	12.4324	0.00164109	0.183604
ENSMUSG00000037797		Adh4	0.469895	7.09349	12.3857	0.00164789	0.183604
ENSMUSG00000003721	NA	Insig2	1.07924	7.66742	12.9956	0.00171753	0.189578
ENSMUSG00000024781	NA	Lipa	0.31838	7.99182	11.9327	0.00172481	0.189578
ENSMUSG00000031969	NA	Acad8	0.193135	6.1569	11.8731	0.00176419	0.192605
ENSMUSG00000026688	NA	Mgst3	0.620753	3.60643	12.1768	0.00180354	0.195136
ENSMUSG00000030170	NA	Wnt5b	-0.914286	2.15694	12.1672	0.0018158	0.195136
ENSMUSG00000032788	NA	Pdxk	-0.668363	6.20504	12.5897	0.00182336	0.195136
ENSMUSG00000015829	NA	Tnr	-3.75193	-2.94532	12.1846	0.00189547	0.19918
ENSMUSG00000034617	NA	Mtrr	-0.387044	3.02746	11.6752	0.00190209	0.19918
ENSMUSG00000057068	NA	Fam47e	-0.563351	4.34793	12.1497	0.00191045	0.19918
ENSMUSG00000026028	NA	Trak2	-0.364084	5.0107	11.6513	0.00191951	0.19918
ENSMUSG00000017969	NA	Ptgis	-0.826359	0.198879	11.6474	0.00192238	0.19918
ENSMUSG00000031286		Glt28d2	0.505275	2.34937	11.6087	0.001951	0.200867
ENSMUSG00000022323	NA	Rida	0.311687	9.56821	11.5822	0.00197087	0.201636
ENSMUSG00000003623	NA	Crot	0.725926	9.41832	12.2682	0.00202494	0.204724
ENSMUSG00000026848	NA	Tor1b	-0.422847	5.39192	11.6988	0.00202622	0.204724
ENSMUSG00000026259	NA	Ngef	-0.504131	4.99936	11.8521	0.0020813	0.208991
ENSMUSG00000028383	NA	Hsdl2	0.326167	6.46785	11.382	0.00212823	0.210066
ENSMUSG00000062762	NA	Ei24	0.283997	8.00701	11.3698	0.00213825	0.210066
ENSMUSG00000040564	NA	Apoc1	0.305962	11.3096	11.366	0.00214138	0.210066
ENSMUSG00000016283	NA	H2-M2	3.72129	-2.71016	11.8385	0.00214366	0.210066
ENSMUSG00000017747	NA	Ghdc	0.287632	3.46376	11.3297	0.0021715	0.210151
ENSMUSG00000028367	NA	Txn1	0.275789	7.38629	11.3213	0.00217851	0.210151
ENSMUSG00000027167	NA	Elp4	0.33766	3.27503	11.3157	0.00218329	0.210151
ENSMUSG00000052302	NA	Tbc1d30	-0.803518	3.77363	12.0321	0.00220162	0.210317
ENSMUSG00000032207	NA	Lipc	0.289057	7.73105	11.2831	0.00221087	0.210317
ENSMUSG00000026131	NA	Dst	-0.511433	6.6839	11.6604	0.00229141	0.216505
ENSMUSG00000039844	NA	Rapgef1	-0.301772	5.60292	11.1658	0.00231343	0.216505
ENSMUSG00000006442	NA	Srm	-0.624171	3.79231	11.6136	0.00232886	0.216505
ENSMUSG00000020841	NA	Cpd	-0.317287	5.55809	11.1483	0.00232916	0.216505
ENSMUSG00000044548	NA	Dact1	-0.792442	2.28753	11.3923	0.0023504	0.216703
ENSMUSG00000036473	NA	Tbc1d24	-0.32236	4.89132	11.1167	0.00235793	0.216703
ENSMUSG00000091780		Sco2	0.687056	5.21653	11.788	0.00242586	0.221498
ENSMUSG00000066072	NA	Cyp4a10	1.4573	8.77075	11.9716	0.00243733	0.221498
ENSMUSG00000029287	NA	Tgfbr3	-0.372708	3.78837	10.9825	0.00248415	0.224498
ENSMUSG00000017146	NA	Brca1	-0.90768	1.60868	11.1067	0.00252709	0.227117
ENSMUSG00000021508	NA	Cxcl14	-0.942474	0.329127	10.8773	0.00258827	0.231337
ENSMUSG00000027890		Gstm4	0.416211	6.31533	11.0633	0.00261172	0.232157
ENSMUSG00000016382	NA	Pls3	0.314374	6.73832	10.8231	0.0026437	0.233012
ENSMUSG00000048794	NA	Cfap100	-1.21809	-1.17755	10.7934	0.00267464	0.233012
ENSMUSG00000031732	NA	Phlpp2	-0.510751	2.58657	10.7828	0.00268576	0.233012
ENSMUSG00000031393	NA	Mecp2	-0.302376	4.81506	10.7624	0.00270732	0.233012
ENSMUSG00000109350	NA	Gm44805	0.300016	7.99397	10.7403	0.00273087	0.233012
ENSMUSG00000060961	NA	Slc4a4	0.387451	6.65165	10.8567	0.0027321	0.233012
ENSMUSG00000024921	NA	Smarca2	-0.359072	6.80566	10.7521	0.00274355	0.233012
ENSMUSG00000031016	NA	Wee1	-1.20007	4.26317	11.5792	0.00276807	0.233012
ENSMUSG00000054434	NA	Tmem120b	-0.575756	1.76744	10.6959	0.00277897	0.233012
ENSMUSG00000033860		Fgg	0.351953	11.8335	10.6785	0.00279804	0.233012
ENSMUSG00000046402	NA	Rbp1	-1.13364	3.39473	11.487	0.002801	0.233012
ENSMUSG00000022390		Zc3h7b	-0.246064	5.34127	10.6605	0.00281791	0.233012
ENSMUSG00000007777	NA	0610009B22Rik	0.259587	3.79609	10.651	0.0028284	0.233012
ENSMUSG00000039157	NA	Fam102a	-0.801826	4.80446	11.4281	0.00283281	0.233012
ENSMUSG00000048495	NA	Tyw5	0.43273	2.87241	10.6375	0.00284351	0.233012
ENSMUSG00000038914	NA	Dido1	-0.329415	5.41083	10.621	0.00286207	0.233012
ENSMUSG00000045917	NA	Tmem268	-0.560506	2.49191	10.6185	0.00286484	0.233012
ENSMUSG00000015522		Arnt	-0.333216	5.50749	10.5982	0.00288785	0.233605
ENSMUSG00000039620	NA	Trmt9b	0.908911	1.96721	10.9199	0.00291425	0.233605
ENSMUSG00000032855	NA	Pkd1	-0.276402	4.72577	10.5528	0.00294012	0.233605
ENSMUSG00000025742	NA	Prps2	0.339631	4.24285	10.5495	0.00294393	0.233605
ENSMUSG00000024371	NA	C2	-0.328722	6.97547	10.5495	0.00294394	0.233605
ENSMUSG00000020180	NA	Snrpd3	0.21816	5.10645	10.4854	0.00301945	0.238434
ENSMUSG00000020376	NA	Rnf130	0.226695	6.18412	10.4652	0.00304367	0.239186
ENSMUSG00000033147		Slc22a15	0.428509	3.51291	10.4312	0.00308486	0.240304
ENSMUSG00000027993		Trim2	0.471121	4.474	10.711	0.00308745	0.240304
ENSMUSG00000020196	NA	Cabin1	-0.397099	4.09539	10.4092	0.00311191	0.241054
ENSMUSG00000000552		Zfp385a	0.585803	2.71362	10.4426	0.00315596	0.241513
ENSMUSG00000032500	NA	Dclk3	-0.645173	3.53269	10.7552	0.00315887	0.241513
ENSMUSG00000055707	NA	Klhl26	0.465058	2.14476	10.3583	0.00317546	0.241513
ENSMUSG00000038459	NA	Abhd17c	0.288065	5.90572	10.3569	0.00317722	0.241513
ENSMUSG00000018932	NA	Map2k3	-0.398213	6.10202	10.5072	0.00319875	0.241709
ENSMUSG00000019996	NA	Map7	0.208195	4.68669	10.3314	0.00320951	0.241709
ENSMUSG00000029650	NA	Slc46a3	-0.560437	5.91087	10.8392	0.00325087	0.243695
ENSMUSG00000038485	NA	Socs7	-0.278041	4.12122	10.2821	0.00327316	0.244241
ENSMUSG00000094638	NA	Gm21972	0.308954	4.27599	10.25	0.00331525	0.245921
ENSMUSG00000016427	NA	Ndufa1	0.234667	5.70602	10.242	0.00332591	0.245921
ENSMUSG00000020829	NA	Slc46a1	0.264664	5.17794	10.2075	0.00337198	0.247477
ENSMUSG00000037904	NA	Ankrd9	-0.939921	0.0822048	10.2035	0.00337738	0.247477
ENSMUSG00000026866	NA	Kynu	0.320666	7.77329	10.185	0.00340242	0.247508
ENSMUSG00000029173	NA	Sepsecs	-0.264934	6.61115	10.1807	0.00340824	0.247508
ENSMUSG00000049115	NA	Agtr1a	0.322914	6.08739	10.1355	0.00347035	0.248508
ENSMUSG00000058979	NA	Hdhd5	0.210151	4.16904	10.1343	0.00347197	0.248508
ENSMUSG00000036299	NA	BC031181	0.211973	5.3693	10.1193	0.0034929	0.248508
ENSMUSG00000010651	NA	Acaa1b	0.378735	8.92205	10.1179	0.0035257	0.248508
ENSMUSG00000036918	NA	Ttc7	-0.352419	5.29347	10.1077	0.00353927	0.248508
ENSMUSG00000062488	NA	Ifit3b	0.674543	1.77815	10.0851	0.00354109	0.248508
ENSMUSG00000032311	NA	Nrg4	-1.27593	3.57893	10.8383	0.00356813	0.248508
ENSMUSG00000020137	NA	Thap2	-0.348962	3.59245	10.063	0.00357253	0.248508
ENSMUSG00000103926	NA	Gm37894	3.57817	-2.8547	10.4354	0.00358308	0.248508
ENSMUSG00000042594	NA	Sh2b3	-0.325549	4.34396	10.0507	0.00359024	0.248508
ENSMUSG00000021900	NA	Btd	0.230426	5.91503	10.0482	0.00359387	0.248508
ENSMUSG00000022790		Igsf11	0.319759	4.39252	10.0403	0.00360533	0.248508
ENSMUSG00000040997	NA	Abhd4	0.22691	5.50947	9.99945	0.0036649	0.251436
ENSMUSG00000052520	NA	Cyp2j5	0.268165	9.51572	9.97339	0.00370348	0.251436
ENSMUSG00000043885	NA	Slc36a4	-0.435777	3.58844	9.94675	0.00375063	0.251436
ENSMUSG00000026842	NA	Abl1	-0.236142	4.32201	9.94028	0.00375315	0.251436
ENSMUSG00000029101	NA	Rgs12	-0.479302	1.89238	9.91696	0.00378856	0.251436
ENSMUSG00000030498	NA	Gas2	0.356194	5.41881	9.95633	0.00380223	0.251436
ENSMUSG00000001918	NA	Slc1a5	-0.581051	1.30893	9.90391	0.00380855	0.251436
ENSMUSG00000028681	NA	Ptch2	-1.37514	-0.560388	9.91654	0.00382867	0.251436
ENSMUSG00000028001		Fga	0.350222	11.8949	9.88817	0.00383279	0.251436
ENSMUSG00000038528	NA	Mfsd4b5	1.00258	-0.503616	9.88609	0.003836	0.251436
ENSMUSG00000054364	NA	Rhob	-0.279379	4.07022	9.88153	0.00384306	0.251436
ENSMUSG00000058579	NA	Cela2a	-1.24504	-1.2218	9.86478	0.00386913	0.251436
ENSMUSG00000091586	NA	Cyp4f17	0.427827	3.54421	9.85325	0.00388718	0.251436
ENSMUSG00000032594	NA	Ip6k1	-0.209178	5.87207	9.84195	0.00390496	0.251436
ENSMUSG00000061808	NA	Ttr	0.304876	11.9551	9.83636	0.00391377	0.251436
ENSMUSG00000018752	NA	Tnfsfm13	-0.488435	2.12537	9.82769	0.00392752	0.251436
ENSMUSG00000020265	NA	Sumo3	0.296383	5.9893	9.81619	0.0039458	0.251436
ENSMUSG00000043079	NA	Synpo	-0.720729	2.41896	10.0279	0.00394717	0.251436
ENSMUSG00000054733	NA	Msra	0.18802	7.26739	9.80103	0.00397006	0.251436
ENSMUSG00000074604	NA	Mgst2	-3.74788	-2.53859	10.155	0.00398256	0.251436
ENSMUSG00000021400	NA	Wrnip1	0.40371	5.05943	9.93488	0.00402324	0.251436
ENSMUSG00000020262	NA	Adarb1	-0.503604	4.22224	10.0643	0.00403385	0.251436
ENSMUSG00000019849	NA	Prep	-0.272749	5.07542	9.75486	0.00404495	0.251436
ENSMUSG00000040888	NA	Gfer	0.301616	4.11953	9.75208	0.00404951	0.251436
ENSMUSG00000021939	NA	Ctsb	0.230331	9.26338	9.7512	0.00405094	0.251436
ENSMUSG00000015890	NA	Amdhd1	0.416407	7.20624	9.94395	0.00406875	0.251436
ENSMUSG00000033781	NA	Asb13	0.331431	5.05827	9.7276	0.00408987	0.251436
ENSMUSG00000015357	NA	Clpx	1.02963	6.85467	10.4581	0.00409182	0.251436
ENSMUSG00000102752	NA	Gm7694	-0.538055	2.6805	9.73615	0.00409605	0.251436
ENSMUSG00000033880	NA	Lgals3bp	0.271625	5.66891	9.71222	0.00411546	0.251612
ENSMUSG00000108812	NA	C130083A15Rik	3.86666	-2.7905	10.0574	0.00413287	0.251612
ENSMUSG00000035948	NA	Acss3	0.690397	5.97205	10.3242	0.00414532	0.251612
ENSMUSG00000068762		Gstm6	0.299621	6.74135	9.67131	0.00418437	0.253038
ENSMUSG00000022615		Tymp	0.728747	5.67351	10.2694	0.00426627	0.257035
ENSMUSG00000044345	NA	Marveld1	-0.591527	5.24593	10.134	0.00429532	0.25783
ENSMUSG00000005374	NA	Tbl2	-0.305244	4.25426	9.58841	0.00432786	0.258463
ENSMUSG00000021254	NA	Gpatch2l	0.258237	3.60078	9.57714	0.00434777	0.258463
ENSMUSG00000025495	NA	Ptdss2	-0.283161	3.27497	9.57389	0.00435352	0.258463
ENSMUSG00000106178	NA	Gm42987	-1.28383	-0.476246	9.55195	0.00439263	0.258988
ENSMUSG00000051650	NA	B3gnt2	-0.315657	4.56927	9.54736	0.00440086	0.258988
ENSMUSG00000000532		Acvr1b	-0.375714	3.5823	9.5422	0.00441013	0.258988
ENSMUSG00000063450	NA	Syne2	-0.267642	5.59774	9.52657	0.00443835	0.259149
ENSMUSG00000073197	NA	5730507C01Rik	2.06498	-1.73349	9.51233	0.00446423	0.259149
ENSMUSG00000026082	NA	Rev1	-0.338365	4.36775	9.50769	0.00447268	0.259149
ENSMUSG00000031278	NA	Acsl4	-0.359151	6.2806	9.59258	0.00447958	0.259149
ENSMUSG00000026614	NA	Slc30a10	0.892879	5.21888	10.1785	0.00449253	0.259149
ENSMUSG00000019139	NA	Isyna1	-0.663292	1.03717	9.48617	0.00451219	0.259363
ENSMUSG00000024277	NA	Mapre2	-0.512992	4.01167	9.73804	0.00454361	0.26018
ENSMUSG00000022858		Tra2b	0.223182	4.8231	9.44798	0.00458319	0.26018
ENSMUSG00000060429	NA	Sntb1	0.262235	6.34974	9.422	0.0046322	0.26018
ENSMUSG00000032290	NA	Ptpn9	0.299779	4.33962	9.41103	0.00465306	0.26018
ENSMUSG00000055538	NA	Zcchc24	-0.196266	7.13243	9.40643	0.00466184	0.26018
ENSMUSG00000028932	NA	Psmc2	0.22182	6.22575	9.40347	0.00466749	0.26018
ENSMUSG00000048234	NA	Rnf149	0.194344	6.45285	9.40112	0.004672	0.26018
ENSMUSG00000030751	NA	Psma1	0.246327	6.56094	9.39445	0.00468478	0.26018
ENSMUSG00000038172	NA	Ttc39b	-0.312329	6.09364	9.39209	0.00468931	0.26018
ENSMUSG00000004612	NA	Nkg7	1.51161	-1.16751	9.3866	0.00469989	0.26018
ENSMUSG00000027801	NA	Tm4sf4	0.365732	6.24173	9.48196	0.004715	0.26018
ENSMUSG00000019810	NA	Fuca2	0.357513	2.82171	9.37705	0.00471833	0.26018
ENSMUSG00000004633	NA	Chn2	-0.300963	5.39185	9.3603	0.00475087	0.261089
ENSMUSG00000057789	NA	Bak1	-0.357524	3.21795	9.34796	0.00477498	0.26153
ENSMUSG00000045103	NA	Dmd	-0.260353	5.18494	9.33886	0.00479285	0.261629
ENSMUSG00000028944	NA	Prkag2	-0.294529	4.99709	9.32155	0.00482707	0.262615
ENSMUSG00000002944	NA	Cd36	0.688097	5.14469	9.89908	0.00484972	0.262685
ENSMUSG00000025574	NA	Tk1	-0.511875	4.53588	9.64244	0.00488505	0.262685
ENSMUSG00000029699	NA	Ssc4d	0.588069	0.98751	9.28483	0.00490049	0.262685
ENSMUSG00000062908		Acadm	0.317002	8.37451	9.28217	0.00490586	0.262685
ENSMUSG00000047945	NA	Marcksl1	-0.449418	1.86405	9.27116	0.00492814	0.262685
ENSMUSG00000027998		Plrg1	0.244835	4.60946	9.26825	0.00493404	0.262685
ENSMUSG00000027455	NA	Nsfl1c	0.274503	4.97617	9.26335	0.00494402	0.262685
ENSMUSG00000003762	NA	Coq8b	-0.274146	3.49828	9.2557	0.00495961	0.262685
ENSMUSG00000032350	NA	Gclc	0.514304	7.89181	9.62217	0.00497369	0.262685
ENSMUSG00000069456	NA	Rdh16	0.382317	7.15462	9.34507	0.00504485	0.265581
ENSMUSG00000025188	NA	Hps1	0.492439	1.97354	9.16515	0.00514835	0.267943
ENSMUSG00000068290	NA	Ddrgk1	0.245637	6.13619	9.15516	0.00516964	0.267943
ENSMUSG00000055866	NA	Per2	-1.10995	4.89748	9.81439	0.00517109	0.267943
ENSMUSG00000027195	NA	Hsd17b12	0.222278	7.30305	9.15139	0.00517771	0.267943
ENSMUSG00000036309	NA	Skp1a	0.228832	7.51535	9.15063	0.00517934	0.267943
ENSMUSG00000061353	NA	Cxcl12	-0.270836	8.48857	9.14633	0.00518855	0.267943
ENSMUSG00000003039	NA	Fam32a	0.259096	5.26697	9.12352	0.00523772	0.269222
ENSMUSG00000027447	NA	Cst3	0.22054	5.83939	9.11951	0.00524641	0.269222
ENSMUSG00000027502	NA	Rtf2	0.236513	5.90218	9.10332	0.0052817	0.269391
ENSMUSG00000034066	NA	Farp2	-0.214111	4.66673	9.1028	0.00528283	0.269391
ENSMUSG00000021143	NA	Pacs2	-0.27063	4.18829	9.07639	0.00534093	0.271112
ENSMUSG00000034157	NA	Cipc	-0.338859	5.54514	9.10625	0.0053499	0.271112
ENSMUSG00000029250	NA	Polr2b	-0.317688	5.76039	9.04979	0.00540017	0.272809
ENSMUSG00000039982	NA	Dtx4	1.073	3.25206	9.60601	0.00549273	0.276626
ENSMUSG00000020651	NA	Slc26a4	1.34783	-1.35253	8.99132	0.00553285	0.277427
ENSMUSG00000030553	NA	Pgpep1l	-1.14454	-0.737796	8.98304	0.00555193	0.277427
ENSMUSG00000030800	NA	Prss8	-0.608364	1.81683	8.97963	0.00555979	0.277427
ENSMUSG00000036078	NA	Sigmar1	0.45155	6.51533	9.27752	0.00557999	0.277583
ENSMUSG00000057147	NA	Dph6	0.364209	2.34621	8.95567	0.00561549	0.278497
ENSMUSG00000103313	NA	Gm38357	-0.916842	1.83594	9.1861	0.0056721	0.28045
ENSMUSG00000020733	NA	Slc9a3r1	-0.293163	6.97745	8.88585	0.00578122	0.284979
ENSMUSG00000020218	NA	Wif1	-2.70332	-2.30926	8.84074	0.0058911	0.289518
ENSMUSG00000046532	NA	Ar	0.816125	3.9411	9.35965	0.0059217	0.290145
ENSMUSG00000071633	NA	Gm4952	0.698987	6.9381	9.36101	0.00596071	0.291137
ENSMUSG00000066026	NA	Dhrs3	0.447855	6.63549	9.08287	0.0060216	0.291137
ENSMUSG00000037942	NA	Crp	0.326855	9.19442	8.78541	0.00602901	0.291137
ENSMUSG00000045555	NA	Mettl24	3.19417	-2.70879	9.85475	0.00603247	0.291137
ENSMUSG00000025280	NA	Polr3a	-0.249622	4.37344	8.78189	0.00603789	0.291137
ENSMUSG00000041769	NA	Ppp2r2d	0.343069	4.87554	8.82158	0.00604933	0.291137
ENSMUSG00000026494	NA	Kif26b	-0.836425	0.557414	8.75763	0.00609956	0.292689
ENSMUSG00000043999	NA	Gpr75	3.54938	-2.9256	9.0394	0.00613082	0.293324
ENSMUSG00000028150		Rorc	-0.768099	5.9679	9.3023	0.00615792	0.293756
ENSMUSG00000033502		Cdc14a	0.664592	0.148651	8.69975	0.00624943	0.294606
ENSMUSG00000040407	NA	Akap9	-0.211809	5.68641	8.69664	0.0062576	0.294606
ENSMUSG00000024042	NA	Sik1	-0.993063	5.22467	9.29022	0.00626032	0.294606
ENSMUSG00000078866	NA	Zfp970	-0.609524	4.86224	9.17173	0.00626143	0.294606
ENSMUSG00000025064	NA	Col17a1	-2.68154	-2.70695	8.69269	0.00626798	0.294606
ENSMUSG00000016487	NA	Ppfibp1	0.331673	5.14248	8.71067	0.00628439	0.294606
ENSMUSG00000033096	NA	Apmap	0.203744	5.46552	8.65995	0.0063548	0.296247
ENSMUSG00000066829	NA	Zfp810	-0.396741	2.58546	8.65956	0.00635583	0.296247
ENSMUSG00000031584	NA	Gsr	0.249454	5.75635	8.64985	0.00638186	0.29661
ENSMUSG00000019832	NA	Rab32	0.318186	4.62995	8.63889	0.00641135	0.29704
ENSMUSG00000079049	NA	Serpinb1c	1.76424	-2.36699	8.61878	0.00646582	0.29704
ENSMUSG00000038539	NA	Atf5	0.616987	7.21302	9.09759	0.00646659	0.29704
ENSMUSG00000008999	NA	Bmp7	-0.546174	0.800194	8.60979	0.00649034	0.29704
ENSMUSG00000032080	NA	Apoa4	0.721855	7.52158	9.13897	0.00649059	0.29704
ENSMUSG00000002748	NA	Baz1b	-0.269617	6.16528	8.59467	0.00653184	0.29704
ENSMUSG00000027559	NA	Car3	0.423223	11.2337	8.7091	0.00653375	0.29704
ENSMUSG00000027829		Ccnl1	0.235099	5.75637	8.59272	0.00653719	0.29704
ENSMUSG00000021928	NA	Ebpl	0.261008	6.04202	8.57384	0.00658945	0.298581
ENSMUSG00000039047		Pigk	0.163721	5.22743	8.54369	0.00667379	0.301563
ENSMUSG00000052928	NA	Ctif	-0.403926	4.81996	8.71568	0.00669746	0.301794
ENSMUSG00000022092	NA	Ppp3cc	-0.478636	1.71313	8.48691	0.00683586	0.306655
ENSMUSG00000070985	NA	Acnat1	0.514122	5.16189	8.85658	0.00684304	0.306655
ENSMUSG00000027130	NA	Slc12a6	-0.287302	4.22109	8.46429	0.00690162	0.307852
ENSMUSG00000037885	NA	Stk35	-0.489061	4.60941	8.76581	0.0069269	0.307852
ENSMUSG00000027187	NA	Cat	0.189696	11.4924	8.4506	0.00694174	0.307852
ENSMUSG00000036752	NA	Tubb4b	0.637118	5.70186	8.93911	0.00694546	0.307852
ENSMUSG00000058317	NA	Ube2e2	0.276091	4.07045	8.43389	0.00699105	0.309031
ENSMUSG00000021482	NA	Prxl2c	0.242748	6.43671	8.39292	0.00711359	0.312425
ENSMUSG00000031532	NA	Saraf	0.202164	6.64319	8.38673	0.00713231	0.312425
ENSMUSG00000020453	NA	Patz1	-0.446895	1.99196	8.37468	0.00716891	0.312425
ENSMUSG00000057315	NA	Arhgap24	0.667232	2.66108	8.58871	0.00719141	0.312425
ENSMUSG00000063245	NA	Zfp993	1.46251	-1.6447	8.36392	0.00720176	0.312425
ENSMUSG00000028672	NA	Hmgcl	0.264541	7.37969	8.36348	0.00720309	0.312425
ENSMUSG00000061410	NA	Zcchc14	-0.211077	4.92218	8.35421	0.00723151	0.312425
ENSMUSG00000043668	NA	Tox3	2.10214	-2.45185	8.35219	0.00723774	0.312425
ENSMUSG00000025571	NA	Tnrc6c	-0.219264	4.29335	8.35123	0.0072407	0.312425
ENSMUSG00000015083	NA	C8g	0.217347	8.2704	8.3394	0.00727719	0.312886
ENSMUSG00000015087	NA	Rabl6	-0.325778	4.31269	8.33052	0.00730473	0.312886
ENSMUSG00000023151	NA	Lrrc69	2.3935	-2.46927	8.32383	0.00732555	0.312886
ENSMUSG00000042249	NA	Grk3	-0.732626	2.42412	8.56796	0.00732832	0.312886
ENSMUSG00000002984	NA	Tomm40	-0.411104	3.94288	8.40366	0.00736318	0.313008
ENSMUSG00000001123	NA	Lgals9	0.307552	9.0584	8.30973	0.00736966	0.313008
ENSMUSG00000049327	NA	Kmt5a	-0.242501	4.47945	8.29314	0.00742189	0.314202
ENSMUSG00000022108	NA	Itm2b	0.186171	9.67376	8.28856	0.0074364	0.314202
ENSMUSG00000031586	NA	Rbpms	0.279738	4.36268	8.27037	0.00749426	0.315078
ENSMUSG00000030225	NA	Dera	0.227667	5.64624	8.26477	0.00751217	0.315078
ENSMUSG00000040536	NA	Necab1	0.315585	5.82831	8.28391	0.00751523	0.315078
ENSMUSG00000070407	NA	Hs3st3b1	-0.223823	6.65246	8.24108	0.00758847	0.316788
ENSMUSG00000029283	NA	Cdc7	-1.35473	-1.69696	8.23908	0.00759497	0.316788
ENSMUSG00000039349	NA	C130074G19Rik	0.210301	7.71951	8.22688	0.00763462	0.316992
ENSMUSG00000003949	NA	Hlf	-0.346739	6.14111	8.32023	0.00763883	0.316992
ENSMUSG00000049858	NA	Suox	0.293871	7.29088	8.19527	0.00773844	0.319933
ENSMUSG00000105096	NA	Gbp10	0.930287	3.18507	8.65063	0.00776194	0.319933
ENSMUSG00000106946	NA	Gm42856	3.39291	-2.90019	8.44152	0.0077847	0.319933
ENSMUSG00000108199	NA	Gm44249	-2.52782	-2.38814	8.18022	0.00778838	0.319933
ENSMUSG00000058135		Gstm1	0.261368	10.6138	8.15851	0.00786108	0.322106
ENSMUSG00000025586	NA	Cpeb1	-0.680804	2.62716	8.35471	0.00793111	0.324159
ENSMUSG00000074171	NA	Gm6658	0.782244	-0.307339	8.11814	0.00799819	0.325744
ENSMUSG00000016194	NA	Hsd11b1	0.274635	9.34034	8.11472	0.00800994	0.325744
ENSMUSG00000038034	NA	Igsf8	-0.502637	1.87367	8.10673	0.00803742	0.326047
ENSMUSG00000053279	NA	Aldh1a1	0.389843	10.3484	8.17933	0.00808128	0.327011
ENSMUSG00000007827	NA	Ankrd26	-0.345601	2.77425	8.07935	0.00813241	0.327471
ENSMUSG00000028032		Papss1	0.427954	3.25339	8.09282	0.00813293	0.327471
ENSMUSG00000071655	NA	Ubxn1	0.393555	5.87068	8.24629	0.00822034	0.330174
ENSMUSG00000026389	NA	Steap3	0.366301	3.81347	8.04514	0.00825281	0.330661
ENSMUSG00000042712	NA	Tceal9	0.281514	3.46069	8.03109	0.00830282	0.33093
ENSMUSG00000045658	NA	Pid1	0.440056	6.45997	8.2973	0.0083217	0.33093
ENSMUSG00000056938	NA	Acbd4	0.270945	4.66107	8.01811	0.00834932	0.33093
ENSMUSG00000109771	NA	Gm35315	-0.573691	2.08103	8.00276	0.00840466	0.33093
ENSMUSG00000033022	NA	Cdo1	0.335352	10.8663	8.00231	0.00840626	0.33093
ENSMUSG00000034780	NA	B3galt1	-0.70714	5.1814	8.46452	0.0084459	0.33093
ENSMUSG00000028878	NA	Fam76a	-0.322648	4.25803	7.99121	0.00844656	0.33093
ENSMUSG00000003228	NA	Grk5	0.743899	2.40953	8.23849	0.00845229	0.33093
ENSMUSG00000060807	NA	Serpina6	-0.377454	8.54918	8.09198	0.00845469	0.33093
ENSMUSG00000044447	NA	Dock5	-0.240762	5.11859	7.98671	0.00846296	0.33093
ENSMUSG00000029311	NA	Hsd17b11	0.245323	7.34279	7.96491	0.00854281	0.332537
ENSMUSG00000045930	NA	Clec14a	0.353499	3.63773	7.96433	0.00854494	0.332537
ENSMUSG00000017778	NA	Cox7c	0.195833	6.14733	7.93478	0.00865457	0.333759
ENSMUSG00000024135	NA	Srbd1	-0.285197	4.25854	7.92946	0.00867447	0.333759
ENSMUSG00000025264	NA	Tsr2	0.266857	3.42302	7.92586	0.00868797	0.333759
ENSMUSG00000041815		Poldip3	0.182539	5.01259	7.92074	0.0087072	0.333759
ENSMUSG00000042834	NA	Nrep	-1.53906	5.28834	8.42574	0.00873157	0.333759
ENSMUSG00000022304	NA	Dpys	0.219874	8.02722	7.91371	0.00873366	0.333759
ENSMUSG00000039286	NA	Fndc3b	-0.470634	4.65572	8.19206	0.00874063	0.333759
ENSMUSG00000038517	NA	Tbkbp1	-0.400746	1.84436	7.91157	0.00874174	0.333759
ENSMUSG00000040093	NA	Bmf	-0.672854	4.20364	8.32363	0.00876998	0.333759
ENSMUSG00000037461	NA	Ints7	-0.241649	4.31004	7.90106	0.00878152	0.333759
ENSMUSG00000028964	NA	Park7	0.215808	6.71373	7.88952	0.00882543	0.334181
ENSMUSG00000063049	NA	Ing2	0.294358	3.12836	7.88736	0.00883369	0.334181
ENSMUSG00000038167	NA	Plekhg6	-0.379768	3.38226	7.88166	0.00885549	0.334228
ENSMUSG00000029664	NA	Tfpi2	0.415965	5.94945	8.09784	0.00892016	0.335889
ENSMUSG00000032000	NA	Birc3	-0.24495	4.19809	7.85851	0.00894465	0.336034
ENSMUSG00000028019		Pdgfc	0.552532	1.74567	7.85144	0.00897206	0.336193
ENSMUSG00000000049	NA	Apoh	0.202826	11.2487	7.84677	0.00899022	0.336193
ENSMUSG00000045438	NA	Cox19	0.264372	4.16474	7.83168	0.00904915	0.33762
ENSMUSG00000025047	NA	Pdcd11	-0.32704	4.69053	7.8437	0.00910147	0.337964
ENSMUSG00000028980	NA	H6pd	0.213765	8.40735	7.81467	0.00911615	0.337964
ENSMUSG00000028862	NA	Map3k6	-0.933784	0.492866	7.86079	0.00913606	0.337964
ENSMUSG00000002957	NA	Ap2a2	0.247279	6.0593	7.80827	0.00914146	0.337964
ENSMUSG00000029076	NA	Sdf4	0.161032	6.84737	7.79014	0.00921365	0.33986
ENSMUSG00000095061	NA	E030018B13Rik	-1.62416	1.23367	8.23999	0.00924506	0.3402
ENSMUSG00000058672	NA	Tubb2a	1.47511	4.41976	8.26193	0.00930152	0.3402
ENSMUSG00000041773	NA	Enc1	0.484529	2.40545	7.76694	0.0093069	0.3402
ENSMUSG00000024665	NA	Fads2	-0.405006	9.52664	7.90216	0.00931765	0.3402
ENSMUSG00000031791	NA	Tmem38a	-0.480586	1.1348	7.75785	0.00934375	0.3402
ENSMUSG00000006373	NA	Pgrmc1	0.237667	10.2278	7.75521	0.00935445	0.3402
ENSMUSG00000091649	NA	Phf11b	0.819721	-0.272555	7.75157	0.00936926	0.3402
ENSMUSG00000047866	NA	Lonp2	0.286511	8.50315	7.74408	0.00939983	0.34055
ENSMUSG00000019189	NA	Rnf145	-0.483477	4.6682	8.02495	0.00942567	0.340728
ENSMUSG00000030161	NA	Gabarapl1	0.272233	8.6171	7.72705	0.0094697	0.34156
ENSMUSG00000029821	NA	Gsdme	0.759703	0.160494	7.71703	0.00951107	0.342293
ENSMUSG00000039456	NA	Morc3	-0.400738	4.45981	7.85328	0.00956472	0.343266
ENSMUSG00000033039		Micall1	-0.273071	4.10075	7.69793	0.00959045	0.343266
ENSMUSG00000057182	NA	Scn3a	-1.31356	-1.61148	7.69531	0.0096014	0.343266
ENSMUSG00000000326		Comt	0.301438	8.83882	7.6635	0.00973545	0.346628
ENSMUSG00000070594	NA	Gm4788	-0.324552	8.29887	7.67407	0.00975897	0.346628
ENSMUSG00000110353	NA	Gm33543	-0.568399	4.18037	7.9817	0.00976957	0.346628
ENSMUSG00000032497	NA	Lrrfip2	-0.209989	5.08326	7.65287	0.00978068	0.346628
ENSMUSG00000031714	NA	Gab1	-0.328307	4.06467	7.6259	0.00989647	0.349969
ENSMUSG00000006219	NA	Fblim1	-0.81431	0.222628	7.62068	0.00991907	0.350008
ENSMUSG00000024421	NA	Lama3	-0.857389	2.34485	7.93591	0.0100449	0.351714
ENSMUSG00000026718	NA	Stam	0.208552	4.30266	7.58448	0.0100772	0.351714
ENSMUSG00000026437	NA	Cdk18	-0.311515	5.09687	7.60578	0.0100885	0.351714
ENSMUSG00000024219	NA	Anks1	-0.468602	3.77474	7.75419	0.0100947	0.351714
ENSMUSG00000052926	NA	Rnaseh2a	-0.295201	3.63414	7.58034	0.0100955	0.351714
ENSMUSG00000069744	NA	Psmb3	0.231672	5.37502	7.57439	0.0101218	0.351714
ENSMUSG00000022434		Fam118a	-0.591151	1.03272	7.56928	0.0101445	0.351714
ENSMUSG00000104713	NA	Gbp6	0.7122	2.90175	7.84329	0.0101629	0.351714
ENSMUSG00000026094	NA	Stk17b	0.390043	2.47762	7.55914	0.0101896	0.351714
ENSMUSG00000036223	NA	Ska1	-3.12504	-2.97042	7.78431	0.0101896	0.351714
ENSMUSG00000032607	NA	Amt	0.510923	5.66893	7.88935	0.0102053	0.351714
ENSMUSG00000055943	NA	Emc7	0.181645	6.24048	7.53377	0.0103035	0.352158
ENSMUSG00000070348	NA	Ccnd1	-0.736068	5.77239	7.96403	0.0103077	0.352158
ENSMUSG00000026355	NA	Mcm6	-0.604753	2.05802	7.58382	0.0103145	0.352158
ENSMUSG00000114996	NA	Gm48958	3.39647	-2.94732	7.75331	0.0103217	0.352158
ENSMUSG00000034687	NA	Fras1	-0.523594	2.19351	7.52553	0.0103408	0.352158
ENSMUSG00000009291	NA	Pttg1ip	0.205063	7.70437	7.52392	0.010348	0.352158
ENSMUSG00000028199		Cryz	0.197773	6.62581	7.50116	0.0104518	0.354088
ENSMUSG00000051359	NA	Ncald	0.382932	4.00821	7.55285	0.0104525	0.354088
ENSMUSG00000025352	NA	Gdf11	2.18432	-2.19459	7.48954	0.0105053	0.354088
ENSMUSG00000035356	NA	Nfkbiz	-0.339184	3.18113	7.48422	0.0105299	0.354088
ENSMUSG00000038240	NA	Pdss2	0.249072	3.23548	7.4842	0.0105299	0.354088
ENSMUSG00000049670	NA	Morn4	1.20692	-1.21579	7.48303	0.0105353	0.354088
ENSMUSG00000040022	NA	Rab11fip2	-0.302095	3.57423	7.47213	0.0105859	0.354611
ENSMUSG00000031613	NA	Hpgd	0.282334	6.97378	7.47028	0.0105945	0.354611
ENSMUSG00000025981	NA	Coq10b	-0.755226	6.14213	7.89878	0.0106217	0.354791
ENSMUSG00000049562	NA	Ap5b1	0.7108	-0.0341905	7.41636	0.0108487	0.361631
ENSMUSG00000020183	NA	Cpm	-0.459252	2.3144	7.40573	0.0108996	0.362061
ENSMUSG00000070565	NA	Rasal2	-0.508485	3.85657	7.63495	0.0109231	0.362061
ENSMUSG00000108049	NA	Gm44168	-3.11817	-2.92429	7.61633	0.0109284	0.362061
ENSMUSG00000025871	NA	4833439L19Rik	-0.248702	6.28763	7.38893	0.0109806	0.362898
ENSMUSG00000024382	NA	Ercc3	-0.266621	4.13679	7.38527	0.0109983	0.362898
ENSMUSG00000024045	NA	Akap8	-0.238165	5.59144	7.37866	0.0110304	0.363221
ENSMUSG00000026179	NA	Pnkd	0.756238	5.77689	7.78427	0.0111201	0.364688
ENSMUSG00000026657	NA	Frmd4a	-0.412359	2.43467	7.3523	0.0111594	0.364688
ENSMUSG00000041219	NA	Arhgap11a	-0.536212	0.596745	7.34219	0.0112093	0.364688
ENSMUSG00000025511	NA	Tspan4	-0.541385	4.92129	7.67611	0.0112333	0.364688
ENSMUSG00000073940	NA	Hbb-bt	0.533536	2.75622	7.44224	0.0112425	0.364688
ENSMUSG00000034243		Golgb1	-0.210492	6.63465	7.33535	0.0112432	0.364688
ENSMUSG00000002588	NA	Pon1	0.266174	10.2699	7.3325	0.0112573	0.364688
ENSMUSG00000035062	NA	Zc4h2	0.765048	0.601408	7.33033	0.0112681	0.364688
ENSMUSG00000046178	NA	Nxph1	-3.56464	-2.79075	7.53864	0.0112898	0.364688
ENSMUSG00000073406	NA	H2-Bl	-0.89	-0.101196	7.31449	0.0113473	0.364688
ENSMUSG00000026385	NA	Dbi	0.231159	9.22011	7.31322	0.0113537	0.364688
ENSMUSG00000039067	NA	Psmd7	0.189672	5.70318	7.31096	0.011365	0.364688
ENSMUSG00000030603	NA	Psmc4	0.213644	6.19141	7.31069	0.0113664	0.364688
ENSMUSG00000066149	NA	Cdc26	0.197433	3.55566	7.30169	0.0114117	0.365421
ENSMUSG00000062980	NA	Cped1	-0.247462	6.10049	7.29095	0.011466	0.366438
ENSMUSG00000012640	NA	Zfp715	-0.260399	4.16065	7.27781	0.0115329	0.367386
ENSMUSG00000034248	NA	Slc25a37	-0.330489	5.71838	7.34656	0.0115909	0.367386
ENSMUSG00000033624	NA	Pdpr	-0.264193	4.8789	7.26487	0.0115991	0.367386
ENSMUSG00000079243	NA	Xirp1	-1.01296	-0.740156	7.26457	0.0116007	0.367386
ENSMUSG00000037379	NA	Spon2	1.16793	1.76641	7.62577	0.0116086	0.367386
ENSMUSG00000046562	NA	Unc119b	0.225519	4.39964	7.25729	0.0116381	0.367606
ENSMUSG00000020638	NA	Cmpk2	0.644959	2.3382	7.38688	0.0116991	0.368815
ENSMUSG00000015314	NA	Slamf6	1.24104	-1.30301	7.2328	0.0117651	0.369222
ENSMUSG00000024981	NA	Acsl5	0.270077	8.95851	7.23141	0.0117723	0.369222
ENSMUSG00000032609	NA	Klhdc8b	-0.544247	2.90966	7.36714	0.0117801	0.369222
ENSMUSG00000024457	NA	Trim26	-0.179748	5.31494	7.21299	0.0118689	0.371293
ENSMUSG00000037709	NA	Fam13a	0.471789	5.28866	7.47529	0.0119306	0.372235
ENSMUSG00000027956		Tmem144	0.323081	2.55393	7.19863	0.0119448	0.372235
ENSMUSG00000037847	NA	Nmrk1	-0.986966	5.25806	7.6143	0.0119858	0.372286
ENSMUSG00000013033	NA	Adgrl1	-0.39434	2.24585	7.18971	0.0119923	0.372286
ENSMUSG00000032051	NA	Fdx1	-0.328648	6.2666	7.25764	0.0120785	0.374249
ENSMUSG00000040325	NA	Dcaf1	-0.175717	5.18489	7.15534	0.0121768	0.376413
ENSMUSG00000009646	NA	Pla2g12b	0.310144	4.97278	7.18324	0.0122087	0.376413
ENSMUSG00000061718	NA	Ppp1r1b	0.567562	2.40584	7.24222	0.0122177	0.376413
ENSMUSG00000028420	NA	Tmem38b	0.230081	5.729	7.13739	0.0122744	0.377238
ENSMUSG00000030246	NA	Ldhb	0.47397	0.760842	7.13438	0.0122909	0.377238
ENSMUSG00000021573	NA	Tppp	-0.663984	3.88763	7.45176	0.0123825	0.378033
ENSMUSG00000028028		Alpk1	-0.703678	1.40502	7.15318	0.0124192	0.378033
ENSMUSG00000036632	NA	Alg5	0.183273	5.17948	7.10994	0.0124254	0.378033
ENSMUSG00000056608	NA	Chd9	-0.215424	5.27679	7.10971	0.0124267	0.378033
ENSMUSG00000112955	NA	Gm48889	-3.57462	-2.99348	7.30987	0.012433	0.378033
ENSMUSG00000087679	NA	Tmem250-ps	0.227722	5.7692	7.10287	0.0124646	0.378288
ENSMUSG00000039768	NA	Dnajc11	-0.234705	5.44366	7.09072	0.0125323	0.379372
ENSMUSG00000020865	NA	Abcc3	0.277642	8.22699	7.08809	0.012547	0.379372
ENSMUSG00000010453	NA	Kansl3	-0.185365	5.74592	7.07814	0.0126028	0.379836
ENSMUSG00000031924	NA	Cyb5b	0.263943	9.14734	7.07704	0.012609	0.379836
ENSMUSG00000070639	NA	Lrrc8b	-0.722821	0.641481	7.04771	0.0127752	0.38142
ENSMUSG00000021947	NA	Cryl1	0.341443	4.38878	7.09909	0.0127935	0.38142
ENSMUSG00000060923	NA	Acyp2	0.585943	0.193941	7.03877	0.0128263	0.38142
ENSMUSG00000028356	NA	Ambp	0.215068	10.6079	7.03762	0.0128329	0.38142
ENSMUSG00000045969	NA	Ing1	-0.297621	3.24611	7.03511	0.0128473	0.38142
ENSMUSG00000031540	NA	Kat6a	-0.199105	5.04344	7.02623	0.0128984	0.38142
ENSMUSG00000035104	NA	Eva1a	0.25004	6.07499	7.02449	0.0129084	0.38142
ENSMUSG00000058325	NA	Dock1	-0.259675	4.21405	7.01753	0.0129487	0.38142
ENSMUSG00000026123	NA	Plekhb2	0.238454	4.06556	7.0144	0.0129668	0.38142
ENSMUSG00000061950	NA	Ppp4r1	-0.204432	4.55982	7.01372	0.0129707	0.38142
ENSMUSG00000021180	NA	Rps6ka5	-0.506891	1.36937	7.01165	0.0129828	0.38142
ENSMUSG00000001729	NA	Akt1	-0.281507	4.86263	7.0094	0.0129958	0.38142
ENSMUSG00000030814	NA	Bcl7c	0.425322	2.61505	7.00744	0.0130072	0.38142
ENSMUSG00000034610	NA	Tut4	-0.319985	4.81216	7.04472	0.013039	0.38142
ENSMUSG00000039512	NA	Uhrf1bp1	-0.239841	4.75857	6.99713	0.0130674	0.38142
ENSMUSG00000026634	NA	Angel2	-0.266837	4.5546	6.99626	0.0130725	0.38142
ENSMUSG00000038593	NA	Tctn1	-0.336081	1.8737	6.99532	0.013078	0.38142
ENSMUSG00000037440	NA	Vnn1	0.91066	5.60091	7.39448	0.0130837	0.38142
ENSMUSG00000017723	NA	Wfdc2	0.778754	1.14032	7.04207	0.0131257	0.38145
ENSMUSG00000037405	NA	Icam1	-0.366829	2.8456	6.98548	0.0131357	0.38145
ENSMUSG00000071454	NA	Dtnb	-0.288538	4.02771	6.97833	0.0131778	0.38145
ENSMUSG00000005312	NA	Ubqln1	0.172467	7.04959	6.97777	0.0131811	0.38145
ENSMUSG00000033257	NA	Ttll4	-0.270653	5.1616	6.96959	0.0132295	0.38145
ENSMUSG00000022033	NA	Pbk	-1.66838	-1.75455	6.96442	0.0132602	0.38145
ENSMUSG00000037706	NA	Cd81	0.214143	7.3173	6.96245	0.0132719	0.38145
ENSMUSG00000037370	NA	Enpp1	-0.197958	5.42193	6.96238	0.0132723	0.38145
ENSMUSG00000028412	NA	Slc44a1	0.237694	5.58351	6.93398	0.0134425	0.384432
ENSMUSG00000026854	NA	Usp20	-0.352664	2.58783	6.9326	0.0134508	0.384432
ENSMUSG00000079362	NA	Gm43302	0.772623	3.10056	7.23304	0.013494	0.384432
ENSMUSG00000040414	NA	Slc25a28	-0.262828	3.87586	6.92338	0.0135065	0.384432
ENSMUSG00000033805	NA	Ephx4	3.19201	-2.52136	7.1123	0.0135235	0.384432
ENSMUSG00000048655	NA	Ccdc169	1.59968	-2.12028	6.91583	0.0135524	0.384432
ENSMUSG00000041895	NA	Wipi1	-0.305701	4.26282	6.91571	0.0135531	0.384432
ENSMUSG00000047230	NA	Cldn2	0.243994	6.33418	6.90877	0.0135955	0.384432
ENSMUSG00000008822	NA	Acyp1	0.397278	1.81272	6.90758	0.0136027	0.384432
ENSMUSG00000025077	NA	Dclre1a	-0.373064	3.76294	6.94312	0.0136124	0.384432
ENSMUSG00000029195	NA	Klb	0.264405	5.34925	6.90097	0.0136432	0.384633
ENSMUSG00000044748	NA	Defb1	0.764537	0.535677	6.8965	0.0136706	0.38474
ENSMUSG00000006356	NA	Crip2	0.624594	4.32611	7.21949	0.0137276	0.385479
ENSMUSG00000106110	NA	Gm43571	1.69879	-2.20369	6.88325	0.0137523	0.385479
ENSMUSG00000023048		Prr13	0.206441	4.8868	6.87935	0.0137764	0.385479
ENSMUSG00000026621	NA	Mtarc1	0.177229	8.64275	6.87689	0.0137917	0.385479
ENSMUSG00000016024	NA	Lbp	0.391296	6.3654	7.05253	0.0138445	0.385998
ENSMUSG00000032902		Slc16a1	0.322964	5.5427	6.93667	0.0138577	0.385998
ENSMUSG00000022106	NA	Rcbtb2	0.183201	5.01633	6.85946	0.0139002	0.386134
ENSMUSG00000060802	NA	B2m	0.190859	10.5965	6.85426	0.0139328	0.386134
ENSMUSG00000056133	NA	Unc93a2	0.608577	1.61935	6.85587	0.0139407	0.386134
ENSMUSG00000020111	NA	Micu1	0.30199	4.33286	6.84762	0.0139745	0.386134
ENSMUSG00000075543	NA	Urad	-0.371431	4.24527	6.93461	0.0139812	0.386134
ENSMUSG00000047368	NA	Abhd17b	-0.531706	4.41372	7.12287	0.0140391	0.386326
ENSMUSG00000015401	NA	Cltrn	2.63913	-2.63242	6.83464	0.0140565	0.386326
ENSMUSG00000020553	NA	Pctp	0.278629	6.96222	6.82197	0.0141369	0.386326
ENSMUSG00000036744	NA	Olfr701	3.53779	-2.61629	7.0059	0.0141541	0.386326
ENSMUSG00000032349	NA	Elovl5	0.579944	8.79332	7.13092	0.0141551	0.386326
ENSMUSG00000026825	NA	Dnm1	-1.67611	-1.70874	6.81855	0.0141588	0.386326
ENSMUSG00000104347	NA	Gm37689	-2.84969	-2.87903	7.0049	0.0141602	0.386326
ENSMUSG00000018286	NA	Psmb6	0.193247	6.33522	6.81253	0.0141973	0.386326
ENSMUSG00000034292	NA	Traf3ip1	-0.28272	3.0665	6.8118	0.0142019	0.386326
ENSMUSG00000032534	NA	Cep63	0.208028	3.57853	6.79415	0.0143154	0.388763
ENSMUSG00000026202	NA	Tuba4a	0.522227	6.91587	7.08056	0.0144081	0.390277
ENSMUSG00000034833	NA	Tespa1	2.33333	-2.29239	6.77816	0.0144191	0.390277
ENSMUSG00000000811	NA	Txnrd3	-0.246754	3.27205	6.74724	0.014622	0.394105
ENSMUSG00000025854	NA	Fam20c	-0.286481	4.87998	6.74855	0.0146225	0.394105
ENSMUSG00000026229	NA	Psmd1	0.176413	6.95873	6.74554	0.0146333	0.394105
ENSMUSG00000063765		Chadl	-1.45233	-2.03249	6.73695	0.0146902	0.394425
ENSMUSG00000076480	NA	Trbv29	3.39734	-2.92393	6.91642	0.0147097	0.394425
ENSMUSG00000038116	NA	Phf20	-0.276856	3.30609	6.72893	0.0147436	0.394425
ENSMUSG00000005514	NA	Por	-0.738038	8.44125	7.07955	0.014767	0.394425
ENSMUSG00000030137	NA	Tuba8	-0.848585	0.185648	6.72301	0.0147832	0.394425
ENSMUSG00000034518	NA	Hmgxb4	0.28189	2.89814	6.71782	0.014818	0.394425
ENSMUSG00000043592	NA	Unc5cl	-3.37309	-2.85471	6.89522	0.0148448	0.394425
ENSMUSG00000026914	NA	Psmd14	0.210038	5.5075	6.71235	0.0148547	0.394425
ENSMUSG00000036825		Ssx2ip	-0.309973	3.05767	6.71106	0.0148634	0.394425
ENSMUSG00000038150	NA	Ormdl3	0.241889	5.95131	6.70428	0.0149091	0.394457
ENSMUSG00000043467	NA	Zbtb37	0.300612	3.17181	6.70172	0.0149264	0.394457
ENSMUSG00000030556	NA	Lrrc28	-0.369259	4.475	6.81284	0.0149445	0.394457
ENSMUSG00000005069	NA	Pex5	0.170752	6.64481	6.6953	0.0149699	0.394457
ENSMUSG00000013707		Tnfaip8l2	-0.958793	-1.00777	6.69275	0.0149872	0.394457
ENSMUSG00000037487	NA	Ubr5	-0.217508	7.08092	6.68938	0.0150101	0.394457
ENSMUSG00000000934		Top1mt	0.236875	3.87167	6.67587	0.0151023	0.395818
ENSMUSG00000020381	NA	Mrnip	0.892493	2.21187	6.95072	0.0151105	0.395818
ENSMUSG00000050097	NA	Ces2b	-1.33596	-0.146905	6.87803	0.015166	0.396232
ENSMUSG00000070780	NA	Rbm47	-0.21345	5.98653	6.66527	0.0151751	0.396232
ENSMUSG00000025494	NA	Sigirr	0.286294	3.43941	6.65582	0.0152403	0.397298
ENSMUSG00000052305	NA	Hbb-bs	0.451938	5.11475	6.89041	0.0152774	0.397628
ENSMUSG00000052428	NA	Tmco1	0.193108	6.39475	6.64382	0.0153236	0.398192
ENSMUSG00000027010	NA	Slc25a12	-0.294944	3.85439	6.63434	0.0153897	0.399272
ENSMUSG00000027784		Ppm1l	-0.221481	4.33364	6.62479	0.0154566	0.400256
ENSMUSG00000044080		S100a1	0.175613	6.14339	6.62191	0.0154768	0.400256
ENSMUSG00000078153	NA	Psme2b	0.521809	0.30814	6.61302	0.0155395	0.40124
ENSMUSG00000025370	NA	Cdh9	2.37324	-3.01883	7.06416	0.0155921	0.401472
ENSMUSG00000004267	NA	Eno2	-2.01723	-2.3716	6.60478	0.0155978	0.401472
ENSMUSG00000063428	NA	Ddo	-0.329986	4.24298	6.62828	0.0156659	0.402057
ENSMUSG00000079037	NA	Prnp	-0.350458	5.075	6.71073	0.01567	0.402057
ENSMUSG00000052271	NA	Bhlha15	-1.51319	-1.82823	6.57711	0.0157955	0.404261
ENSMUSG00000053626	NA	Tll1	-3.14289	-2.96944	6.74625	0.015834	0.404261
ENSMUSG00000050627	NA	Gpd1l	-0.279027	5.50526	6.57051	0.0158501	0.404261
ENSMUSG00000058488	NA	Kl	-2.85138	-3.09551	6.74221	0.0158618	0.404261
ENSMUSG00000071661	NA	Zbtb3	1.64301	-2.08581	6.56537	0.0158802	0.404261
ENSMUSG00000024007	NA	Ppil1	0.322662	2.73406	6.55194	0.0159777	0.406108
ENSMUSG00000067889	NA	Sptbn2	-0.219989	6.15452	6.54054	0.016061	0.407356
ENSMUSG00000061175		Fnip2	-0.567971	5.29235	6.84404	0.0160782	0.407356
ENSMUSG00000039713	NA	Plekhg5	-0.421202	2.13884	6.5297	0.0161405	0.407356
ENSMUSG00000040548	NA	Tex2	0.240191	7.31746	6.52842	0.01615	0.407356
ENSMUSG00000063889	NA	Crem	0.26509	4.44585	6.52815	0.016152	0.407356
ENSMUSG00000042797	NA	Aqp11	-0.350507	5.01569	6.62384	0.0162832	0.409805
ENSMUSG00000063704		Mapk15	0.731822	1.95971	6.67444	0.016306	0.409805
ENSMUSG00000001642	NA	Akr1b3	-0.352607	2.33888	6.50485	0.0163247	0.409805
ENSMUSG00000021243	NA	Fcf1	0.251366	4.09902	6.49843	0.0163726	0.410375
ENSMUSG00000062753	NA	AI413582	0.623666	0.187073	6.4937	0.0164081	0.41063
ENSMUSG00000028755	NA	Cda	0.570724	2.09149	6.51239	0.0164686	0.411514
ENSMUSG00000048232	NA	Fbxo10	0.864914	-0.300314	6.4705	0.016583	0.412748
ENSMUSG00000022844		Pdia5	-0.306066	5.66471	6.52485	0.0165901	0.412748
ENSMUSG00000023087	NA	Noct	-0.760941	6.67486	6.80882	0.0165987	0.412748
ENSMUSG00000079845	NA	Xlr4a	3.16025	-2.42908	6.54649	0.0166424	0.412748
ENSMUSG00000054537	NA	Tmprss11e	1.90031	-2.83268	6.90282	0.0166449	0.412748
ENSMUSG00000005089	NA	Slc1a2	-0.352187	8.1383	6.54827	0.0167299	0.412774
ENSMUSG00000015143	NA	Actn1	-0.335964	4.57982	6.51858	0.0167514	0.412774
ENSMUSG00000002985	NA	Apoe	0.244281	12.8157	6.44774	0.0167567	0.412774
ENSMUSG00000024403	NA	Atp6v1g2	0.533141	0.133159	6.4449	0.0167785	0.412774
ENSMUSG00000063787	NA	Chchd1	0.235144	4.41675	6.44429	0.0167832	0.412774
ENSMUSG00000035354	NA	Uvrag	-0.229245	5.0004	6.44233	0.0167982	0.412774
ENSMUSG00000035910	NA	Dcdc2a	0.547064	1.14822	6.427	0.0169166	0.414328
ENSMUSG00000041297	NA	Cdk13	-0.15614	5.26484	6.42657	0.0169199	0.414328
ENSMUSG00000003585	NA	Sec14l2	0.224568	9.02872	6.42191	0.0169561	0.414328
ENSMUSG00000034429		Zfp707	0.370317	4.00771	6.4844	0.0170167	0.414328
ENSMUSG00000078429	NA	Ctdsp2	-0.20894	5.48527	6.41292	0.0170262	0.414328
ENSMUSG00000058690	NA	Ccser2	-0.257251	5.72323	6.41187	0.0170344	0.414328
ENSMUSG00000004263	NA	Atn1	-0.258234	3.67256	6.41076	0.0170431	0.414328
ENSMUSG00000041390	NA	Mdfic	0.29463	4.32641	6.40358	0.0170992	0.414328
ENSMUSG00000021140	NA	Pcnx	-0.144	5.27868	6.40009	0.0171266	0.414328
ENSMUSG00000028455	NA	Stoml2	0.148094	5.0591	6.39847	0.0171394	0.414328
ENSMUSG00000021868	NA	Ppif	-0.281103	5.07624	6.4015	0.0171881	0.414328
ENSMUSG00000039031	NA	Arhgap18	0.272136	3.84107	6.38694	0.0172303	0.414328
ENSMUSG00000025485	NA	Ric8a	-0.215127	4.1574	6.3792	0.0172917	0.414328
ENSMUSG00000028708	NA	Mknk1	-0.225874	3.98313	6.3762	0.0173155	0.414328
ENSMUSG00000020451	NA	Limk2	-0.266763	2.84842	6.37467	0.0173277	0.414328
ENSMUSG00000045954	NA	Cavin2	0.292095	3.57971	6.37438	0.0173299	0.414328
ENSMUSG00000020019	NA	Ntn4	0.366781	3.10991	6.3702	0.0173633	0.414328
ENSMUSG00000061143	NA	Maml3	-0.59602	1.223	6.3686	0.017376	0.414328
ENSMUSG00000027710	NA	Acad9	0.176359	5.24475	6.36548	0.017401	0.414328
ENSMUSG00000059363	NA	Fxn	0.292963	2.84799	6.36506	0.0174043	0.414328
ENSMUSG00000003382		Etv3	-0.206363	4.15868	6.36465	0.0174076	0.414328
ENSMUSG00000024853	NA	Sf3b2	-0.158352	6.48359	6.36027	0.0174427	0.414328
ENSMUSG00000110496	NA	Gm45909	-1.18409	2.33837	6.6725	0.0174615	0.414328
ENSMUSG00000006395	NA	Hyi	0.297493	4.88983	6.38928	0.0174846	0.414328
ENSMUSG00000015501	NA	Hivep2	-0.289118	3.84728	6.35336	0.0174982	0.414328
ENSMUSG00000001036	NA	Epn2	-0.234899	3.05329	6.34121	0.0175962	0.416043
ENSMUSG00000031608	NA	Galnt7	-0.516414	1.88612	6.33364	0.0176576	0.416198
ENSMUSG00000049960	NA	Mrps16	0.199994	4.39901	6.33198	0.0176711	0.416198
ENSMUSG00000006715	NA	Gmnn	-0.352974	3.03556	6.32754	0.0177072	0.416198
ENSMUSG00000041809	NA	Efhc1	-1.32999	-1.92044	6.32519	0.0177264	0.416198
ENSMUSG00000057522	NA	Spop	0.153629	6.86686	6.32466	0.0177307	0.416198
ENSMUSG00000107761	NA	2010008C14Rik	-2.50048	-2.72803	6.31799	0.0177852	0.416877
ENSMUSG00000005225	NA	Plekha8	-0.304879	5.09043	6.36512	0.0178115	0.416892
ENSMUSG00000054203	NA	Ifi205	1.18724	-0.811099	6.30225	0.0179147	0.418704
ENSMUSG00000064254	NA	Ethe1	0.648771	5.10294	6.60505	0.0179719	0.418875
ENSMUSG00000045975	NA	C2cd2	0.175502	7.45305	6.29513	0.0179735	0.418875
ENSMUSG00000036718	NA	Micall2	-0.734332	0.0810918	6.29061	0.018011	0.418931
ENSMUSG00000028793	NA	Rnf19b	-0.261278	4.86892	6.28863	0.0180274	0.418931
ENSMUSG00000024039	NA	Cbs	0.45156	8.38583	6.48984	0.0180642	0.419188
ENSMUSG00000039007	NA	Cpq	0.197274	6.45781	6.27819	0.0181144	0.419221
ENSMUSG00000031886	NA	Ces2e	0.293424	7.77843	6.2937	0.0181458	0.419221
ENSMUSG00000049739	NA	Zfp646	-0.253489	3.97777	6.27033	0.0181803	0.419221
ENSMUSG00000046718	NA	Bst2	0.223891	6.05334	6.26666	0.018211	0.419221
ENSMUSG00000038764	NA	Ptpn3	-0.211815	5.55549	6.26663	0.0182113	0.419221
ENSMUSG00000035455	NA	Fignl1	-1.30623	-1.61019	6.26556	0.0182203	0.419221
ENSMUSG00000038527	NA	C1rl	0.179224	7.00845	6.2567	0.018295	0.419895
ENSMUSG00000021595	NA	Nsun2	-0.188398	6.46806	6.24818	0.018367	0.419895
ENSMUSG00000030651	NA	Art2b	1.11906	-0.952822	6.24574	0.0183878	0.419895
ENSMUSG00000007080	NA	Pole	-0.476949	1.40781	6.24548	0.01839	0.419895
ENSMUSG00000037111	NA	Setd7	-0.415555	3.22871	6.29889	0.0184075	0.419895
ENSMUSG00000028998	NA	Tomm7	0.222729	5.11958	6.23993	0.0184372	0.419895
ENSMUSG00000003355		Fkbp11	-0.407599	2.82703	6.24693	0.0184526	0.419895
ENSMUSG00000022748	NA	Cmss1	0.392571	1.65513	6.23771	0.0184561	0.419895
ENSMUSG00000062563	NA	Cys1	-0.4429	2.24637	6.22583	0.0185577	0.420763
ENSMUSG00000023829	NA	Slc22a1	0.222805	8.28632	6.21768	0.0186278	0.420763
ENSMUSG00000025034	NA	Trim8	-0.228644	4.05378	6.21378	0.0186614	0.420763
ENSMUSG00000045287	NA	Rtn4rl1	0.614166	2.74735	6.38339	0.0186669	0.420763
ENSMUSG00000032279	NA	Idh3a	-0.435069	5.36898	6.41969	0.0186992	0.420763
ENSMUSG00000020614	NA	Fam20a	0.474679	4.5028	6.42705	0.0187073	0.420763
ENSMUSG00000029864	NA	Gstk1	0.212237	7.01	6.20722	0.0187181	0.420763
ENSMUSG00000039577	NA	Nphp4	2.96765	-3.02032	6.36059	0.0187508	0.420763
ENSMUSG00000017868	NA	Sgk2	0.756191	6.01324	6.51054	0.0188282	0.420763
ENSMUSG00000027048	NA	Abcb11	0.41616	9.82417	6.34459	0.018851	0.420763
ENSMUSG00000040978	NA	Gm11992	0.57864	0.560572	6.19188	0.0188514	0.420763
ENSMUSG00000028860	NA	Sytl1	-0.564377	1.60242	6.18639	0.0188995	0.420763
ENSMUSG00000032840	NA	2410131K14Rik	-0.304007	3.08107	6.18596	0.0189032	0.420763
ENSMUSG00000026343	NA	Gpr39	0.346756	2.20582	6.1826	0.0189326	0.420763
ENSMUSG00000032177	NA	Pde4a	-0.594841	1.57428	6.19282	0.0189542	0.420763
ENSMUSG00000001418		Glmp	0.192041	5.52295	6.17633	0.0189877	0.420763
ENSMUSG00000017858	NA	Ift52	0.15559	4.7283	6.1734	0.0190135	0.420763
ENSMUSG00000038776	NA	Ephx1	0.273867	8.41024	6.17172	0.0190283	0.420763
ENSMUSG00000046818		Ddit4l	0.690321	0.0216387	6.17021	0.0190416	0.420763
ENSMUSG00000039244	NA	E130309D02Rik	-0.274939	2.94558	6.17013	0.0190424	0.420763
ENSMUSG00000103013	NA	Gm37503	2.01174	-2.50425	6.16851	0.0190566	0.420763
ENSMUSG00000038296	NA	Galnt18	0.995353	-0.858011	6.16776	0.0190633	0.420763
ENSMUSG00000031776	NA	Arl2bp	-0.435612	2.36911	6.16421	0.0190946	0.420846
ENSMUSG00000033327	NA	Tnxb	-0.616832	3.31399	6.38237	0.0191188	0.420846
ENSMUSG00000018548	NA	Trim37	-0.294642	3.75372	6.1411	0.0193004	0.422878
ENSMUSG00000021997	NA	Lrrc63	-2.49727	-2.74806	6.13889	0.0193202	0.422878
ENSMUSG00000022682		Rrn3	-0.306767	4.43808	6.16785	0.0193253	0.422878
ENSMUSG00000045672	NA	Col27a1	-0.743623	4.1001	6.43725	0.0193417	0.422878
ENSMUSG00000108763		Gm36028	0.503952	1.51311	6.13355	0.0193681	0.422878
ENSMUSG00000037622	NA	Wdtc1	0.247013	6.26198	6.13344	0.0193691	0.422878
ENSMUSG00000028453	NA	Fancg	0.419215	1.44045	6.12797	0.0194184	0.422878
ENSMUSG00000000346		Dazap2	0.158775	7.0189	6.12789	0.0194191	0.422878
ENSMUSG00000053898	NA	Ech1	0.25167	7.85764	6.1249	0.019446	0.4229
ENSMUSG00000079659	NA	Tmem243	0.218978	6.01967	6.12166	0.0194754	0.422972
ENSMUSG00000038745	NA	Nlrp6	-0.258666	7.21433	6.10005	0.0196719	0.42587
ENSMUSG00000036188	NA	Ankmy2	0.219196	3.29987	6.09983	0.0196739	0.42587
ENSMUSG00000073139	NA	Tmem185a	-0.234553	4.4447	6.09398	0.0197275	0.42587
ENSMUSG00000062157	NA	Ifnlr1	-1.67745	-1.98462	6.09333	0.0197334	0.42587
ENSMUSG00000047238	NA	Mageh1	0.489932	0.931382	6.08749	0.0197871	0.42587
ENSMUSG00000028597	NA	Gpx7	-0.592428	0.749758	6.08681	0.0197933	0.42587
ENSMUSG00000097328	NA	Tnfsf12	-0.348274	2.65539	6.08656	0.0197956	0.42587
ENSMUSG00000045730	NA	Adrb2	-1.11917	0.150083	6.11531	0.0198183	0.42587
ENSMUSG00000039960	NA	Rhou	0.336552	6.20721	6.18546	0.0199007	0.426952
ENSMUSG00000033910		Gucy1a1	0.354449	2.74264	6.07298	0.0199211	0.426952
ENSMUSG00000046908	NA	Ltb4r1	-0.818897	-1.05402	6.05824	0.0200583	0.429326
ENSMUSG00000005883	NA	Spo11	-2.1557	-2.60689	6.04287	0.0202024	0.430716
ENSMUSG00000020017	NA	Hal	0.372709	8.87415	6.1584	0.0202028	0.430716
ENSMUSG00000051910	NA	Sox6	-0.1889	4.51857	6.0425	0.0202059	0.430716
ENSMUSG00000006526	NA	Stimate	-0.238188	3.26521	6.04003	0.0202291	0.430716
ENSMUSG00000078779	NA	Zfp59	0.393418	1.40554	6.03658	0.0202617	0.430845
ENSMUSG00000026888	NA	Grb14	0.190479	5.68465	6.02399	0.020381	0.432816
ENSMUSG00000048349	NA	Pou4f1	-3.13985	-2.8775	6.16796	0.0204268	0.433154
ENSMUSG00000023805	NA	Synj2	-0.615139	1.9181	6.09288	0.0204599	0.433154
ENSMUSG00000028457	NA	Atp8b5	0.687484	-0.348394	6.01394	0.0204768	0.433154
ENSMUSG00000028957	NA	Per3	-1.04984	5.47326	6.31744	0.0205135	0.433367
ENSMUSG00000041688	NA	Amot	-0.287761	3.1805	5.99466	0.0206619	0.433617
ENSMUSG00000024827	NA	Gldc	0.472856	7.33329	6.21724	0.0206842	0.433617
ENSMUSG00000000317	NA	Bcl6b	-0.755359	0.437018	5.99125	0.0206948	0.433617
ENSMUSG00000001576	NA	Ergic1	0.190609	6.10415	5.98472	0.020758	0.433617
ENSMUSG00000021832	NA	Psmc6	0.195089	6.55975	5.98307	0.020774	0.433617
ENSMUSG00000049410	NA	Zfp683	2.08194	-2.14055	5.9819	0.0207854	0.433617
ENSMUSG00000039308	NA	Ndst2	-0.161339	4.51248	5.98179	0.0207865	0.433617
ENSMUSG00000029832	NA	Nfe2l3	-1.31408	-1.80296	5.98114	0.0207928	0.433617
ENSMUSG00000022472		Desi1	-0.161548	5.55647	5.97736	0.0208296	0.433617
ENSMUSG00000035443	NA	Thyn1	0.239154	3.66232	5.97646	0.0208383	0.433617
ENSMUSG00000071533	NA	Pcnp	0.192913	4.86229	5.97423	0.0208601	0.433617
ENSMUSG00000028212	NA	Ccne2	-0.633054	0.731463	5.97034	0.020898	0.433617
ENSMUSG00000024160	NA	Spsb3	0.356906	2.70592	5.96908	0.0209103	0.433617
ENSMUSG00000030748	NA	Il4ra	0.30298	4.36859	5.99167	0.0209232	0.433617
ENSMUSG00000026311	NA	Asb1	-0.252766	3.7028	5.95915	0.0210076	0.433617
ENSMUSG00000007038	NA	Neu1	0.23218	4.72719	5.95653	0.0210334	0.433617
ENSMUSG00000074211	NA	Sdhaf1	-0.317219	3.22631	5.95356	0.0210626	0.433617
ENSMUSG00000034158		Lrrc58	-0.284183	6.38806	5.9901	0.021084	0.433617
ENSMUSG00000023286	NA	Ube2j2	-0.191275	4.10533	5.95136	0.0210843	0.433617
ENSMUSG00000029458	NA	Brap	-0.199498	7.19729	5.95047	0.0210932	0.433617
ENSMUSG00000041235	NA	Chd7	-0.326713	4.30777	6.00366	0.0211051	0.433617
ENSMUSG00000046230	NA	Vps13a	-0.505643	4.79109	6.18489	0.0211298	0.433617
ENSMUSG00000026849	NA	Tor1a	-0.285919	5.08237	5.97633	0.0211384	0.433617
ENSMUSG00000106918	NA	Mrpl33	0.179823	4.44315	5.9377	0.0212196	0.43467
ENSMUSG00000074754	NA	Smim26	0.27786	2.95873	5.93533	0.0212432	0.43467
ENSMUSG00000021687	NA	Scamp1	-0.243891	5.91358	5.91631	0.0214333	0.436829
ENSMUSG00000029817	NA	Tra2a	0.236146	4.40625	5.91572	0.0214392	0.436829
ENSMUSG00000017493	NA	Igfbp4	-0.192313	10.1348	5.91442	0.0214523	0.436829
ENSMUSG00000043648	NA	Pld6	-0.757964	-0.698494	5.91151	0.0214815	0.436829
ENSMUSG00000022261	NA	Sdc2	0.181944	7.84696	5.91137	0.0214829	0.436829
ENSMUSG00000033909	NA	Usp36	-0.252233	4.2408	5.90777	0.0215193	0.437022
ENSMUSG00000039041	NA	Adrm1	0.275928	4.32539	5.90145	0.0215832	0.437343
ENSMUSG00000027900		Dram2	0.224319	6.08632	5.89968	0.0216011	0.437343
ENSMUSG00000069895	NA	Atxn1l	-0.17293	4.7637	5.89823	0.0216158	0.437343
ENSMUSG00000039720	NA	Got1l1	2.35492	-2.97063	6.03417	0.0216884	0.438268
ENSMUSG00000046490	NA	Rnf222	-1.35703	-2.04367	5.87818	0.0218201	0.440021
ENSMUSG00000029591	NA	Ung	-0.526572	2.23841	5.91913	0.0218293	0.440021
ENSMUSG00000028194		Ddah1	0.714475	7.07424	6.1438	0.0219952	0.441117
ENSMUSG00000030824	NA	Nucb1	0.198908	6.74875	5.85654	0.022043	0.441117
ENSMUSG00000024029	NA	Tff3	-1.50144	0.42274	6.11089	0.022047	0.441117
ENSMUSG00000057541	NA	Pus7	-0.321445	3.51798	5.85546	0.0220542	0.441117
ENSMUSG00000001334	NA	Fndc5	-0.919966	-0.58794	5.84976	0.0221133	0.441117
ENSMUSG00000014313	NA	Cox6c	0.182976	6.88215	5.84755	0.0221364	0.441117
ENSMUSG00000039501	NA	Znfx1	-0.20824	5.33015	5.84673	0.0221448	0.441117
ENSMUSG00000032267	NA	Usp28	-0.278184	3.45528	5.84655	0.0221467	0.441117
ENSMUSG00000053716	NA	Dusp7	-0.422028	1.10871	5.84569	0.0221557	0.441117
ENSMUSG00000032808	NA	Cyp2c38	0.604142	6.79745	6.10273	0.0222417	0.441117
ENSMUSG00000025139	NA	Tollip	-0.161114	6.02832	5.8372	0.0222443	0.441117
ENSMUSG00000025007	NA	Aldh18a1	-0.748338	-0.19753	5.83555	0.0222616	0.441117
ENSMUSG00000037251	NA	Pomk	0.259922	2.79421	5.83548	0.0222623	0.441117
ENSMUSG00000021009	NA	Ptpn21	-0.226068	3.97339	5.8342	0.0222757	0.441117
ENSMUSG00000061132	NA	Blnk	-0.740051	0.502073	5.8328	0.0222904	0.441117
ENSMUSG00000021453	NA	Gadd45g	-1.7969	3.44743	6.12089	0.0223311	0.441386
ENSMUSG00000019923	NA	Zwint	0.176022	6.18344	5.82441	0.0223786	0.441788
ENSMUSG00000058392	NA	Rrp1b	-0.40549	2.27931	5.7913	0.0227303	0.44782
ENSMUSG00000030446	NA	Zfp273	0.437082	1.34026	5.78868	0.0227584	0.44782
ENSMUSG00000034557	NA	Zfyve9	-0.254667	5.19274	5.7879	0.0227668	0.44782
ENSMUSG00000045639	NA	Zfp629	-0.236117	3.91296	5.77659	0.0228885	0.448002
ENSMUSG00000024480	NA	Ap3s1	0.242616	3.95244	5.7765	0.0228895	0.448002
ENSMUSG00000025785	NA	Exosc7	0.199008	4.1861	5.77177	0.0229406	0.448002
ENSMUSG00000061778	NA	Mospd2	0.198796	5.33357	5.77004	0.0229594	0.448002
ENSMUSG00000005125	NA	Ndrg1	0.797144	3.91955	6.03439	0.0229965	0.448002
ENSMUSG00000028076		Cd1d1	0.19967	8.03902	5.76203	0.0230463	0.448002
ENSMUSG00000027875		Hmgcs2	0.266782	11.3085	5.76136	0.0230535	0.448002
ENSMUSG00000042770	NA	Hebp1	0.182091	7.74201	5.75956	0.0230731	0.448002
ENSMUSG00000042138	NA	Msantd2	-0.311187	2.90095	5.75917	0.0230774	0.448002
ENSMUSG00000108815	NA	Gm49388	0.500214	8.69196	5.97142	0.0231179	0.448002
ENSMUSG00000026489	NA	Coq8a	0.69966	7.85804	6.02319	0.023144	0.448002
ENSMUSG00000028222	NA	Calb1	-2.85696	-3.09506	5.88931	0.0231529	0.448002
ENSMUSG00000050930	NA	Map10	0.998623	-0.816243	5.75193	0.0231564	0.448002
ENSMUSG00000030729	NA	Pgm2l1	-0.475495	3.08116	5.8445	0.0231616	0.448002
ENSMUSG00000031147	NA	Magix	0.296089	3.18199	5.74855	0.0231934	0.448085
ENSMUSG00000051177	NA	Plcb1	-0.385512	4.20248	5.86313	0.0232331	0.448319
ENSMUSG00000027012	NA	Dync1i2	0.138363	5.55261	5.73998	0.0232875	0.448642
ENSMUSG00000052544		St6galnac3	0.733038	0.13595	5.73839	0.023305	0.448642
ENSMUSG00000043671	NA	Dpy19l3	0.600752	3.1494	5.93405	0.0233539	0.449052
ENSMUSG00000041720		Pi4ka	-0.195807	5.60487	5.73109	0.0233855	0.449128
ENSMUSG00000039096	NA	Rsad1	-0.358716	2.90309	5.72839	0.0234154	0.449173
ENSMUSG00000027566	NA	Psma7	0.171735	6.2443	5.72022	0.023506	0.450089
ENSMUSG00000018417	NA	Myo1b	0.197692	7.91769	5.71846	0.0235256	0.450089
ENSMUSG00000036580	NA	Spg20	0.307341	5.15886	5.77942	0.0235508	0.450089
ENSMUSG00000022550		Adck5	0.472767	3.72801	5.87241	0.0235738	0.450089
ENSMUSG00000033055		Ankrd54	0.357356	2.21973	5.70356	0.023692	0.45095
ENSMUSG00000104876	NA	Trdc	2.20957	-2.50499	5.70229	0.0237062	0.45095
ENSMUSG00000061313	NA	Ddhd2	-0.432572	4.79277	5.88896	0.0237067	0.45095
ENSMUSG00000028132		Tlcd4	0.259663	8.24478	5.70019	0.0237298	0.45095
ENSMUSG00000029177	NA	Cenpa	-0.384597	2.14549	5.68976	0.0238473	0.45216
ENSMUSG00000110772	NA	Gm47856	0.542892	0.0402003	5.68174	0.0239381	0.45216
ENSMUSG00000042289	NA	Hsd3b7	0.512439	8.66779	5.88859	0.0240643	0.45216
ENSMUSG00000048327	NA	Ckap2l	-1.17267	-0.994955	5.67042	0.0241025	0.45216
ENSMUSG00000024975	NA	Pdcd4	0.294216	6.56405	5.72118	0.024128	0.45216
ENSMUSG00000001151	NA	Pcnt	-0.245184	3.41789	5.66266	0.0241555	0.45216
ENSMUSG00000016933	NA	Plcg1	-0.248341	5.87407	5.66114	0.0241729	0.45216
ENSMUSG00000022708		Zbtb20	-0.425844	7.38195	5.83752	0.0242276	0.45216
ENSMUSG00000020098	NA	Pcbd1	0.187498	7.70439	5.65479	0.0242458	0.45216
ENSMUSG00000054770	NA	Kctd18	-0.28116	2.45147	5.65333	0.0242626	0.45216
ENSMUSG00000032042	NA	Srpr	-0.166494	7.54651	5.65247	0.0242725	0.45216
ENSMUSG00000040350	NA	Trim7	-0.514161	3.53246	5.82024	0.024302	0.45216
ENSMUSG00000041762	NA	Gpr155	-0.390694	5.29377	5.80823	0.0243084	0.45216
ENSMUSG00000039653	NA	Baat	0.191018	8.34073	5.64913	0.024311	0.45216
ENSMUSG00000028551	NA	Cdkn2c	-0.35945	2.14802	5.64867	0.0243163	0.45216
ENSMUSG00000109206	NA	Gm45137	-1.25326	-2.07904	5.64848	0.0243185	0.45216
ENSMUSG00000039841	NA	Zfp800	-0.218845	3.45069	5.64388	0.0243717	0.45216
ENSMUSG00000021866	NA	Anxa11	-0.178898	4.29682	5.6389	0.0244293	0.45216
ENSMUSG00000023045		Soat2	0.239913	4.90526	5.63734	0.0244474	0.45216
ENSMUSG00000110129	NA	Gm45453	2.94923	-2.90248	5.76825	0.0244612	0.45216
ENSMUSG00000074923	NA	Pak6	1.29129	-1.11954	5.63463	0.0244788	0.45216
ENSMUSG00000051851	NA	Rtl8c	0.983554	-1.37456	5.63384	0.0244881	0.45216
ENSMUSG00000015599	NA	Ttbk1	-0.705955	-0.00393157	5.63238	0.0245051	0.45216
ENSMUSG00000021336	NA	Slc17a4	0.435103	5.73635	5.82494	0.0245057	0.45216
ENSMUSG00000064120	NA	Mocs1	0.178826	6.66373	5.63209	0.0245084	0.45216
ENSMUSG00000037638	NA	Zbtb42	-0.402088	1.86018	5.63142	0.0245162	0.45216
ENSMUSG00000103252	NA	Gm37521	2.97835	-3.04396	5.75484	0.0246111	0.453256
ENSMUSG00000037190	NA	Cyb561d2	0.296251	2.19665	5.62155	0.0246314	0.453256
ENSMUSG00000061232	NA	H2-K1	0.198416	9.84743	5.61904	0.0246608	0.453286
ENSMUSG00000029730	NA	Mcm7	0.25186	3.226	5.61485	0.02471	0.453415
ENSMUSG00000050029	NA	Rap2c	0.200835	5.42854	5.61368	0.0247236	0.453415
ENSMUSG00000045435	NA	Tmem60	-0.259906	3.24193	5.60696	0.0248028	0.454355
ENSMUSG00000094806		Cyp2d10	0.194245	9.16466	5.60173	0.0248646	0.454694
ENSMUSG00000023057		Fabp2	0.436248	6.01776	5.79636	0.0248772	0.454694
ENSMUSG00000031781	NA	Ciapin1	-0.350298	4.36872	5.68531	0.0249495	0.454792
ENSMUSG00000000365	NA	Rnf17	2.68503	-2.81296	6.26408	0.0249544	0.454792
ENSMUSG00000023904	NA	Hcfc1r1	0.218934	4.12623	5.59221	0.0249773	0.454792
ENSMUSG00000024899	NA	Papss2	-0.342308	8.40414	5.67906	0.0249944	0.454792
ENSMUSG00000022853		Ehhadh	0.240395	8.54238	5.58645	0.0250459	0.455173
ENSMUSG00000042506	NA	Usp22	-0.201157	5.27906	5.58432	0.0250713	0.455173
ENSMUSG00000020641	NA	Rsad2	0.639707	3.31737	5.79251	0.025109	0.455349
ENSMUSG00000022512		Cldn1	0.76591	5.81209	5.83449	0.0252218	0.45649
ENSMUSG00000024507	NA	Hsd17b4	0.181247	8.75417	5.56897	0.0252551	0.45649
ENSMUSG00000029238	NA	Clock	0.513407	5.63401	5.79727	0.0252561	0.45649
ENSMUSG00000089694	NA	Nat8f7	1.92138	-1.75422	5.56321	0.0253245	0.456896
ENSMUSG00000026893	NA	Gca	-0.307826	2.80863	5.56237	0.0253347	0.456896
ENSMUSG00000030844	NA	Rgs10	-0.632538	0.047772	5.55468	0.0254277	0.457616
ENSMUSG00000033831		Fgb	0.243546	12.01	5.55378	0.0254386	0.457616
ENSMUSG00000025934	NA	Gsta3	0.221842	10.8153	5.55209	0.0254591	0.457616
ENSMUSG00000029070	NA	Mxra8	-0.308353	2.24641	5.54235	0.0255777	0.458346
ENSMUSG00000021481	NA	Zfp346	-0.26376	2.59592	5.5418	0.0255843	0.458346
ENSMUSG00000026357	NA	Rgs18	2.21146	-2.48914	5.53959	0.0256112	0.458346
ENSMUSG00000093701	NA	Gm21970	0.207344	4.49773	5.5388	0.025621	0.458346
ENSMUSG00000017221	NA	Psmd3	0.234142	5.73508	5.5372	0.0256406	0.458346
ENSMUSG00000024740	NA	Ddb1	-0.149147	7.87439	5.52985	0.0257305	0.45945
ENSMUSG00000041930	NA	Fam222a	-1.04538	-0.109998	5.59207	0.0258289	0.460643
ENSMUSG00000006800	NA	Sulf2	0.270381	3.99474	5.51982	0.025854	0.460643
ENSMUSG00000068749		Psma5	0.187325	5.488	5.51703	0.0258885	0.460753
ENSMUSG00000094786	NA	Gm14403	-0.613168	3.98344	5.73439	0.0260178	0.462548
ENSMUSG00000059482	NA	2610301B20Rik	-0.282223	2.52577	5.49877	0.0261153	0.46359
ENSMUSG00000107620	NA	Gm44256	2.97091	-2.97062	5.6236	0.0261334	0.46359
ENSMUSG00000003421	NA	Nosip	0.260162	3.15174	5.49335	0.026183	0.463964
ENSMUSG00000038151	NA	Prdm1	-0.942689	-1.29541	5.48998	0.0262252	0.464061
ENSMUSG00000044071	NA	Tafa2	1.02162	2.79557	5.68563	0.0262455	0.464061
ENSMUSG00000037646	NA	Vps13b	-0.161508	6.063	5.48241	0.0263203	0.464404
ENSMUSG00000032567	NA	Aste1	-0.321638	2.28383	5.48227	0.026322	0.464404
ENSMUSG00000038633	NA	Degs1	0.168032	6.14111	5.47755	0.0263816	0.46495
ENSMUSG00000102729		Gm32444	-2.8569	-3.01972	5.5956	0.0264716	0.465059
ENSMUSG00000079478	NA	Znrd2	0.422791	1.14397	5.46943	0.0264842	0.465059
ENSMUSG00000008540	NA	Mgst1	0.204457	11.6747	5.46507	0.0265395	0.465059
ENSMUSG00000019851	NA	Perp	0.185114	6.61216	5.46314	0.0265641	0.465059
ENSMUSG00000044617	NA	Zbtb39	-0.265476	3.44251	5.4601	0.0266027	0.465059
ENSMUSG00000039414	NA	Heatr5b	-0.205654	4.1974	5.45732	0.0266381	0.465059
ENSMUSG00000029723	NA	Tsc22d4	-0.393701	2.5156	5.4569	0.0266436	0.465059
ENSMUSG00000016534	NA	Lamp2	0.183386	9.62702	5.45535	0.0266633	0.465059
ENSMUSG00000019969	NA	Psen1	-0.168507	5.10407	5.45479	0.0266705	0.465059
ENSMUSG00000074852	NA	Hpse2	2.68604	-3.01953	5.57906	0.0266736	0.465059
ENSMUSG00000029131	NA	Dnajb6	-0.372346	4.25635	5.55326	0.0267507	0.46558
ENSMUSG00000096145	NA	Vkorc1	0.17241	6.81873	5.44773	0.0267607	0.46558
ENSMUSG00000069793	NA	Slfn9	-0.482878	2.34884	5.46541	0.026833	0.466338
ENSMUSG00000024121	NA	Atp6v0c	0.224637	3.89849	5.43829	0.0268821	0.466454
ENSMUSG00000002068	NA	Ccne1	-1.13016	0.813604	5.61898	0.026911	0.466454
ENSMUSG00000032640	NA	Chsy1	-0.300396	2.16469	5.43191	0.0269644	0.466454
ENSMUSG00000019989	NA	Enpp3	0.262123	5.72926	5.44979	0.0269743	0.466454
ENSMUSG00000028062		Lamtor2	0.202585	4.79308	5.42978	0.026992	0.466454
ENSMUSG00000073094	NA	Smim9	1.39515	-2.17979	5.42813	0.0270133	0.466454
ENSMUSG00000048521	NA	Cxcr6	1.32133	-0.95747	5.42604	0.0270404	0.466454
ENSMUSG00000029782	NA	Tmem209	0.18303	3.63425	5.41851	0.0271382	0.467645
ENSMUSG00000040660	NA	Cyp2b9	1.98838	8.25998	5.61379	0.0272075	0.468004
ENSMUSG00000002105	NA	Slc39a13	-0.315866	2.40689	5.40678	0.0272914	0.468004
ENSMUSG00000051124	NA	Gimap9	0.345088	3.07265	5.40595	0.0273023	0.468004
ENSMUSG00000021597	NA	Slf1	-0.349796	2.19102	5.40543	0.027309	0.468004
ENSMUSG00000038023	NA	Atp6v0a2	-0.234681	5.43145	5.40262	0.027346	0.468004
ENSMUSG00000071649	NA	B3gat3	0.388139	4.13775	5.51687	0.0273475	0.468004
ENSMUSG00000041697	NA	Cox6a1	0.196418	6.68986	5.40152	0.0273604	0.468004
ENSMUSG00000020528	NA	Prpsap2	0.238972	3.12055	5.39827	0.027403	0.468241
ENSMUSG00000005470	NA	Asf1b	-1.1543	-1.05774	5.39188	0.0274873	0.469188
ENSMUSG00000025825	NA	Iscu	0.177081	5.35228	5.38901	0.0275252	0.469342
ENSMUSG00000022246	NA	Rai14	0.299282	4.72297	5.43637	0.0275639	0.469456
ENSMUSG00000026189	NA	Pecr	0.181523	7.56166	5.3829	0.0276062	0.469456
ENSMUSG00000017765	NA	Slc12a4	-0.312263	3.59948	5.37987	0.0276464	0.469456
ENSMUSG00000022848		Slc49a4	0.260005	5.17956	5.39091	0.0276473	0.469456
ENSMUSG00000031903	NA	Pla2g15	-0.299641	3.59521	5.37395	0.0277251	0.469557
ENSMUSG00000028003		Lrat	-0.433393	4.38671	5.52972	0.0277466	0.469557
ENSMUSG00000061397		Krt79	1.72914	-2.59243	5.37207	0.0277502	0.469557
ENSMUSG00000021772	NA	Nkiras1	0.156544	4.30162	5.37068	0.0277687	0.469557
ENSMUSG00000022039	NA	Adam2	-1.6596	-2.44759	5.36505	0.027844	0.469783
ENSMUSG00000064367	NA	mt-Nd5	-0.237346	12.1239	5.36342	0.0278659	0.469783
ENSMUSG00000032757	NA	Bet1	0.176971	5.78588	5.36321	0.0278688	0.469783
ENSMUSG00000025986	NA	Slc39a10	0.395395	2.00361	5.35001	0.0280462	0.472286
ENSMUSG00000030126	NA	Tmcc1	-0.302031	5.28797	5.41135	0.0281156	0.472594
ENSMUSG00000045827	NA	Serpinb9	0.326083	3.64546	5.35565	0.0281226	0.472594
ENSMUSG00000031839	NA	Hsbp1	0.148869	5.64344	5.34172	0.0281584	0.472707
ENSMUSG00000020941	NA	Map3k14	-0.527277	1.0126	5.33803	0.0282084	0.472823
ENSMUSG00000011179	NA	Odc1	-0.279937	5.6552	5.37586	0.0282482	0.472823
ENSMUSG00000104415	NA	Gm37069	3.20843	-2.99469	5.45442	0.0282526	0.472823
ENSMUSG00000052551	NA	Adarb2	-1.83525	-2.92008	5.6392	0.0283235	0.473366
ENSMUSG00000029534	NA	St7	-0.227102	2.95879	5.32685	0.0283608	0.473366
ENSMUSG00000078597	NA	Cyp4a12b	0.416526	5.51074	5.4993	0.0283723	0.473366
ENSMUSG00000046541	NA	Zfp526	-0.43737	1.71962	5.31626	0.0285059	0.475108
ENSMUSG00000023019		Gpd1	0.317781	8.03773	5.38032	0.0285652	0.475456
ENSMUSG00000020131	NA	Pcsk4	-0.620915	2.75146	5.4658	0.0285852	0.475456
ENSMUSG00000028456	NA	Unc13b	-0.317326	3.74907	5.32712	0.0286377	0.475721
ENSMUSG00000026867	NA	Gapvd1	-0.1371	5.77096	5.30363	0.0286801	0.475721
ENSMUSG00000002768	NA	Mea1	0.182117	4.75008	5.30035	0.0287255	0.475721
ENSMUSG00000079316	NA	Rab9	0.208932	5.56648	5.29891	0.0287454	0.475721
ENSMUSG00000027378	NA	Nphp1	-0.371983	1.78753	5.29351	0.0288204	0.475721
ENSMUSG00000037824	NA	Tspan14	0.251721	4.48552	5.29342	0.0288216	0.475721
ENSMUSG00000074272	NA	Ceacam1	0.179365	7.03428	5.29256	0.0288337	0.475721
ENSMUSG00000062624	NA	Cyp2c67	0.370597	8.32575	5.41069	0.0288352	0.475721
ENSMUSG00000030168	NA	Adipor2	0.210786	9.20032	5.28649	0.0289182	0.476609
ENSMUSG00000073411	NA	H2-D1	0.206998	8.3493	5.28086	0.0289969	0.477421
ENSMUSG00000001995	NA	Sipa1l2	-0.413512	2.79607	5.29658	0.0290705	0.478149
ENSMUSG00000029486	NA	Mrpl1	0.196056	4.98191	5.27144	0.0291291	0.478606
ENSMUSG00000032959	NA	Pebp1	0.212364	5.53999	5.26946	0.0291571	0.478606
ENSMUSG00000028565	NA	Nfia	0.198964	5.97176	5.25936	0.0292998	0.480338
ENSMUSG00000034127	NA	Tspan8	0.635694	0.0670672	5.25764	0.0293241	0.480338
ENSMUSG00000036052	NA	Dnajb5	-0.415569	1.93745	5.25193	0.0294052	0.480338
ENSMUSG00000040365	NA	Trim41	-0.17196	4.63919	5.25053	0.0294251	0.480338
ENSMUSG00000111292	NA	Gm48627	-3.12905	-2.87732	5.36579	0.0294387	0.480338
ENSMUSG00000074240	NA	Cib3	-0.919568	2.09319	5.45903	0.0294398	0.480338
ENSMUSG00000108402	NA	9430064I24Rik	1.82567	-2.50362	5.23919	0.0295869	0.482067
ENSMUSG00000112794	NA	Gm48878	0.935151	0.875235	5.3351	0.0296075	0.482067
ENSMUSG00000042569	NA	Dhrs7b	0.209644	4.00604	5.23543	0.0296409	0.482067
ENSMUSG00000023977	NA	Ubr2	-0.212918	6.85296	5.23194	0.029691	0.482067
ENSMUSG00000096370	NA	Gm21992	-0.216585	3.47794	5.23173	0.0296939	0.482067
ENSMUSG00000032357	NA	Tinag	2.22555	-2.92368	5.22582	0.029779	0.482966
ENSMUSG00000032249	NA	Anp32a	0.359511	6.68201	5.34523	0.0299133	0.484025
ENSMUSG00000053646	NA	Plxnb1	-0.327149	5.6203	5.31069	0.029933	0.484025
ENSMUSG00000054277		Arfgap3	-0.330271	2.78616	5.21514	0.0299335	0.484025
ENSMUSG00000013275	NA	Slc41a1	-0.459488	2.57357	5.25902	0.0299976	0.48458
ENSMUSG00000026839	NA	Upp2	-0.587127	9.89734	5.41643	0.0300459	0.484877
ENSMUSG00000023572	NA	Ccndbp1	0.168952	4.1338	5.19574	0.0302162	0.486722
ENSMUSG00000026960	NA	Arl6ip6	-0.252217	3.31551	5.19508	0.0302259	0.486722
ENSMUSG00000021952	NA	Xpo4	-0.212703	4.15429	5.19316	0.0302541	0.486722
ENSMUSG00000042842	NA	Serpinb6b	0.513097	1.14016	5.19067	0.0302906	0.486722
ENSMUSG00000064037	NA	Gpn1	0.193133	3.69678	5.18937	0.0303098	0.486722
ENSMUSG00000098650	NA	Commd1b	-0.18832	5.227	5.1859	0.0303609	0.487061
ENSMUSG00000022315	NA	Slc30a8	1.76895	-2.04696	5.18098	0.0304334	0.487729
ENSMUSG00000015222	NA	Map2	-0.472247	0.450487	5.17901	0.0304624	0.487729
ENSMUSG00000009621	NA	Vav2	-0.162156	5.42846	5.17575	0.0305107	0.487779
ENSMUSG00000040147	NA	Maob	0.189862	8.07433	5.17475	0.0305255	0.487779
ENSMUSG00000024664	NA	Fads3	-0.340014	1.27491	5.16739	0.0306349	0.489046
ENSMUSG00000020946	NA	Gosr2	-0.158866	5.84393	5.15744	0.0307832	0.490087
ENSMUSG00000001864	NA	Aif1l	-0.988568	-1.57108	5.15713	0.030788	0.490087
ENSMUSG00000032261	NA	Sh3bgrl2	0.220815	5.76977	5.15692	0.0307911	0.490087
ENSMUSG00000074476	NA	Spc24	-0.368688	2.86051	5.15494	0.0308206	0.490087
ENSMUSG00000027194	NA	Ttc17	-0.185671	4.9903	5.14921	0.0309066	0.490974
ENSMUSG00000019590	NA	Cyb561	-0.445157	2.32218	5.16388	0.0309911	0.491222
ENSMUSG00000006763	NA	Saal1	-0.259487	2.301	5.14318	0.0309974	0.491222
ENSMUSG00000036073	NA	Galt	0.326943	4.68655	5.22504	0.0310128	0.491222
ENSMUSG00000026077	NA	Npas2	2.28181	-1.05233	5.28873	0.0310976	0.491681
ENSMUSG00000022911	NA	Arl13b	-0.401589	3.2659	5.19006	0.0311437	0.491681
ENSMUSG00000018287	NA	Spag7	0.181254	4.46432	5.13314	0.031149	0.491681
ENSMUSG00000037857	NA	Nufip2	-0.180448	5.68832	5.12873	0.0312159	0.491681
ENSMUSG00000030347	NA	D6Wsu163e	0.200811	3.02869	5.12745	0.0312353	0.491681
ENSMUSG00000043157	NA	Arl11	-1.28245	-2.00553	5.1266	0.0312484	0.491681
ENSMUSG00000095351	NA	Igkv3-2	-2.53245	-2.9223	5.12599	0.0312576	0.491681
ENSMUSG00000047730	NA	Fcgbp	1.81945	-1.98931	5.12429	0.0312836	0.491681
ENSMUSG00000117499	NA	Gm50010	0.439831	0.717016	5.12104	0.031333	0.491887
ENSMUSG00000028179		Cth	0.364368	8.89543	5.22493	0.0313713	0.491887
ENSMUSG00000034917	NA	Tjp3	0.700665	2.76171	5.29888	0.0313874	0.491887
ENSMUSG00000038224	NA	Serpinf2	0.241913	9.55344	5.11385	0.0314429	0.491901
ENSMUSG00000032763	NA	Ilvbl	0.165785	4.34203	5.11255	0.0314628	0.491901
ENSMUSG00000025790	NA	Slco3a1	-0.423377	1.59486	5.11149	0.031479	0.491901
ENSMUSG00000073987	NA	Ggh	0.256513	3.87512	5.10045	0.0316487	0.493093
ENSMUSG00000021965	NA	Ska3	-1.75037	-2.35151	5.0984	0.0316804	0.493093
ENSMUSG00000028191		Bcl10	0.207009	3.31863	5.09817	0.031684	0.493093
ENSMUSG00000030720	NA	Cln3	0.203127	3.31268	5.09795	0.0316873	0.493093
ENSMUSG00000021792	NA	Prxl2a	0.229584	5.98738	5.09437	0.0317427	0.493093
ENSMUSG00000063810	NA	Alms1	-0.422485	1.55798	5.09375	0.0317523	0.493093
ENSMUSG00000022021	NA	Diaph3	-1.47376	-1.78842	5.09257	0.0317705	0.493093
ENSMUSG00000017677	NA	Wsb1	0.526545	5.83707	5.29241	0.0317978	0.493093
ENSMUSG00000045538	NA	Ddx28	0.200309	3.38678	5.08321	0.0319158	0.493677
ENSMUSG00000028950	NA	Tas1r1	-2.84297	-2.94669	5.19098	0.0319444	0.493677
ENSMUSG00000062867	NA	Impdh2	-0.164415	4.65151	5.08081	0.0319532	0.493677
ENSMUSG00000055204	NA	Ankrd17	-0.172701	6.44565	5.08058	0.0319568	0.493677
ENSMUSG00000026610	NA	Esrrg	0.690792	1.71822	5.15594	0.0320254	0.494266
ENSMUSG00000011831	NA	Evi5	0.212685	7.20798	5.07412	0.0320576	0.494295
ENSMUSG00000028657	NA	Ppt1	0.147342	4.92503	5.06821	0.0321502	0.495254
ENSMUSG00000049685	NA	Cyp2g1	-0.576978	3.10903	5.19356	0.0322367	0.496027
ENSMUSG00000038141	NA	Tmem181a	0.377446	1.27298	5.05965	0.0322849	0.496027
ENSMUSG00000070576	NA	Mn1	0.407142	3.30711	5.13124	0.0322951	0.496027
ENSMUSG00000041147	NA	Brca2	-0.47577	2.29727	5.0886	0.0323224	0.496027
ENSMUSG00000028327	NA	Stra6l	0.416012	7.39097	5.20975	0.0323708	0.496301
ENSMUSG00000026478	NA	Lamc1	-0.256165	3.88247	5.04779	0.0324725	0.49662
ENSMUSG00000054509	NA	Parp4	-0.215484	4.13726	5.0471	0.0324834	0.49662
ENSMUSG00000031980	NA	Agt	0.237677	8.63451	5.04465	0.0325224	0.49662
ENSMUSG00000024335	NA	Brd2	0.155503	6.34195	5.04377	0.0325364	0.49662
ENSMUSG00000068742	NA	Cry2	-0.2662	5.46842	5.07202	0.0325442	0.49662
ENSMUSG00000033508	NA	Asprv1	-3.14393	-2.85466	5.14158	0.0326951	0.498454
ENSMUSG00000004085	NA	Map3k20	0.232401	3.97968	5.01278	0.0330331	0.501648
ENSMUSG00000032671	NA	A930018P22Rik	2.37673	-2.7087	5.01265	0.0330353	0.501648
ENSMUSG00000060519	NA	Tor3a	0.353758	2.02893	5.00761	0.0331168	0.501648
ENSMUSG00000050860	NA	Phospho1	0.723649	1.83534	5.13973	0.0331391	0.501648
ENSMUSG00000039616	NA	Mocos	0.288955	5.69627	5.0601	0.0332152	0.501648
ENSMUSG00000045180	NA	Shroom2	0.212402	4.77688	4.99904	0.0332561	0.501648
ENSMUSG00000020650	NA	Bcap29	0.229483	3.68593	4.99812	0.0332711	0.501648
ENSMUSG00000002250	NA	Ppard	-0.357073	2.20711	4.99698	0.0332896	0.501648
ENSMUSG00000036570	NA	Fxyd1	0.179127	6.92079	4.99338	0.0333485	0.501648
ENSMUSG00000038252	NA	Ncapd2	-0.362238	1.78798	4.99284	0.0333572	0.501648
ENSMUSG00000032468	NA	Armc8	-0.19897	4.15657	4.992	0.0333709	0.501648
ENSMUSG00000045062	NA	Pcdhb7	2.37665	-2.66963	4.992	0.033371	0.501648
ENSMUSG00000035469	NA	Rcbtb1	-0.158497	6.39927	4.99188	0.033373	0.501648
ENSMUSG00000022674		Ube2v2	0.214531	3.1615	4.98971	0.0334084	0.501648
ENSMUSG00000022210	NA	Dhrs4	0.179553	6.56198	4.98956	0.033411	0.501648
ENSMUSG00000044700	NA	Tmem201	-0.216987	3.6851	4.98822	0.0334329	0.501648
ENSMUSG00000033543	NA	Gtf2a2	-0.209766	5.03185	4.98745	0.0334454	0.501648
ENSMUSG00000051786		Tubgcp6	-0.192464	3.48071	4.98633	0.0334639	0.501648
ENSMUSG00000048222	NA	Mfap1b	-0.260463	2.29471	4.98471	0.0334905	0.501648
ENSMUSG00000091471	NA	Gm20538	0.179316	5.24481	4.98184	0.0335376	0.501892
ENSMUSG00000022964	NA	Tmem50b	-0.228252	2.55836	4.97321	0.0336797	0.503555
ENSMUSG00000032437	NA	Stt3b	0.133683	6.5433	4.96639	0.0337926	0.504213
ENSMUSG00000031652	NA	N4bp1	-0.177365	4.36055	4.96514	0.0338133	0.504213
ENSMUSG00000072575	NA	Eddm3b	-2.49584	-3.12287	5.07007	0.0338167	0.504213
ENSMUSG00000041957		Pkp2	0.178078	5.01729	4.95875	0.0339196	0.505284
ENSMUSG00000019818	NA	Cd164	0.203864	8.55392	4.95599	0.0339656	0.505506
ENSMUSG00000020572	NA	Nampt	-0.706055	6.91615	5.16498	0.0340118	0.505643
ENSMUSG00000106290		Gm43429	0.437204	0.587429	4.95171	0.0340369	0.505643
ENSMUSG00000018169		Mfng	0.694002	-0.464086	4.94889	0.0340841	0.505882
ENSMUSG00000025810	NA	Nrp1	-0.32988	5.80624	5.03882	0.0342672	0.507742
ENSMUSG00000038954	NA	Supt3	0.322567	2.20794	4.9351	0.0343157	0.507742
ENSMUSG00000024778	NA	Fas	0.265153	3.87399	4.92939	0.0344122	0.507742
ENSMUSG00000020826	NA	Nos2	-2.84259	-2.89991	5.03267	0.0344205	0.507742
ENSMUSG00000021606	NA	Ndufs6	0.16162	5.67965	4.92652	0.0344608	0.507742
ENSMUSG00000022885		St6gal1	0.242297	6.49409	4.93214	0.0344635	0.507742
ENSMUSG00000112571	NA	Gm48207	-2.12513	-2.94636	4.92578	0.0344734	0.507742
ENSMUSG00000053414	NA	Hunk	-0.526415	1.667	4.93899	0.034542	0.507742
ENSMUSG00000021235	NA	Coq6	0.191269	3.2166	4.91343	0.0346833	0.507742
ENSMUSG00000031822	NA	Gse1	-0.446084	3.69234	5.0364	0.0346873	0.507742
ENSMUSG00000030662	NA	Ipo5	-0.196212	5.98048	4.91187	0.0347101	0.507742
ENSMUSG00000037053	NA	Azgp1	0.186433	10.7225	4.91094	0.0347258	0.507742
ENSMUSG00000028959	NA	Fastk	-0.21441	4.30762	4.90951	0.0347504	0.507742
ENSMUSG00000023861	NA	Mpc1	0.186305	6.04931	4.90949	0.0347507	0.507742
ENSMUSG00000034390	NA	Cmip	-0.334387	3.61677	4.93567	0.0347771	0.507742
ENSMUSG00000017978	NA	Cadps2	-0.178032	4.26545	4.9059	0.0348121	0.507742
ENSMUSG00000030612	NA	Mrpl46	0.205375	3.78917	4.90475	0.0348318	0.507742
ENSMUSG00000070493	NA	Chchd2	0.206295	7.53783	4.90377	0.0348486	0.507742
ENSMUSG00000043165		Lor	1.17237	-1.99612	4.90236	0.0348727	0.507742
ENSMUSG00000038518	NA	Jarid2	-0.241588	3.71906	4.9011	0.0348944	0.507742
ENSMUSG00000108158	NA	Gm44002	-2.5065	-3.04454	5.00114	0.0349388	0.507742
ENSMUSG00000022912	NA	Pros1	-0.162438	6.04835	4.8984	0.0349409	0.507742
ENSMUSG00000073889	NA	Il11ra1	0.273551	3.94096	4.89742	0.0349577	0.507742
ENSMUSG00000107838	NA	Gm45769	0.198637	4.02111	4.89737	0.0349585	0.507742
ENSMUSG00000039697	NA	Ncoa7	0.458765	0.866715	4.89029	0.0350806	0.508171
ENSMUSG00000022178	NA	Ajuba	-0.370791	2.54267	4.88983	0.0350886	0.508171
ENSMUSG00000039145	NA	Camk1d	0.488214	6.92335	5.06859	0.0351333	0.508171
ENSMUSG00000038526		Car14	0.349782	5.45376	5.00044	0.0351469	0.508171
ENSMUSG00000056209	NA	Npm3	0.254216	3.25472	4.88426	0.0351851	0.508171
ENSMUSG00000023235	NA	Ccl25	0.266354	2.6877	4.87914	0.0352739	0.508171
ENSMUSG00000028069		Gpatch4	-0.275449	3.26484	4.87714	0.0353087	0.508171
ENSMUSG00000028952	NA	Zbtb48	-0.290129	2.93975	4.87658	0.0353184	0.508171
ENSMUSG00000004035		Gstm7	0.245932	5.76104	4.88525	0.0353476	0.508171
ENSMUSG00000035885	NA	Cox8a	0.158657	6.42654	4.87477	0.03535	0.508171
ENSMUSG00000068798		Rap1a	0.184726	5.39645	4.87431	0.035358	0.508171
ENSMUSG00000026342	NA	Slc35f5	0.191589	5.60728	4.87402	0.035363	0.508171
ENSMUSG00000040472	NA	Rabggta	-0.193572	4.51239	4.86427	0.0355334	0.509854
ENSMUSG00000018736	NA	Ndel1	-0.240366	5.00322	4.8629	0.0355575	0.509854
ENSMUSG00000038467	NA	Chmp4b	0.132867	5.14074	4.86183	0.0355762	0.509854
ENSMUSG00000037204		Atg101	0.415775	3.83651	4.96946	0.0356054	0.509854
ENSMUSG00000039130	NA	Zc3hc1	0.232197	2.97948	4.85667	0.035667	0.510286
ENSMUSG00000026240	NA	Cops7b	-0.25186	3.07491	4.85008	0.0357831	0.511172
ENSMUSG00000079502	NA	Cfap77	2.08204	-2.57292	4.84787	0.0358222	0.511172
ENSMUSG00000021756	NA	Il6st	-0.155463	7.5406	4.84778	0.0358238	0.511172
ENSMUSG00000028923	NA	Necap2	-0.298635	2.00787	4.84348	0.0358998	0.511172
ENSMUSG00000024201	NA	Kdm4b	-0.26114	3.19328	4.83703	0.0360144	0.511172
ENSMUSG00000034853	NA	Acot11	-0.790766	3.29297	5.02548	0.0360957	0.511172
ENSMUSG00000007837	NA	Prrg2	0.190738	3.49196	4.83245	0.0360959	0.511172
ENSMUSG00000038522	NA	Mfsd4b1	0.203495	5.91941	4.82966	0.0361458	0.511172
ENSMUSG00000027376	NA	Prom2	-2.50524	-2.40482	4.92952	0.0361492	0.511172
ENSMUSG00000039852	NA	Rere	-0.25145	4.80031	4.83708	0.036165	0.511172
ENSMUSG00000072082	NA	Ccnf	0.425954	4.06367	4.95714	0.0362125	0.511172
ENSMUSG00000053293	NA	Pom121	-0.224096	3.79206	4.82433	0.036241	0.511172
ENSMUSG00000040123	NA	Zmym5	-0.191655	5.56152	4.82372	0.0362521	0.511172
ENSMUSG00000059273	NA	Zc3h4	-0.173215	4.34138	4.82313	0.0362627	0.511172
ENSMUSG00000049411	NA	Tmem241	-0.312908	2.40383	4.82233	0.0362769	0.511172
ENSMUSG00000015214	NA	Mtmr1	-0.169112	5.39967	4.82125	0.0362962	0.511172
ENSMUSG00000074170	NA	Plekhf1	0.523093	2.60374	4.9169	0.0362986	0.511172
ENSMUSG00000037110	NA	Ralgapa2	-0.226184	6.14213	4.82027	0.036314	0.511172
ENSMUSG00000001131	NA	Timp1	1.51474	-2.11123	4.8196	0.036326	0.511172
ENSMUSG00000095026	NA	Gm3336	1.93122	-2.50557	4.81471	0.0364139	0.511966
ENSMUSG00000014496	NA	Ankrd28	-0.224012	5.80322	4.80395	0.0366082	0.513946
ENSMUSG00000067599	NA	Klra7	-2.85443	-2.76987	4.89953	0.0366697	0.513946
ENSMUSG00000034647	NA	Ankrd12	-0.435229	3.53972	4.90138	0.0367101	0.513946
ENSMUSG00000103149		AA914427	1.49268	-2.17646	4.79818	0.0367129	0.513946
ENSMUSG00000022971	NA	Ifnar2	0.171074	5.45146	4.79732	0.0367284	0.513946
ENSMUSG00000038299	NA	Wdr36	-0.253444	4.82792	4.80947	0.0367443	0.513946
ENSMUSG00000032606	NA	Nicn1	0.191802	3.98061	4.79362	0.0367959	0.514225
ENSMUSG00000026579	NA	F5	-0.163931	9.58457	4.79152	0.0368341	0.514318
ENSMUSG00000006542	NA	Prkag3	-1.99958	-2.30251	4.80198	0.0369149	0.514352
ENSMUSG00000033237		Arid2	-0.137073	4.89527	4.78648	0.0369261	0.514352
ENSMUSG00000022723	NA	Crybg3	-0.339284	4.16379	4.85702	0.0369692	0.514352
ENSMUSG00000079557	NA	Marchf2	0.140495	5.69197	4.78283	0.0369929	0.514352
ENSMUSG00000010025	NA	Aldh3a2	0.276633	8.74083	4.80794	0.0369947	0.514352
ENSMUSG00000001138	NA	Cnnm3	0.247931	3.64789	4.78084	0.0370295	0.514396
ENSMUSG00000021290	NA	Atp5mpl	0.174348	6.3559	4.77651	0.037109	0.515061
ENSMUSG00000035566	NA	Pcdh17	-0.555132	0.482578	4.77131	0.0372047	0.515637
ENSMUSG00000054612	NA	Mgmt	0.207049	3.54044	4.77007	0.0372275	0.515637
ENSMUSG00000015484	NA	Fam163a	2.34108	-2.85708	4.76746	0.0372757	0.515637
ENSMUSG00000002345	NA	Borcs8	0.27638	2.69936	4.76738	0.0372772	0.515637
ENSMUSG00000037166	NA	Ppp1r14a	-0.727284	-1.14499	4.75831	0.0374452	0.51752
ENSMUSG00000024955	NA	Esrra	-0.293065	3.7962	4.762	0.0375207	0.518124
ENSMUSG00000055302	NA	Mrfap1	0.13897	6.08076	4.75176	0.037567	0.518128
ENSMUSG00000001802	NA	Lrp3	-0.260495	3.6035	4.75081	0.0375848	0.518128
ENSMUSG00000028483	NA	Snapc3	-0.281762	2.53404	4.74467	0.0376995	0.518912
ENSMUSG00000028668	NA	Eloa	-0.134023	5.3767	4.74379	0.0377159	0.518912
ENSMUSG00000014294	NA	Ndufa2	0.220724	4.97867	4.74265	0.0377373	0.518912
ENSMUSG00000005566	NA	Trim28	-0.174185	5.62402	4.74081	0.0377717	0.518947
ENSMUSG00000056487		Mettl7a2	1.29283	-1.99763	4.73587	0.0378645	0.519092
ENSMUSG00000001288		Rarg	-0.430483	1.70903	4.73565	0.0378688	0.519092
ENSMUSG00000066361	NA	Serpina3c	-1.29032	-1.42823	4.76061	0.0378943	0.519092
ENSMUSG00000020044	NA	Timp3	-0.381002	4.94052	4.86002	0.0379099	0.519092
ENSMUSG00000018727	NA	Cpsf4l	-0.58602	2.39277	4.83109	0.0380299	0.519937
ENSMUSG00000046410	NA	Kcnk6	-0.573154	0.883424	4.72568	0.0380567	0.519937
ENSMUSG00000052566	NA	Hook2	-0.26935	4.0206	4.7251	0.0380676	0.519937
ENSMUSG00000030346	NA	Rad51ap1	-1.2562	-2.10803	4.72108	0.0381437	0.52054
ENSMUSG00000032806	NA	Slc10a3	-0.284927	2.15204	4.71846	0.0381935	0.520782
ENSMUSG00000037353		Letmd1	-0.147252	4.76277	4.71639	0.0382329	0.520883
ENSMUSG00000029632	NA	Ndufa4	0.168684	8.16885	4.71085	0.0383382	0.52188
ENSMUSG00000019132	NA	BC005537	-0.245904	7.76079	4.71176	0.038376	0.521958
ENSMUSG00000002346	NA	Slc25a42	-0.169149	6.40569	4.70426	0.0384641	0.52272
ENSMUSG00000031657	NA	Heatr3	-0.180237	4.78626	4.69686	0.038606	0.52421
ENSMUSG00000015016	NA	Acsf3	0.178637	4.39135	4.68982	0.0387415	0.524753
ENSMUSG00000032299	NA	Commd4	0.198951	3.55366	4.68949	0.0387479	0.524753
ENSMUSG00000021585	NA	Cast	-0.159641	5.84194	4.68845	0.0387679	0.524753
ENSMUSG00000091971	NA	Hspa1a	-1.46533	-2.05169	4.68762	0.038784	0.524753
ENSMUSG00000019948	NA	Actr6	-0.254274	3.69912	4.68641	0.0388073	0.524753
ENSMUSG00000040463	NA	Mybbp1a	-0.231339	5.30343	4.68285	0.038876	0.524896
ENSMUSG00000069892	NA	9930111J21Rik2	0.768608	-0.0497991	4.68253	0.0388824	0.524896
ENSMUSG00000021357	NA	Exoc2	-0.21482	3.70583	4.67779	0.0389742	0.525699
ENSMUSG00000042351		Grap2	1.12798	-1.0255	4.67015	0.0391228	0.527266
ENSMUSG00000020708	NA	Psmc5	0.161077	5.88488	4.66657	0.0391927	0.527541
ENSMUSG00000027997		Casp6	0.30386	4.38383	4.7147	0.039208	0.527541
ENSMUSG00000003779	NA	Kif20a	-0.653105	0.369771	4.6599	0.0393233	0.528312
ENSMUSG00000067768	NA	Xlr4b	3.3006	-2.32169	4.72324	0.0393303	0.528312
ENSMUSG00000027184	NA	Caprin1	0.288421	7.41819	4.70892	0.0393973	0.52866
ENSMUSG00000025223	NA	Ldb1	-0.256097	4.51588	4.66371	0.0394212	0.52866
ENSMUSG00000019951	NA	Uhrf1bp1l	-0.183263	6.18595	4.65153	0.0394877	0.528728
ENSMUSG00000020330	NA	Hmmr	-1.38048	-1.08757	4.72108	0.0395301	0.528728
ENSMUSG00000031725	NA	Ces1f	0.20169	9.07818	4.64402	0.0396359	0.528728
ENSMUSG00000022898	NA	Vps26c	0.202647	4.43607	4.64302	0.0396557	0.528728
ENSMUSG00000010936	NA	Vac14	-0.327176	4.1927	4.70665	0.0396815	0.528728
ENSMUSG00000038400	NA	Pmepa1	-0.61131	0.573047	4.64156	0.0396846	0.528728
ENSMUSG00000028675	NA	Pnrc2	0.249115	5.29336	4.65829	0.0396863	0.528728
ENSMUSG00000004677	NA	Myo9b	-0.170556	4.54781	4.63706	0.0397738	0.528728
ENSMUSG00000032531	NA	Amotl2	-0.255539	4.74521	4.65339	0.0397823	0.528728
ENSMUSG00000001983	NA	Taco1	0.186035	3.70903	4.63556	0.0398037	0.528728
ENSMUSG00000071856	NA	Mcc	0.304498	5.42349	4.70512	0.0398532	0.528728
ENSMUSG00000026307	NA	Scly	0.176526	6.17842	4.63305	0.0398536	0.528728
ENSMUSG00000033068	NA	Entpd6	0.273455	2.41418	4.63179	0.0398787	0.528728
ENSMUSG00000027078	NA	Ube2l6	0.168193	5.80788	4.63076	0.0398993	0.528728
ENSMUSG00000090035	NA	Galnt4	0.229472	4.17793	4.62905	0.0399332	0.528728
ENSMUSG00000019726	NA	Lyst	-0.188923	5.44599	4.62824	0.0399494	0.528728
ENSMUSG00000001323	NA	Srr	0.148931	6.91744	4.62352	0.0400437	0.528728
ENSMUSG00000000753	NA	Serpinf1	0.1524	9.02295	4.62123	0.0400896	0.528728
ENSMUSG00000040706	NA	Agmat	0.19269	6.93081	4.62082	0.0400979	0.528728
ENSMUSG00000029462	NA	Vps29	0.15536	5.00241	4.62028	0.0401087	0.528728
ENSMUSG00000067847	NA	Romo1	0.24988	3.34239	4.61911	0.0401321	0.528728
ENSMUSG00000015568	NA	Lpl	0.486449	4.01164	4.76849	0.0401413	0.528728
ENSMUSG00000032883	NA	Acsl3	-0.315454	5.13146	4.69485	0.0401953	0.52901
ENSMUSG00000106643	NA	Gm43422	-0.610362	-0.307836	4.61251	0.0402646	0.529494
ENSMUSG00000022215	NA	Fitm1	0.513691	3.09179	4.73385	0.0403258	0.529706
ENSMUSG00000043372	NA	Hexim2	0.448088	0.327257	4.60839	0.0403476	0.529706
ENSMUSG00000031896	NA	Ctrl	-1.04625	-1.85509	4.60495	0.0404171	0.529706
ENSMUSG00000006930	NA	Hap1	-0.664782	0.0103357	4.60301	0.0404563	0.529706
ENSMUSG00000034254	NA	Agpat1	-0.330551	2.92113	4.60202	0.0404765	0.529706
ENSMUSG00000070605	NA	Zfp992	0.722549	0.238719	4.62302	0.0404997	0.529706
ENSMUSG00000102854	NA	C130023A14Rik	1.6983	-2.72923	4.59986	0.0405203	0.529706
ENSMUSG00000040282	NA	BC052040	0.310862	1.94114	4.59882	0.0405412	0.529706
ENSMUSG00000107997	NA	Gm44243	0.886248	1.05473	4.7022	0.0406965	0.530534
ENSMUSG00000030287	NA	Itpr2	-0.141924	5.55023	4.59001	0.0407203	0.530534
ENSMUSG00000076492	NA	Trbj2-1	2.69766	-3.06963	4.67698	0.0408066	0.530534
ENSMUSG00000050150		Slc9b1	-2.50567	-3.07015	4.67668	0.0408126	0.530534
ENSMUSG00000000276	NA	Dgke	-0.421896	1.52459	4.5854	0.0408145	0.530534
ENSMUSG00000022346	NA	Myc	-1.37152	2.38277	4.7719	0.0408221	0.530534
ENSMUSG00000000278	NA	Scpep1	0.186705	5.51083	4.5845	0.0408329	0.530534
ENSMUSG00000051747	NA	Ttn	-1.72881	-2.46807	4.58272	0.0408692	0.530583
ENSMUSG00000036430	NA	Tbcc	0.332496	1.31198	4.57548	0.0410178	0.531842
ENSMUSG00000044201	NA	Cdc25c	-1.93353	-2.68806	4.57254	0.0410782	0.531842
ENSMUSG00000038145	NA	Snrk	-0.227734	5.00726	4.57209	0.0410874	0.531842
ENSMUSG00000040213		Kyat3	-0.241614	7.74458	4.57381	0.041097	0.531842
ENSMUSG00000006403	NA	Adamts4	1.80846	-2.48636	4.56795	0.0411727	0.531978
ENSMUSG00000028766	NA	Alpl	-0.606936	3.13483	4.71432	0.041196	0.531978
ENSMUSG00000032322	NA	Pstpip1	1.1686	-1.66416	4.56635	0.0412057	0.531978
ENSMUSG00000037313	NA	Tacc3	-0.45546	0.637479	4.56452	0.0412437	0.532005
ENSMUSG00000032121	NA	Tmem218	0.522155	1.18561	4.56309	0.0412732	0.532005
ENSMUSG00000025003	NA	Cyp2c39	0.437528	3.25644	4.58032	0.0413501	0.532389
ENSMUSG00000025004	NA	Cyp2c40	-1.04966	8.16943	4.74461	0.0413684	0.532389
ENSMUSG00000020745	NA	Pafah1b1	0.152367	6.68942	4.55564	0.0414275	0.532728
ENSMUSG00000055799	NA	Tcf7l1	0.343101	1.81686	4.55339	0.0414743	0.532909
ENSMUSG00000054517	NA	Trim65	-0.278201	3.28878	4.54872	0.0415716	0.533668
ENSMUSG00000020591	NA	Ntsr2	-2.33593	-2.76874	4.54734	0.0416003	0.533668
ENSMUSG00000049985	NA	Ankrd55	-1.08942	-0.580472	4.54583	0.0416319	0.533668
ENSMUSG00000036285	NA	Noa1	-0.270843	3.08392	4.54285	0.0416942	0.533736
ENSMUSG00000034109		Golim4	-0.152651	6.2034	4.54235	0.0417047	0.533736
ENSMUSG00000029063	NA	Nadk	-0.154606	7.64302	4.53941	0.0417663	0.533736
ENSMUSG00000022265	NA	Ank	-0.143584	4.88101	4.53718	0.041813	0.533736
ENSMUSG00000069833	NA	Ahnak	-0.361651	4.22493	4.62551	0.0418445	0.533736
ENSMUSG00000094724	NA	Rnaset2b	-0.43526	0.632509	4.53327	0.0418951	0.533736
ENSMUSG00000068566	NA	Myadm	-0.22151	5.16302	4.53168	0.0419287	0.533736
ENSMUSG00000030236	NA	Slco1b2	0.202567	10.6817	4.52954	0.0419736	0.533736
ENSMUSG00000068220		Lgals1	0.382108	3.46689	4.59817	0.0419803	0.533736
ENSMUSG00000033066	NA	Gas7	0.807716	2.35044	4.68724	0.0419964	0.533736
ENSMUSG00000020267	NA	Hint1	0.165451	6.80315	4.52558	0.0420573	0.533736
ENSMUSG00000028435	NA	Aqp3	-2.49949	-3.07047	4.75508	0.0420723	0.533736
ENSMUSG00000022477		Aco2	-0.248562	7.40818	4.53935	0.0420802	0.533736
ENSMUSG00000066406	NA	Akap13	-0.205118	6.39887	4.52371	0.0420968	0.533736
ENSMUSG00000041431	NA	Ccnb1	-1.33786	-1.36939	4.55442	0.0421511	0.533736
ENSMUSG00000029223	NA	Uchl1	-2.49729	-3.09661	4.60952	0.0421621	0.533736
ENSMUSG00000116564	NA	Riok2	-0.384558	5.06923	4.64214	0.0422378	0.533772
ENSMUSG00000050896	NA	Rtn4rl2	2.04099	-2.68972	4.51669	0.0422455	0.533772
ENSMUSG00000024855	NA	Pacs1	-0.366807	1.57021	4.51585	0.0422634	0.533772
ENSMUSG00000087403	NA	Kantr	-0.407792	1.3686	4.50801	0.0424303	0.534052
ENSMUSG00000033009	NA	Ogfod1	-0.203126	4.11391	4.5079	0.0424327	0.534052
ENSMUSG00000002076	NA	Hsf2bp	-1.436	-1.93153	4.50717	0.0424482	0.534052
ENSMUSG00000038437	NA	Mllt6	-0.164078	4.3632	4.50549	0.0424841	0.534052
ENSMUSG00000045795	NA	Whamm	-0.176756	5.12616	4.50507	0.042493	0.534052
ENSMUSG00000031271	NA	Serpina7	0.685109	5.41941	4.6812	0.0425497	0.534052
ENSMUSG00000031910	NA	Has3	1.22269	-2.1123	4.58527	0.042595	0.534052
ENSMUSG00000072640	NA	Lyrm9	-0.244557	2.52531	4.4982	0.0426402	0.534052
ENSMUSG00000021411	NA	Pxdc1	0.27665	5.36071	4.54084	0.0427203	0.534052
ENSMUSG00000090290	NA	Tarbp1	-0.364461	2.62615	4.49392	0.0427321	0.534052
ENSMUSG00000105742	NA	Gm42748	0.725717	-0.69782	4.49282	0.0427557	0.534052
ENSMUSG00000027864		Ptgfrn	-0.438026	2.02422	4.49247	0.0427633	0.534052
ENSMUSG00000037486	NA	Asxl2	-0.153765	5.20605	4.49166	0.0427807	0.534052
ENSMUSG00000020527	NA	Myo19	-0.194629	3.11062	4.4914	0.0427862	0.534052
ENSMUSG00000031015	NA	Swap70	-0.227776	3.02	4.49062	0.042803	0.534052
ENSMUSG00000024423	NA	Impact	0.282806	4.34506	4.52279	0.0428108	0.534052
ENSMUSG00000024661	NA	Fth1	0.17774	10.2319	4.4883	0.0428531	0.53417
ENSMUSG00000035540	NA	Gc	0.14313	12.7954	4.484	0.0429459	0.53466
ENSMUSG00000021244	NA	Ylpm1	-0.141547	4.90597	4.48343	0.0429582	0.53466
ENSMUSG00000046167	NA	Gldn	-1.92044	-0.899726	4.61427	0.0430615	0.535195
ENSMUSG00000020888	NA	Dvl2	-0.412419	1.37232	4.47841	0.043067	0.535195
ENSMUSG00000020448	NA	Rnf185	-0.136812	5.13013	4.47307	0.043183	0.536227
ENSMUSG00000033405	NA	Nudt15	0.704148	-0.91496	4.4636	0.0433896	0.538381
ENSMUSG00000034653	NA	Ythdc2	-0.258527	3.47128	4.45881	0.0434944	0.539075
ENSMUSG00000057098	NA	Ebf1	-1.15802	-1.57008	4.45802	0.0435117	0.539075
ENSMUSG00000028427	NA	Aqp7	2.69244	-3.07117	4.54192	0.0435713	0.53909
ENSMUSG00000022871		Fetub	-0.208613	8.95892	4.45443	0.0435906	0.53909
ENSMUSG00000074336	NA	Apoc4	0.207957	8.63805	4.45262	0.0436302	0.53909
ENSMUSG00000048756	NA	Foxo3	-0.307845	6.17932	4.53278	0.0436455	0.53909
ENSMUSG00000022335	NA	Zfat	0.432178	0.745027	4.44769	0.0437389	0.539834
ENSMUSG00000027201	NA	Myef2	0.256221	3.02323	4.44506	0.0437971	0.540142
ENSMUSG00000040473	NA	Cfap69	-1.05217	-1.1295	4.44338	0.0438341	0.540189
ENSMUSG00000024597	NA	Slc12a2	-0.28397	3.62707	4.43903	0.0439305	0.540232
ENSMUSG00000041028	NA	Ghitm	0.145457	8.47666	4.43774	0.0439591	0.540232
ENSMUSG00000089762	NA	Ier5l	-1.918	-2.40181	4.43771	0.0439599	0.540232
ENSMUSG00000041298	NA	Katnal1	-0.226449	2.82152	4.43675	0.0439812	0.540232
ENSMUSG00000064202	NA	4430402I18Rik	0.725127	0.328046	4.4336	0.044051	0.540232
ENSMUSG00000020085	NA	Aifm2	-0.273079	4.59507	4.46607	0.0440582	0.540232
ENSMUSG00000102503	NA	Gm37370	2.97065	-3.01871	4.51796	0.0440835	0.540232
ENSMUSG00000039956	NA	Mrap	0.272293	4.68309	4.46745	0.0441033	0.540232
ENSMUSG00000036006	NA	Ripor2	-0.67627	0.962287	4.47169	0.0441462	0.540257
ENSMUSG00000109051	NA	Gm44913	-1.85569	-2.87646	4.42604	0.0442196	0.540257
ENSMUSG00000001517	NA	Foxm1	-0.871031	-1.09075	4.42575	0.0442261	0.540257
ENSMUSG00000046160	NA	Olig1	0.608804	0.743608	4.43733	0.0442381	0.540257
ENSMUSG00000078817	NA	Nlrp12	0.51972	5.56641	4.58391	0.0443056	0.540675
ENSMUSG00000025204	NA	Ndufb8	0.158088	6.38115	4.4177	0.0444063	0.541181
ENSMUSG00000020973	NA	Dnaaf2	0.301936	1.79126	4.41737	0.0444136	0.541181
ENSMUSG00000034520	NA	Gjc1	-1.08131	-1.43773	4.41564	0.0444526	0.54125
ENSMUSG00000038349	NA	Plcl1	-0.486486	-0.167017	4.41264	0.0445201	0.54133
ENSMUSG00000031262	NA	Cenpi	-1.12378	-2.04336	4.41239	0.0445257	0.54133
ENSMUSG00000063531	NA	Sema3e	2.23104	-2.68756	4.4045	0.0447036	0.542106
ENSMUSG00000036781	NA	Rps27l	0.163745	6.76837	4.40367	0.0447224	0.542106
ENSMUSG00000022023	NA	Wbp4	-0.157572	4.18719	4.4028	0.0447421	0.542106
ENSMUSG00000021747	NA	4930452B06Rik	-0.598135	0.0519762	4.40259	0.0447469	0.542106
ENSMUSG00000042788	NA	Fam166b	2.95466	-2.97111	4.48655	0.0447651	0.542106
ENSMUSG00000014668	NA	Chfr	-0.118161	4.33246	4.40031	0.0447984	0.542106
ENSMUSG00000001445	NA	Mrpl10	0.133672	5.2515	4.39673	0.0448796	0.542106
ENSMUSG00000074639	NA	Rdh16f2	0.215159	7.72904	4.39605	0.0448952	0.542106
ENSMUSG00000078762	NA	Haus5	0.333911	1.83644	4.39524	0.0449135	0.542106
ENSMUSG00000040525	NA	Cblc	0.219823	3.13184	4.39483	0.0449228	0.542106
ENSMUSG00000037784	NA	Dzip1l	-0.633745	-0.511903	4.38938	0.0450469	0.543201
ENSMUSG00000026994	NA	Galnt3	1.28944	-1.69604	4.38667	0.0451087	0.543543
ENSMUSG00000061356	NA	Nuggc	-2.00915	-2.83095	4.38258	0.0452023	0.54363
ENSMUSG00000066735	NA	Vkorc1l1	-0.187152	5.79042	4.38256	0.0452026	0.54363
ENSMUSG00000021458	NA	Aopep	-0.351611	4.62805	4.47611	0.0452635	0.54363
ENSMUSG00000045087	NA	S1pr5	-0.511656	1.67506	4.39258	0.0452885	0.54363
ENSMUSG00000064284		Cdpf1	0.447747	1.33346	4.37782	0.0453113	0.54363
ENSMUSG00000041625	NA	Ggact	0.189968	5.59454	4.37713	0.0453271	0.54363
ENSMUSG00000032548	NA	Slco2a1	0.239859	6.37966	4.39198	0.0453868	0.54363
ENSMUSG00000022383		Ppara	-0.306334	6.91121	4.44986	0.0453949	0.54363
ENSMUSG00000052435	NA	Cebpe	0.398447	1.23554	4.37323	0.0454167	0.54363
ENSMUSG00000096916	NA	Zfp850	-0.932569	-1.32908	4.36926	0.0455081	0.543837
ENSMUSG00000027198	NA	Ext2	0.207816	4.44195	4.36783	0.0455412	0.543837
ENSMUSG00000029381	NA	Shroom3	-0.345477	2.34752	4.36769	0.0455445	0.543837
ENSMUSG00000042670	NA	Immp1l	0.213938	3.50756	4.36485	0.04561	0.543837
ENSMUSG00000017692	NA	Rhbdl3	1.87049	-1.49467	4.45403	0.0456326	0.543837
ENSMUSG00000074340		Ovgp1	-0.514295	-0.0392141	4.36379	0.0456345	0.543837
ENSMUSG00000041220		Elovl6	-0.572629	6.9803	4.52246	0.0457356	0.54425
ENSMUSG00000028960	NA	Ube4b	-0.183667	5.55765	4.3594	0.0457361	0.54425
ENSMUSG00000049550	NA	Clip1	-0.19883	5.48757	4.35742	0.0457822	0.5444
ENSMUSG00000024725	NA	Ostf1	0.130362	4.69395	4.3556	0.0458244	0.544504
ENSMUSG00000041046	NA	Ramp3	1.84018	-2.53855	4.34909	0.0459758	0.545416
ENSMUSG00000002064	NA	Sdf2	0.15654	4.93912	4.34883	0.0459819	0.545416
ENSMUSG00000025239	NA	Limd1	-0.137898	5.30955	4.34679	0.0460296	0.545416
ENSMUSG00000018919	NA	Tm4sf5	-1.86423	-2.87742	4.34655	0.0460353	0.545416
ENSMUSG00000010609	NA	Psen2	0.510429	6.64524	4.50153	0.0460705	0.545435
ENSMUSG00000098470	NA	C1rb	2.68221	-3.07045	4.42545	0.0461253	0.545475
ENSMUSG00000052821	NA	Cysltr1	0.63171	-0.399295	4.34203	0.0461409	0.545475
ENSMUSG00000036478	NA	Btg1	0.412328	5.2102	4.47124	0.0461808	0.54555
ENSMUSG00000103632	NA	Gm38329	0.800515	-1.13172	4.33858	0.0462218	0.545639
ENSMUSG00000073867	NA	AA474408	0.764974	-0.639244	4.33461	0.0463151	0.545935
ENSMUSG00000015804	NA	Med28	0.174218	3.60913	4.3346	0.0463153	0.545935
ENSMUSG00000042978	NA	Sbk1	-0.586693	4.89072	4.49479	0.0463476	0.545935
ENSMUSG00000021639	NA	Gtf2h2	0.187303	3.27998	4.32945	0.0464366	0.546587
ENSMUSG00000023020		Cox14	0.178668	3.51172	4.32565	0.0465262	0.547044
ENSMUSG00000027800	NA	Tm4sf1	0.3318	3.69909	4.36242	0.0465426	0.547044
ENSMUSG00000028409	NA	Smu1	0.128086	5.80557	4.32091	0.0466385	0.547578
ENSMUSG00000020623	NA	Map2k6	-0.422089	3.52528	4.4013	0.0468261	0.547578
ENSMUSG00000018585	NA	Atox1	0.204659	5.46874	4.31134	0.0468658	0.547578
ENSMUSG00000091512		Lamtor3	-0.178522	3.58328	4.3096	0.0469073	0.547578
ENSMUSG00000058594	NA	Fbh1	-0.143572	4.91179	4.30893	0.0469234	0.547578
ENSMUSG00000041845	NA	Rhod	0.251758	3.90928	4.3086	0.0469312	0.547578
ENSMUSG00000048988	NA	Elfn1	-2.50745	-3.09644	4.38933	0.0469513	0.547578
ENSMUSG00000024887	NA	Asah2	-0.163646	5.02337	4.30478	0.0470223	0.547578
ENSMUSG00000030342	NA	Cd9	0.374499	3.65066	4.37134	0.0470244	0.547578
ENSMUSG00000042198	NA	Chchd7	-0.254712	3.52521	4.30321	0.0470599	0.547578
ENSMUSG00000102049	NA	NA	-0.200779	5.16635	4.30121	0.0471079	0.547578
ENSMUSG00000052504	NA	Epha3	-0.571496	0.200433	4.30076	0.0471187	0.547578
ENSMUSG00000026509	NA	Capn2	0.221889	5.34053	4.29693	0.0472105	0.547578
ENSMUSG00000006392	NA	Med8	0.160281	4.76914	4.29505	0.0472558	0.547578
ENSMUSG00000055401	NA	Fbxo6	0.290217	4.21008	4.32948	0.0473309	0.547578
ENSMUSG00000015759	NA	Cnih1	0.149464	5.8492	4.29141	0.0473435	0.547578
ENSMUSG00000107054	NA	C730045M19Rik	2.67586	-3.04628	4.37148	0.0473657	0.547578
ENSMUSG00000024989	NA	Cep55	-1.19765	-1.8396	4.28887	0.0474046	0.547578
ENSMUSG00000034285	NA	Nipsnap1	0.14911	7.9394	4.28809	0.0474235	0.547578
ENSMUSG00000022751	NA	Nit2	0.198798	7.43409	4.28758	0.0474358	0.547578
ENSMUSG00000038482	NA	Tfdp1	-0.195922	4.06173	4.28725	0.0474438	0.547578
ENSMUSG00000018648	NA	Dusp14	-0.749205	-0.186244	4.28343	0.0475362	0.547578
ENSMUSG00000022270	NA	Retreg1	0.441142	7.13675	4.421	0.0475698	0.547578
ENSMUSG00000078616	NA	Trim30c	1.37	-2.02665	4.28066	0.0476032	0.547578
ENSMUSG00000092008	NA	Cyp2c69	-1.29057	9.25533	4.44707	0.0476053	0.547578
ENSMUSG00000030659	NA	Nucb2	-0.499793	1.20449	4.27963	0.0476283	0.547578
ENSMUSG00000026192	NA	Atic	-0.186461	4.39851	4.27917	0.0476394	0.547578
ENSMUSG00000035936	NA	Aldh5a1	0.155999	6.3629	4.27913	0.0476404	0.547578
ENSMUSG00000102091	NA	Olfr1034	-0.42021	2.47247	4.2981	0.0476517	0.547578
ENSMUSG00000028792	NA	Ak2	-0.264328	7.61248	4.31067	0.04766	0.547578
ENSMUSG00000028907	NA	Utp11	0.153186	3.85498	4.27617	0.0477123	0.547578
ENSMUSG00000003812	NA	Dnase2a	0.213076	4.03553	4.27568	0.0477241	0.547578
ENSMUSG00000049555	NA	Tmie	0.638867	3.62016	4.42682	0.0477324	0.547578
ENSMUSG00000023886	NA	Smoc2	-0.487837	2.73491	4.35295	0.0477326	0.547578
ENSMUSG00000030804	NA	Gm21974	0.158153	6.226	4.27351	0.0477769	0.5477
ENSMUSG00000005980		Dnase1	-0.875696	-1.91115	4.26783	0.0479155	0.548709
ENSMUSG00000063445		Nmral1	0.416218	2.17085	4.27288	0.0479588	0.548709
ENSMUSG00000038028	NA	Tigar	-0.262311	3.73075	4.26576	0.047966	0.548709
ENSMUSG00000069255	NA	Dusp22	-0.17988	4.11735	4.25589	0.048208	0.551065
ENSMUSG00000026924	NA	Sec16a	-0.150011	6.98384	4.2546	0.0482398	0.551065
ENSMUSG00000005501	NA	Usp40	-0.1728	5.52716	4.2516	0.0483137	0.551074
ENSMUSG00000045826	NA	Ptprcap	0.213611	3.35016	4.25127	0.0483217	0.551074
ENSMUSG00000009575		Cbx5	-0.196078	5.71347	4.2501	0.0483505	0.551074
ENSMUSG00000026417	NA	Pigr	0.195198	10.58	4.24772	0.0484095	0.551074
ENSMUSG00000001911	NA	Nfix	-0.176541	5.86482	4.2477	0.0484099	0.551074
ENSMUSG00000018474	NA	Chd3	-0.269393	6.78969	4.29269	0.0484473	0.551114
ENSMUSG00000025260	NA	Hsd17b10	0.213647	7.02622	4.23963	0.0486096	0.552142
ENSMUSG00000042476	NA	Abcb4	0.177585	8.09952	4.23871	0.0486325	0.552142
ENSMUSG00000048534	NA	Jaml	-0.57619	0.46072	4.23796	0.0486511	0.552142
ENSMUSG00000027253	NA	Lrp4	-0.509017	5.17253	4.38476	0.0486947	0.552142
ENSMUSG00000006191	NA	Cdkal1	0.167986	3.28079	4.23569	0.0487075	0.552142
ENSMUSG00000034320	NA	Slc26a2	-0.243148	2.71265	4.23296	0.0487755	0.552431
ENSMUSG00000030516	NA	Tjp1	-0.134431	5.54652	4.22879	0.0488795	0.552431
ENSMUSG00000009073	NA	Nf2	-0.140517	5.0565	4.22601	0.0489491	0.552431
ENSMUSG00000030108	NA	Slc6a13	0.148967	7.6779	4.22536	0.0489651	0.552431
ENSMUSG00000033826	NA	Dnah8	0.948616	-1.31793	4.22218	0.0490448	0.552431
ENSMUSG00000057342	NA	Sphk2	0.388262	4.6954	4.33288	0.0491165	0.552431
ENSMUSG00000034781	NA	Gna11	-0.150929	5.26136	4.21805	0.0491486	0.552431
ENSMUSG00000051615	NA	Rap2a	-0.250432	4.6859	4.23592	0.0492097	0.552431
ENSMUSG00000046027	NA	Stard5	-0.184381	7.30525	4.21519	0.0492203	0.552431
ENSMUSG00000021131	NA	Erh	0.238394	2.06492	4.21519	0.0492205	0.552431
ENSMUSG00000079015	NA	Serpina1c	0.186364	11.7489	4.21363	0.0492597	0.552431
ENSMUSG00000055839	NA	Elob	0.242143	3.82887	4.21194	0.0493022	0.552431
ENSMUSG00000036120	NA	Rfxank	0.311246	3.1244	4.21065	0.0493348	0.552431
ENSMUSG00000027579	NA	Srms	0.983807	-0.76525	4.21055	0.0493374	0.552431
ENSMUSG00000064061	NA	Dzip3	-0.334432	1.45123	4.20619	0.0494474	0.552431
ENSMUSG00000023032		Slc4a8	-0.651752	-0.40063	4.20601	0.049452	0.552431
ENSMUSG00000029009	NA	Mthfr	0.559508	2.29684	4.28447	0.0494796	0.552431
ENSMUSG00000004105	NA	Angptl2	-0.293001	3.94204	4.22919	0.0494956	0.552431
ENSMUSG00000058152	NA	Chsy3	0.30682	2.59334	4.20344	0.0495171	0.552431
ENSMUSG00000009535	NA	Rnmt	0.177887	3.98929	4.20254	0.0495398	0.552431
ENSMUSG00000042817	NA	Flt3	1.05388	-1.47904	4.20102	0.0495784	0.552431
ENSMUSG00000025484	NA	Bet1l	-0.214436	4.08355	4.19955	0.0496156	0.552431
ENSMUSG00000005410	NA	Mcm5	-0.630181	0.701984	4.20827	0.0496555	0.552431
ENSMUSG00000008153	NA	Clstn3	0.590213	2.79026	4.32102	0.049663	0.552431
ENSMUSG00000037519	NA	Ppfia1	-0.184512	4.74445	4.19723	0.0496746	0.552431
ENSMUSG00000025515	NA	Muc2	-2.13517	-2.85539	4.19573	0.0497129	0.552431
ENSMUSG00000020225	NA	Tmbim4	0.140739	5.55639	4.19359	0.0497672	0.552431
ENSMUSG00000036968	NA	Cnpy4	0.285577	2.32155	4.19275	0.0497886	0.552431
ENSMUSG00000035505	NA	Cox18	0.23285	2.50274	4.19261	0.0497924	0.552431
ENSMUSG00000029761	NA	Cald1	0.18071	8.03619	4.19223	0.049802	0.552431
ENSMUSG00000009563	NA	Tor2a	0.18156	4.09762	4.1901	0.0498562	0.552431
ENSMUSG00000027068	NA	Dhrs9	1.16206	1.16477	4.33077	0.0498596	0.552431
ENSMUSG00000029703	NA	Lrwd1	0.291801	1.87674	4.18919	0.0498795	0.552431
ENSMUSG00000009281	NA	Rarres2	0.185592	8.51802	4.18888	0.0498876	0.552431
ENSMUSG00000108737	NA	BC060293	-1.3769	-1.9818	4.18717	0.0499311	0.552502
ENSMUSG00000041891	NA	Lman1	-0.158469	8.19269	4.18485	0.0499905	0.552502
ENSMUSG00000060572	NA	Mfap2	-2.12266	-2.81069	4.18464	0.0499959	0.552502
ENSMUSG00000035270	NA	Impg2	0.331363	2.65223	4.18152	0.0500758	0.55301
ENSMUSG00000009566	NA	Fpgs	0.374912	6.37199	4.29544	0.0501209	0.553117
ENSMUSG00000001211	NA	Agpat3	0.17111	7.2709	4.1785	0.0501535	0.553117
ENSMUSG00000025868	NA	Higd2a	0.143538	5.01313	4.1762	0.0502127	0.553394
ENSMUSG00000030762	NA	Aqp8	0.857256	6.59986	4.32922	0.050364	0.554568
ENSMUSG00000029649	NA	Pomp	0.156672	6.55676	4.16942	0.0503874	0.554568
ENSMUSG00000022339	NA	Ebag9	0.196191	4.36124	4.16732	0.0504416	0.554789
ENSMUSG00000025232	NA	Hexa	0.189101	5.18755	4.16267	0.050562	0.555214
ENSMUSG00000056536	NA	Pign	0.174933	4.09342	4.16162	0.0505892	0.555214
ENSMUSG00000029478	NA	Ncor2	-0.370636	3.97254	4.24203	0.0506591	0.555214
ENSMUSG00000054072	NA	Iigp1	0.246349	8.56767	4.16694	0.0507192	0.555214
ENSMUSG00000059447	NA	Hadhb	0.18869	7.02318	4.15586	0.0507389	0.555214
ENSMUSG00000000154	NA	Slc22a18	0.242373	6.03396	4.17815	0.0508039	0.555214
ENSMUSG00000090841	NA	Myl6	0.160976	6.72631	4.15283	0.0508178	0.555214
ENSMUSG00000024251	NA	Thada	-0.209417	3.34431	4.1523	0.0508318	0.555214
ENSMUSG00000024812	NA	Tjp2	0.29831	3.70386	4.17282	0.0508535	0.555214
ENSMUSG00000027133	NA	Nop10	0.15698	5.1948	4.15082	0.0508703	0.555214
ENSMUSG00000022489		Pde1b	-0.882274	-0.52116	4.14937	0.0509083	0.555214
ENSMUSG00000005364	NA	Il5ra	2.68011	-2.99527	4.22457	0.0509366	0.555214
ENSMUSG00000025198	NA	Erlin1	-0.22679	5.7582	4.15547	0.0509539	0.555214
ENSMUSG00000004207	NA	Psap	0.146705	8.53364	4.14746	0.0509581	0.555214
ENSMUSG00000039782	NA	Cpeb2	0.445404	6.22978	4.28023	0.0510403	0.55522
ENSMUSG00000046550	NA	Spin2c	1.26291	-1.74181	4.14387	0.0510522	0.55522
ENSMUSG00000032010	NA	Usp2	-1.02072	5.75472	4.29813	0.0511349	0.55522
ENSMUSG00000025353	NA	Ormdl2	0.154076	5.17469	4.13977	0.0511598	0.55522
ENSMUSG00000030554	NA	Synm	-0.717176	-0.729583	4.13856	0.0511916	0.55522
ENSMUSG00000103522	NA	9430087J23Rik	2.67278	-3.07051	4.33424	0.0512027	0.55522
ENSMUSG00000026436	NA	Elk4	-0.172134	5.80041	4.13807	0.0512045	0.55522
ENSMUSG00000052726	NA	Kcnt2	-0.54499	0.687961	4.13703	0.0512316	0.55522
ENSMUSG00000022235	NA	Cmbl	0.200523	7.38022	4.13369	0.0513197	0.555804
ENSMUSG00000003123	NA	Lipe	-0.271956	3.3484	4.13144	0.051379	0.556076
ENSMUSG00000034303	NA	Ccdc15	-0.504377	0.269808	4.123	0.0516025	0.55734
ENSMUSG00000034528	NA	Hsd17b13	0.207808	8.24395	4.12125	0.051649	0.55734
ENSMUSG00000029049	NA	Morn1	-0.394684	0.819184	4.11915	0.0517047	0.55734
ENSMUSG00000049134	NA	Nrap	-1.43516	-2.68571	4.11802	0.0517348	0.55734
ENSMUSG00000042750	NA	Bex2	2.66819	-2.87962	4.18983	0.0518248	0.55734
ENSMUSG00000067235	NA	H2-Q10	0.176964	10.5627	4.11442	0.0518306	0.55734
ENSMUSG00000051242	NA	Pcdhb9	1.10165	-2.13784	4.11352	0.0518547	0.55734
ENSMUSG00000029442	NA	Wdr66	-0.4726	0.304892	4.11084	0.0519262	0.55734
ENSMUSG00000042751	NA	Nmnat2	-1.00066	-0.981379	4.10995	0.05195	0.55734
ENSMUSG00000023755		Rhebl1	-0.620722	-0.426201	4.10938	0.0519651	0.55734
ENSMUSG00000003849	NA	Nqo1	0.324586	3.61811	4.13569	0.0519905	0.55734
ENSMUSG00000041161	NA	Otud3	-0.311488	1.73038	4.10787	0.0520055	0.55734
ENSMUSG00000026779	NA	Mastl	-0.718069	-1.01273	4.10758	0.0520133	0.55734
ENSMUSG00000032036	NA	Kirrel3	-1.4589	-2.43095	4.10686	0.0520326	0.55734
ENSMUSG00000030790	NA	Adm	-0.538143	-0.121702	4.10189	0.0521657	0.55734
ENSMUSG00000025103	NA	Btbd1	0.155652	4.95939	4.10169	0.0521713	0.55734
ENSMUSG00000039068		Zzz3	-0.143899	5.10874	4.10133	0.0521808	0.55734
ENSMUSG00000062604	NA	Srpk2	-0.169576	4.69876	4.10037	0.0522067	0.55734
ENSMUSG00000029048	NA	Rer1	0.127301	6.56657	4.10004	0.0522156	0.55734
ENSMUSG00000030981	NA	Mmp21	-2.50831	-3.09534	4.17391	0.0522377	0.55734
ENSMUSG00000110910	NA	4921534A09Rik	1.69548	-2.70992	4.09853	0.052256	0.55734
ENSMUSG00000021260	NA	Hhipl1	-0.568136	0.365679	4.0975	0.0522838	0.55734
ENSMUSG00000052707	NA	Tnrc6a	-0.151436	6.15913	4.09723	0.0522911	0.55734
ENSMUSG00000001794	NA	Capns1	0.15122	6.38226	4.09523	0.0523449	0.55734
ENSMUSG00000045414	NA	Dipk2a	-0.312216	5.38347	4.17262	0.0523523	0.55734
ENSMUSG00000022211	NA	Carmil3	-1.70709	-2.48681	4.09321	0.0523994	0.557376
ENSMUSG00000027635	NA	Dsn1	-0.596843	-0.1494	4.09134	0.05245	0.557376
ENSMUSG00000032216	NA	Nedd4	-0.133178	8.3018	4.09099	0.0524593	0.557376
ENSMUSG00000094694	NA	Ighv1-9	-2.50522	-3.06998	4.16414	0.0524928	0.557376
ENSMUSG00000027222	NA	Pex16	0.206093	5.44726	4.08707	0.0525654	0.557777
ENSMUSG00000039294	NA	Cybc1	0.183413	3.2151	4.08583	0.0525991	0.557777
ENSMUSG00000028438	NA	Kif24	-0.466413	0.0604226	4.07914	0.0527807	0.55867
ENSMUSG00000102448	NA	Gm37101	2.34243	-3.07143	4.15227	0.0528049	0.55867
ENSMUSG00000107971	NA	Gm44260	-1.058	-1.59357	4.07775	0.0528184	0.55867
ENSMUSG00000022219	NA	Cideb	0.150418	7.54612	4.077	0.052839	0.55867
ENSMUSG00000036053	NA	Fmnl2	0.291473	3.08586	4.07573	0.0528734	0.55867
ENSMUSG00000046959	NA	Slc26a1	-0.193407	7.50173	4.06884	0.0530618	0.55867
ENSMUSG00000022283	NA	Pabpc1	-0.143099	7.68606	4.06782	0.0530896	0.55867
ENSMUSG00000040010	NA	Slc7a5	-0.436898	1.3909	4.06666	0.0531214	0.55867
ENSMUSG00000083649	NA	Rasl2-9	0.755804	-0.785551	4.06633	0.0531305	0.55867
ENSMUSG00000000861	NA	Bcl11a	1.95438	-2.3576	4.06506	0.0531653	0.55867
ENSMUSG00000027316	NA	Gfra4	2.05319	-2.81081	4.06419	0.0531892	0.55867
ENSMUSG00000054477	NA	Kcnn2	0.18154	4.95139	4.06285	0.0532259	0.55867
ENSMUSG00000006641	NA	Slc5a6	-0.573398	4.01421	4.19927	0.0532634	0.55867
ENSMUSG00000047797	NA	Gjb1	0.192334	9.13231	4.06145	0.0532645	0.55867
ENSMUSG00000020607	NA	Lratd1	0.588816	0.101359	4.06074	0.0532838	0.55867
ENSMUSG00000103009	NA	Gm4430	-0.755996	-0.610054	4.06014	0.0533003	0.55867
ENSMUSG00000032536	NA	Trak1	-0.240329	6.08647	4.08308	0.0533427	0.55867
ENSMUSG00000046280		She	0.322552	1.92841	4.05677	0.0533931	0.55867
ENSMUSG00000021257	NA	Angel1	0.268925	2.147	4.05652	0.0534	0.55867
ENSMUSG00000116461		Gm44502	0.199706	4.83856	4.05485	0.053446	0.55867
ENSMUSG00000025381	NA	Cnpy2	0.143481	6.13108	4.05382	0.0534745	0.55867
ENSMUSG00000047648	NA	Fbxo30	0.259433	4.1926	4.06802	0.0534909	0.55867
ENSMUSG00000048279	NA	Sacs	-0.50009	2.14231	4.10161	0.0535323	0.55867
ENSMUSG00000041124	NA	Msantd4	0.182414	4.50977	4.05049	0.0535666	0.55867
ENSMUSG00000031176	NA	Dynlt3	0.145296	6.20981	4.0499	0.0535828	0.55867
ENSMUSG00000029843	NA	Slc13a4	-1.21807	-1.19292	4.06524	0.0536043	0.55867
ENSMUSG00000022360	NA	Atad2	-0.354421	2.38288	4.0485	0.0536215	0.55867
ENSMUSG00000069114	NA	Zbtb10	0.271183	2.95834	4.04682	0.053668	0.55867
ENSMUSG00000015536	NA	Mocs2	0.160336	6.81941	4.04451	0.0537322	0.55867
ENSMUSG00000064215	NA	Ifi27	0.196105	6.18268	4.04429	0.0537384	0.55867
ENSMUSG00000044505		Lingo4	-0.730889	0.669131	4.08	0.053748	0.55867
ENSMUSG00000031901	NA	Dus2	0.275991	2.67254	4.04164	0.0538118	0.558751
ENSMUSG00000020018	NA	Snrpf	0.306643	1.83937	4.04088	0.053833	0.558751
ENSMUSG00000028165		Cisd2	-0.138481	5.34929	4.03872	0.0538932	0.558751
ENSMUSG00000022792		Yars2	0.211674	3.74775	4.03872	0.0538932	0.558751
ENSMUSG00000021959	NA	Lats2	-0.169736	4.06581	4.03659	0.0539525	0.558936
ENSMUSG00000032330	NA	Cox7a2	0.139674	6.8741	4.03561	0.0539797	0.558936
ENSMUSG00000021996	NA	Esd	0.174097	7.87563	4.03241	0.0540691	0.558944
ENSMUSG00000029196	NA	Tada2b	-0.194993	4.70734	4.03181	0.0540861	0.558944
ENSMUSG00000079033	NA	Mef2b	0.605011	-0.600071	4.03161	0.0540915	0.558944
ENSMUSG00000115979		Gm49410	-0.888523	-0.955126	4.03067	0.0541179	0.558944
ENSMUSG00000031729	NA	Ist1	-0.138582	5.98915	4.01958	0.054429	0.561799
ENSMUSG00000001986	NA	Gria3	-0.673471	0.688893	4.04593	0.0545021	0.56214
ENSMUSG00000094410	NA	Gm38394	-0.142388	7.22091	4.01481	0.0545636	0.56214
ENSMUSG00000039063	NA	Echdc3	0.201786	6.02692	4.01474	0.0545656	0.56214
ENSMUSG00000076940		Iglv2	-1.99832	-2.61009	4.00796	0.0547572	0.563757
ENSMUSG00000018401	NA	Mtmr4	0.238953	5.94715	4.02843	0.0548548	0.563915
ENSMUSG00000025268	NA	Maged2	0.345577	1.72989	4.00328	0.0548901	0.563915
ENSMUSG00000022412		Mief1	-0.133852	5.164	4.00301	0.0548979	0.563915
ENSMUSG00000034111	NA	Tmed8	-0.26639	2.56986	4.00254	0.0549112	0.563915
ENSMUSG00000009108		Gnat2	-0.535703	0.0820234	4.00117	0.0549503	0.563959
ENSMUSG00000042111	NA	Ccdc115	0.231903	3.08685	3.99955	0.0549962	0.563974
ENSMUSG00000116876	NA	Gm49721	-0.446485	0.360144	3.99804	0.0550394	0.563974
ENSMUSG00000070738	NA	Dgkd	-0.146807	4.76645	3.99747	0.0550557	0.563974
ENSMUSG00000023961	NA	Enpp4	-0.196918	3.86702	3.99526	0.0551186	0.56412
ENSMUSG00000025396	NA	Hsd17b6	0.490633	8.13783	4.12441	0.0551548	0.56412
ENSMUSG00000056429	NA	Tgoln1	0.227657	7.84873	3.99501	0.0551967	0.56412
ENSMUSG00000046020	NA	Pofut1	0.148408	4.01088	3.99211	0.0552086	0.56412
ENSMUSG00000032875	NA	Arhgef17	-0.511819	1.34518	3.98968	0.0553371	0.565078
ENSMUSG00000022419	NA	Deptor	-0.157323	8.27875	3.97861	0.0555964	0.567369
ENSMUSG00000002731	NA	Prkra	0.17918	3.92427	3.97113	0.0558125	0.56806
ENSMUSG00000022466		Rpap3	-0.198367	2.68184	3.97099	0.0558165	0.56806
ENSMUSG00000007036	NA	Abhd16a	0.159885	4.27585	3.97048	0.0558312	0.56806
ENSMUSG00000070425	NA	Xntrpc	-0.276022	2.15322	3.97032	0.0558359	0.56806
ENSMUSG00000047248	NA	C2cd3	-0.18181	3.84064	3.96994	0.0558471	0.56806
ENSMUSG00000034311	NA	Kif4	-0.929017	-1.0974	3.96902	0.0558736	0.56806
ENSMUSG00000023272		Creld2	-0.465787	4.62636	4.09288	0.0559487	0.568328
ENSMUSG00000000594	NA	Gm2a	0.169581	6.8885	3.96444	0.0560068	0.568328
ENSMUSG00000058729	NA	Lin9	-0.373587	1.98013	3.96381	0.0560251	0.568328
ENSMUSG00000027661	NA	Slc2a10	-1.19687	-2.044	3.9633	0.0560398	0.568328
ENSMUSG00000036278	NA	Macrod1	0.174891	4.4055	3.95999	0.0561362	0.568558
ENSMUSG00000026925	NA	Inpp5e	-0.227412	2.86941	3.9592	0.0561591	0.568558
ENSMUSG00000095464		Gm21987	0.250369	3.08181	3.95852	0.0561791	0.568558
ENSMUSG00000022946	NA	Dop1b	-0.387841	5.0888	4.06796	0.0562022	0.568558
ENSMUSG00000054764	NA	Mtnr1a	0.589872	-0.499279	3.95077	0.0564057	0.569043
ENSMUSG00000066637	NA	Ttc32	0.225222	2.95109	3.94889	0.0564607	0.569043
ENSMUSG00000044022	NA	Pcdhb21	-1.4416	-2.46809	3.94882	0.0564626	0.569043
ENSMUSG00000058626	NA	Capn11	2.73844	-1.27588	4.07572	0.0564735	0.569043
ENSMUSG00000035495	NA	Tstd2	-0.130605	4.24837	3.9465	0.0565309	0.569043
ENSMUSG00000058624	NA	Gda	-0.28793	5.34922	4.00536	0.0565346	0.569043
ENSMUSG00000005897	NA	Nr2c1	-0.132307	4.2147	3.94462	0.056586	0.569043
ENSMUSG00000020326	NA	Ccng1	0.208434	5.4499	3.94143	0.05668	0.569043
ENSMUSG00000026429	NA	Ube2t	-0.71553	-1.10559	3.94099	0.0566929	0.569043
ENSMUSG00000001833	NA	Septin7	0.14062	5.61756	3.9406	0.0567046	0.569043
ENSMUSG00000005481	NA	Ddx39	-0.264047	3.1755	3.93855	0.056765	0.569043
ENSMUSG00000090812	NA	Samd15	-2.12351	-2.92236	3.93819	0.0567757	0.569043
ENSMUSG00000004268	NA	Emg1	0.168907	5.08882	3.93567	0.0568501	0.569043
ENSMUSG00000074194	NA	Zfp791	-0.585762	2.01427	4.00859	0.0568581	0.569043
ENSMUSG00000071192	NA	Wfikkn1	-1.04811	-1.61213	3.93332	0.0569194	0.569043
ENSMUSG00000033885	NA	Pxk	-0.159013	4.66796	3.93182	0.056964	0.569043
ENSMUSG00000031825	NA	Crispld2	-0.776185	0.0646498	3.93166	0.05698	0.569043
ENSMUSG00000053141	NA	Ptprt	0.502108	-0.0954252	3.92868	0.0570572	0.569043
ENSMUSG00000026605	NA	Cenpf	-1.03123	-0.853371	3.95069	0.057101	0.569043
ENSMUSG00000039270	NA	Megf9	0.305398	5.48206	3.99949	0.0571011	0.569043
ENSMUSG00000040666	NA	Sh3bgr	2.38792	-2.32891	3.92616	0.0571318	0.569043
ENSMUSG00000053559		Smagp	0.522792	3.83647	4.04777	0.0571679	0.569043
ENSMUSG00000007041	NA	Clic1	0.286718	3.26483	3.92227	0.0572476	0.569043
ENSMUSG00000000374	NA	Trappc10	-0.146062	4.79066	3.91967	0.0573251	0.569043
ENSMUSG00000037470	NA	Uggt1	-0.156605	6.6487	3.91945	0.0573317	0.569043
ENSMUSG00000017390	NA	Aldoc	-0.320302	3.78469	3.96275	0.0574022	0.569043
ENSMUSG00000009394	NA	Syn2	-1.62872	-2.46656	3.91513	0.0574607	0.569043
ENSMUSG00000053914	NA	Kdm4d	2.65898	-2.94949	3.98247	0.0575048	0.569043
ENSMUSG00000027346	NA	Gpcpd1	-0.67982	8.34238	4.05109	0.0575548	0.569043
ENSMUSG00000031844	NA	Hsd17b2	0.252758	7.15388	3.94337	0.0575645	0.569043
ENSMUSG00000038628	NA	Polr3k	0.215506	3.82746	3.9105	0.0575995	0.569043
ENSMUSG00000047394		Odf3b	0.378564	0.990697	3.91022	0.057608	0.569043
ENSMUSG00000020389	NA	Cdkl3	-0.979837	-1.55708	3.90983	0.0576197	0.569043
ENSMUSG00000099655	NA	2310034G01Rik	-1.97886	-2.7896	3.90789	0.057678	0.569043
ENSMUSG00000035275	NA	Raver2	1.351	-1.84767	3.90745	0.0576911	0.569043
ENSMUSG00000039449	NA	Prpf18	-0.146194	5.37984	3.90341	0.0578126	0.569043
ENSMUSG00000036560	NA	Lgi4	-0.942266	-1.58689	3.90303	0.057824	0.569043
ENSMUSG00000050270	NA	Tmem220	0.182396	4.36811	3.90189	0.0578585	0.569043
ENSMUSG00000005824	NA	Tnfsf14	1.66038	-2.11461	3.90023	0.0579085	0.569043
ENSMUSG00000094936	NA	Rbm4	-0.185191	3.42844	3.89989	0.0579188	0.569043
ENSMUSG00000074269	NA	Rec114	1.69536	-1.17276	3.98521	0.0579642	0.569043
ENSMUSG00000026176	NA	Ctdsp1	0.134092	6.44244	3.898	0.0579758	0.569043
ENSMUSG00000044788	NA	Fads6	-0.172488	7.38151	3.89708	0.0580037	0.569043
ENSMUSG00000050705	NA	2310061I04Rik	-0.192201	4.18959	3.89702	0.0580055	0.569043
ENSMUSG00000022437		Samm50	-0.162788	6.06978	3.89647	0.058022	0.569043
ENSMUSG00000029003	NA	Mad2l2	0.460072	3.0155	3.97473	0.0580421	0.569043
ENSMUSG00000034160	NA	Ogt	-0.267077	6.89266	3.94089	0.0580665	0.569043
ENSMUSG00000063317	NA	Usp31	-0.161483	3.64288	3.89351	0.0581116	0.569043
ENSMUSG00000041037	NA	Irgq	-0.206923	4.04292	3.8932	0.058121	0.569043
ENSMUSG00000029683	NA	Lmod2	-0.862839	-1.22696	3.89192	0.0581598	0.569043
ENSMUSG00000053226	NA	Dand5	-0.322876	0.979315	3.89102	0.0581872	0.569043
ENSMUSG00000026585	NA	Kifap3	0.264782	2.6486	3.89007	0.058216	0.569043
ENSMUSG00000041890	NA	Git2	-0.176223	3.60612	3.8898	0.0582241	0.569043
ENSMUSG00000055491	NA	Pprc1	-0.285433	3.70781	3.90571	0.0582407	0.569043
ENSMUSG00000030805	NA	Stx4a	0.315799	3.95002	3.93538	0.0582435	0.569043
ENSMUSG00000064127	NA	Med14	-0.165528	4.52408	3.8888	0.0582545	0.569043
ENSMUSG00000035621	NA	Midn	-0.229314	4.85822	3.8998	0.0582655	0.569043
ENSMUSG00000026705	NA	Klhl20	-0.174628	3.63604	3.88799	0.0582791	0.569043
ENSMUSG00000049580	NA	Tsku	-0.95755	6.65888	4.0244	0.0584011	0.569893
ENSMUSG00000036613	NA	Eipr1	0.317996	2.61229	3.8819	0.0584648	0.570172
ENSMUSG00000056035	NA	Cyp3a11	0.367457	12.0151	3.95252	0.0585986	0.570763
ENSMUSG00000027965		Olfm3	0.410575	1.60297	3.87611	0.0586417	0.570763
ENSMUSG00000037601	NA	Nme1	0.163565	5.51842	3.87178	0.0587743	0.570763
ENSMUSG00000078173		Lenep	-0.285163	1.95812	3.87065	0.0588089	0.570763
ENSMUSG00000031755	NA	Bbs2	-0.289732	1.59761	3.87016	0.0588239	0.570763
ENSMUSG00000039304	NA	Tnfsf10	-0.381563	2.7509	3.89075	0.0588822	0.570763
ENSMUSG00000104459	NA	Gm37824	0.367806	1.44455	3.86809	0.0588877	0.570763
ENSMUSG00000023175	NA	Bsg	0.150689	7.92336	3.86691	0.0589239	0.570763
ENSMUSG00000026068	NA	Il18rap	1.05307	-1.32953	3.8658	0.0589579	0.570763
ENSMUSG00000028530	NA	Jak1	-0.130462	6.87612	3.86541	0.05897	0.570763
ENSMUSG00000019961	NA	Tmpo	-0.145335	5.37362	3.86532	0.0589727	0.570763
ENSMUSG00000040424	NA	Hipk4	-2.00486	-2.89709	3.86509	0.0589801	0.570763
ENSMUSG00000019850	NA	Tnfaip3	-0.418482	1.52528	3.86504	0.0589815	0.570763
ENSMUSG00000027086	NA	Fastkd1	-0.282038	5.11835	3.91548	0.0591207	0.571061
ENSMUSG00000034265	NA	Zdhhc14	-0.339085	1.43721	3.8605	0.0591214	0.571061
ENSMUSG00000063383	NA	Zfp947	0.536235	0.08071	3.85993	0.059139	0.571061
ENSMUSG00000049791	NA	Fzd4	-0.510692	5.75925	3.98832	0.0591633	0.571061
ENSMUSG00000033114	NA	Slc35d2	0.201823	5.20251	3.85835	0.0591879	0.571061
ENSMUSG00000029545	NA	Acads	0.149542	6.53041	3.85639	0.0592487	0.571213
ENSMUSG00000061393	NA	Acvr2b	-0.493752	1.23798	3.85524	0.0592843	0.571213
ENSMUSG00000042185	NA	Nfrkb	-0.206156	3.55503	3.85444	0.059309	0.571213
ENSMUSG00000052560		Cpne8	-0.459956	1.11576	3.85322	0.0593468	0.57124
ENSMUSG00000032547	NA	Ryk	-0.177143	5.08993	3.85178	0.0593915	0.571332
ENSMUSG00000040998		Npnt	1.34126	-0.944707	3.87908	0.0594522	0.571578
ENSMUSG00000059970	NA	Hspa2	-0.514398	1.21155	3.84398	0.0596343	0.57299
ENSMUSG00000055407	NA	Map6	-2.50695	-3.04584	3.9077	0.0597235	0.573179
ENSMUSG00000021932	NA	Rnaseh2b	-0.335157	2.61202	3.83939	0.0597775	0.573179
ENSMUSG00000050390	NA	C77080	-0.190456	5.92282	3.83879	0.0597965	0.573179
ENSMUSG00000025278	NA	Flnb	-0.257152	6.40145	3.8802	0.0598139	0.573179
ENSMUSG00000031059	NA	Ndufb11	0.14942	6.32653	3.83771	0.0598302	0.573179
ENSMUSG00000023972	NA	Ptk7	0.751076	-0.968124	3.83028	0.0600631	0.57392
ENSMUSG00000035171	NA	1110059E24Rik	-0.294379	4.39597	3.88101	0.0600696	0.57392
ENSMUSG00000034774	NA	Dsg1c	-0.757975	2.90183	3.95557	0.0600806	0.57392
ENSMUSG00000024953	NA	Prdx5	0.173269	6.91756	3.82911	0.0601	0.57392
ENSMUSG00000029625	NA	Cpsf4	-0.211456	3.45792	3.82864	0.0601148	0.57392
ENSMUSG00000098004	NA	Gm27027	0.250492	1.78104	3.82841	0.060122	0.57392
ENSMUSG00000023456	NA	Tpi1	0.157178	7.97158	3.82695	0.0601679	0.57392
ENSMUSG00000024805	NA	Pcgf5	-0.235571	4.60666	3.83703	0.0602085	0.57392
ENSMUSG00000028948	NA	Nol9	-0.207773	3.97916	3.82082	0.0603615	0.57392
ENSMUSG00000018924	NA	Alox15	-3.84063	-1.78119	3.9388	0.0603705	0.57392
ENSMUSG00000026750	NA	Psmb7	0.141806	7.11655	3.81853	0.0604338	0.57392
ENSMUSG00000038697	NA	Taf5l	-0.164841	3.37192	3.81818	0.0604451	0.57392
ENSMUSG00000034164	NA	Emid1	-1.38416	-2.38735	3.82088	0.0605047	0.57392
ENSMUSG00000027326	NA	Knl1	-1.24471	-1.54593	3.8274	0.0605181	0.57392
ENSMUSG00000029552	NA	Tes	-0.60787	0.428045	3.81573	0.0605227	0.57392
ENSMUSG00000058056	NA	Palld	0.329387	5.58514	3.89852	0.0605644	0.57392
ENSMUSG00000011958	NA	Bnip2	-0.138171	5.49436	3.81414	0.0605732	0.57392
ENSMUSG00000017740	NA	Slc12a5	0.429002	0.0155715	3.81406	0.0605757	0.57392
ENSMUSG00000108214	NA	Gm43982	1.4665	-2.3377	3.81349	0.0605938	0.57392
ENSMUSG00000028609	NA	Magoh	0.229684	3.58011	3.8121	0.0606377	0.57392
ENSMUSG00000036854	NA	Hspb6	0.198145	3.42724	3.81097	0.0606738	0.57392
ENSMUSG00000021910	NA	Nisch	-0.148689	6.6359	3.81066	0.0606838	0.57392
ENSMUSG00000029392	NA	Rilpl1	-0.384004	0.485758	3.80747	0.0607853	0.574546
ENSMUSG00000041992	NA	Rapgef5	-0.305467	3.42564	3.82317	0.0608275	0.574611
ENSMUSG00000027203	NA	Dut	0.194798	2.66234	3.80423	0.0608884	0.574723
ENSMUSG00000001666	NA	Ddt	0.184398	7.29993	3.80145	0.0609775	0.574723
ENSMUSG00000004843	NA	Chmp2b	0.15463	4.58099	3.80023	0.0610162	0.574723
ENSMUSG00000024430	NA	Cabyr	-0.945405	1.5906	3.92139	0.0610383	0.574723
ENSMUSG00000004609	NA	Cd33	-0.598966	-0.244421	3.79791	0.0610907	0.574723
ENSMUSG00000031995	NA	St14	0.715509	-0.829908	3.79722	0.0611129	0.574723
ENSMUSG00000035049	NA	Rrp12	-0.484625	2.41031	3.85676	0.0611141	0.574723
ENSMUSG00000026809	NA	Spaca9	2.68177	-2.99515	3.86042	0.0611763	0.574723
ENSMUSG00000026398	NA	Nr5a2	0.206175	6.284	3.79494	0.0611858	0.574723
ENSMUSG00000032593	NA	Amigo3	-0.761043	-0.663733	3.79473	0.0611926	0.574723
ENSMUSG00000034422		Parp14	-0.185654	5.45421	3.7914	0.0612996	0.574998
ENSMUSG00000022610		Mapk12	-0.352953	1.33824	3.79109	0.0613096	0.574998
ENSMUSG00000070645	NA	Ren1	-2.10748	-3.01928	3.78978	0.061352	0.574998
ENSMUSG00000037139	NA	Myom3	-1.01303	-1.13227	3.78865	0.0613882	0.574998
ENSMUSG00000028646	NA	Rragc	-0.137586	5.35863	3.78755	0.0614235	0.574998
ENSMUSG00000003038	NA	Hmgn2	-0.253597	3.09037	3.78723	0.061434	0.574998
ENSMUSG00000022560		Slc52a2	-0.280993	2.22335	3.78217	0.0615974	0.576196
ENSMUSG00000049353	NA	Rd3	0.466574	0.743969	3.77854	0.0617149	0.576803
ENSMUSG00000026249	NA	Serpine2	0.44926	2.70027	3.84457	0.0617332	0.576803
ENSMUSG00000039530	NA	Tusc3	0.224267	2.47718	3.77441	0.061849	0.57735
ENSMUSG00000053693	NA	Mast1	1.29508	-2.50225	3.77312	0.0618909	0.57735
ENSMUSG00000033952	NA	Aspm	-0.592776	-0.574508	3.77017	0.0619869	0.57735
ENSMUSG00000066113	NA	Adamtsl1	-0.724983	-0.395402	3.7696	0.0620055	0.57735
ENSMUSG00000028431	NA	Elp1	-0.184711	3.87515	3.76955	0.062007	0.57735
ENSMUSG00000025044	NA	Msr1	0.333758	3.12766	3.78963	0.0620128	0.57735
ENSMUSG00000033705	NA	Stard9	-0.24515	2.25541	3.76853	0.0620402	0.57735
ENSMUSG00000041216	NA	Clvs1	2.34666	-3.04577	3.82873	0.0621724	0.57804
ENSMUSG00000040385	NA	Ppp1ca	0.158624	6.64727	3.76299	0.0622213	0.57804
ENSMUSG00000034659	NA	Tmem109	0.199738	3.88643	3.76227	0.0622448	0.57804
ENSMUSG00000001018		Snapin	-0.161224	4.05711	3.76191	0.0622565	0.57804
ENSMUSG00000022474		Pmm1	-0.358164	0.937145	3.75598	0.062451	0.57861
ENSMUSG00000017837	NA	Nkiras2	-0.177654	3.59463	3.75585	0.0624554	0.57861
ENSMUSG00000050608	NA	Micos10	0.151672	5.02901	3.75537	0.0624712	0.57861
ENSMUSG00000032741	NA	Tpcn1	-0.285152	5.60213	3.81303	0.0624978	0.57861
ENSMUSG00000020949	NA	Fkbp3	0.154019	4.27048	3.75365	0.0625275	0.57861
ENSMUSG00000102976	NA	Zc3h11a	-0.135398	6.93595	3.75354	0.0625313	0.57861
ENSMUSG00000058216	NA	Gstp3	0.236848	3.48093	3.74885	0.0626858	0.57971
ENSMUSG00000064128	NA	Cenpj	-0.278196	2.19928	3.7467	0.0627565	0.580034
ENSMUSG00000036980	NA	Taf6	0.175711	3.61579	3.74083	0.0629509	0.5815
ENSMUSG00000030868	NA	Dctn5	0.117676	4.73282	3.73753	0.0630603	0.58177
ENSMUSG00000010406	NA	Mrpl52	0.204535	3.5047	3.73752	0.0630606	0.58177
ENSMUSG00000028518	NA	Prkaa2	-0.233327	6.68112	3.75884	0.06311	0.58177
ENSMUSG00000002963	NA	Pnkp	0.240143	3.75848	3.7353	0.0631344	0.58177
ENSMUSG00000068962	NA	Zfp114	2.24316	-2.81214	3.73456	0.0631589	0.58177
ENSMUSG00000025921	NA	Rdh10	0.146136	4.94215	3.73151	0.0632605	0.582376
ENSMUSG00000035242	NA	Oaz1	0.186188	6.42978	3.72719	0.0634049	0.583125
ENSMUSG00000067225	NA	Cyp2c54	0.216493	8.78302	3.72693	0.0634135	0.583125
ENSMUSG00000038248	NA	Sobp	1.678	-2.42298	3.72351	0.0635277	0.583384
ENSMUSG00000021646	NA	Mccc2	0.117166	6.0848	3.72324	0.0635369	0.583384
ENSMUSG00000022389		Tef	-0.434883	7.80983	3.8335	0.0635493	0.583384
ENSMUSG00000039382	NA	Wdr45	0.154236	5.10032	3.72081	0.0636185	0.583689
ENSMUSG00000061838	NA	Suclg2	0.163559	7.72039	3.71918	0.0636731	0.583811
ENSMUSG00000104344	NA	Gm38077	-0.386994	0.860417	3.71794	0.0637147	0.583811
ENSMUSG00000030317	NA	Timp4	-2.13122	-2.99342	3.71643	0.0637653	0.583811
ENSMUSG00000009030	NA	Pdcl	0.134687	4.63929	3.715	0.0638136	0.583811
ENSMUSG00000039910	NA	Cited2	0.413921	3.31867	3.78547	0.0638254	0.583811
ENSMUSG00000024085	NA	Man2a1	-0.21703	8.45467	3.714	0.0638471	0.583811
ENSMUSG00000027488	NA	Snta1	-0.262387	3.13426	3.71198	0.0639151	0.584105
ENSMUSG00000021488	NA	Nsd1	-0.128646	6.49654	3.71026	0.0639732	0.584308
ENSMUSG00000028426	NA	Rad23b	0.124596	7.4058	3.70596	0.0641187	0.585201
ENSMUSG00000106205	NA	C230096K16Rik	-0.734394	-1.42293	3.70524	0.0641429	0.585201
ENSMUSG00000029059	NA	Prxl2b	0.299502	2.44613	3.70167	0.0642638	0.58585
ENSMUSG00000031962	NA	Cdh15	-1.84356	-2.85461	3.7008	0.0642933	0.58585
ENSMUSG00000029601	NA	Iqcd	-1.5004	-1.80174	3.69993	0.0643229	0.58585
ENSMUSG00000117947	NA	Gm50226	-1.66777	-2.74782	3.69889	0.0643581	0.58585
ENSMUSG00000004098	NA	Col5a3	0.414416	3.9857	3.79015	0.0645067	0.586646
ENSMUSG00000042743	NA	Sgtb	-0.323821	1.79153	3.6942	0.0645177	0.586646
ENSMUSG00000039771	NA	Polr2j	0.190707	3.46491	3.68674	0.0647725	0.588303
ENSMUSG00000032252	NA	Glce	-0.186593	4.94247	3.68622	0.0647905	0.588303
ENSMUSG00000025555	NA	Farp1	-0.220003	4.07796	3.68495	0.0648339	0.588303
ENSMUSG00000024095	NA	Hnrnpll	-0.140007	4.92956	3.68384	0.0648718	0.588303
ENSMUSG00000001663	NA	Gstt1	0.174587	7.70188	3.68251	0.0649175	0.588303
ENSMUSG00000010461	NA	Eya4	-0.823111	-1.15704	3.68204	0.0649336	0.588303
ENSMUSG00000034152	NA	Exoc3	0.133586	4.88329	3.68147	0.0649532	0.588303
ENSMUSG00000051669		AU021092	0.431035	0.493051	3.67978	0.0650113	0.588503
ENSMUSG00000115568	NA	Tiaf2	-1.88601	-3.04384	3.6782	0.0650657	0.588667
ENSMUSG00000036893	NA	Ehmt1	-0.143624	4.6659	3.67574	0.0651502	0.589104
ENSMUSG00000046408	NA	1700067K01Rik	-1.54001	-1.88706	3.67425	0.0652014	0.589239
ENSMUSG00000038766		Gabpb2	-0.154428	5.46535	3.669	0.0653829	0.590552
ENSMUSG00000028673	NA	Fuca1	0.133718	5.84042	3.66582	0.065493	0.591218
ENSMUSG00000034471	NA	Caskin2	-0.31094	2.59774	3.66305	0.0655891	0.591621
ENSMUSG00000050069	NA	Grem2	-0.589818	4.25849	3.78157	0.0656572	0.591621
ENSMUSG00000033618		Map3k13	-0.560512	4.88848	3.78198	0.0656664	0.591621
ENSMUSG00000027668	NA	Mfn1	-0.140946	6.02531	3.66007	0.0656925	0.591621
ENSMUSG00000031245	NA	Hmgn5	0.189402	5.24141	3.65902	0.065729	0.591621
ENSMUSG00000033906	NA	Zdhhc15	1.08361	-2.04731	3.65712	0.0657953	0.591621
ENSMUSG00000076911	NA	Traj18	2.34061	-3.09679	3.71602	0.0658683	0.591621
ENSMUSG00000003541	NA	Ier3	-0.574206	-0.659869	3.6547	0.0658795	0.591621
ENSMUSG00000089997	NA	1810020O05Rik	2.34243	-3.01993	3.71272	0.0659802	0.591621
ENSMUSG00000031266	NA	Gla	0.197781	2.70926	3.64983	0.0660496	0.591621
ENSMUSG00000075486	NA	Commd6	0.154243	4.68045	3.64962	0.0660571	0.591621
ENSMUSG00000014177	NA	Tvp23b	0.150403	4.40123	3.64911	0.0660749	0.591621
ENSMUSG00000005615		Pcyt1a	-0.188782	6.72565	3.64862	0.0660919	0.591621
ENSMUSG00000031255	NA	Sytl4	0.372264	1.58206	3.64785	0.066119	0.591621
ENSMUSG00000058900	NA	Rsl1	0.315159	1.62944	3.64733	0.0661373	0.591621
ENSMUSG00000003031	NA	Cdkn1b	0.171368	4.50913	3.64726	0.0661397	0.591621
ENSMUSG00000001155	NA	Ftcd	0.167114	8.24636	3.64679	0.0661559	0.591621
ENSMUSG00000040415	NA	Dtx3	-0.401987	1.25407	3.64206	0.066322	0.592427
ENSMUSG00000025194	NA	Abcc2	-0.159457	9.87619	3.6405	0.066377	0.592427
ENSMUSG00000046432	NA	Bex3	0.491615	-0.339325	3.64042	0.0663799	0.592427
ENSMUSG00000021794	NA	Glud1	0.151517	10.0628	3.63965	0.0664069	0.592427
ENSMUSG00000116238		Gm49413	-1.69948	-2.59085	3.63857	0.0664449	0.592427
ENSMUSG00000021716	NA	Srek1ip1	0.206289	3.68783	3.63801	0.0664646	0.592427
ENSMUSG00000035215	NA	Lsm7	0.307238	1.60214	3.63625	0.0665267	0.592656
ENSMUSG00000009376	NA	Met	-0.18141	6.86882	3.63479	0.0665781	0.592789
ENSMUSG00000104018	NA	4833412K13Rik	1.47701	-2.5371	3.63233	0.066665	0.592799
ENSMUSG00000051346	NA	Spryd4	-0.165144	4.7916	3.63196	0.0666781	0.592799
ENSMUSG00000055670	NA	Zzef1	-0.132986	5.62936	3.63085	0.0667174	0.592799
ENSMUSG00000031079	NA	Zfp300	0.913118	-1.63293	4.13383	0.0667565	0.592799
ENSMUSG00000029759	NA	Pon3	0.146522	6.50156	3.62906	0.0667807	0.592799
ENSMUSG00000039431	NA	Mtmr7	0.310086	1.48494	3.62811	0.0668144	0.592799
ENSMUSG00000013629	NA	Cad	-0.302346	2.75619	3.62755	0.0668343	0.592799
ENSMUSG00000060548	NA	Tnfrsf19	-0.365661	2.6163	3.64169	0.0668808	0.592888
ENSMUSG00000101678	NA	Gm29609	-0.126279	5.40991	3.62462	0.066938	0.593073
ENSMUSG00000032232	NA	Cgnl1	-0.152394	6.6491	3.62339	0.066982	0.593139
ENSMUSG00000026196	NA	Bard1	-0.943638	-1.42998	3.6191	0.0671346	0.593478
ENSMUSG00000021613	NA	Hapln1	-1.02543	-1.50233	3.6189	0.0671417	0.593478
ENSMUSG00000056174	NA	Col8a2	-0.771827	-1.0307	3.61832	0.0671624	0.593478
ENSMUSG00000020260	NA	Pofut2	-0.187052	3.20505	3.616	0.0672453	0.593478
ENSMUSG00000056812	NA	St8sia3	-0.687598	-0.480935	3.61543	0.0672656	0.593478
ENSMUSG00000024118	NA	Tedc2	0.19102	6.3823	3.6148	0.0672879	0.593478
ENSMUSG00000027999		Pla2g12a	0.393961	3.75185	3.69103	0.0672917	0.593478
ENSMUSG00000019539	NA	Rcn3	-0.377123	1.08699	3.612	0.0673882	0.593478
ENSMUSG00000036782	NA	Klhl13	0.204042	3.0762	3.61066	0.0674361	0.593478
ENSMUSG00000042772	NA	Smg7	-0.123065	5.41134	3.61006	0.0674577	0.593478
ENSMUSG00000106822	NA	Gm43533	2.01665	-2.94786	3.60818	0.0675249	0.593478
ENSMUSG00000041684	NA	Bivm	-0.140124	4.05598	3.60753	0.0675483	0.593478
ENSMUSG00000059316	NA	Slc27a4	0.183662	4.78402	3.60699	0.0675675	0.593478
ENSMUSG00000038599	NA	Capn8	-0.635206	1.6493	3.68406	0.0675946	0.593478
ENSMUSG00000047881	NA	Rell1	0.353671	3.51452	3.65603	0.0676075	0.593478
ENSMUSG00000028607	NA	Cpt2	0.167925	7.04436	3.60528	0.0676289	0.593478
ENSMUSG00000062061	NA	Obp2a	0.76502	0.60943	3.76631	0.0676405	0.593478
ENSMUSG00000030421	NA	Uri1	-0.242069	5.08565	3.62937	0.0677539	0.593702
ENSMUSG00000032076	NA	Cadm1	0.202974	4.70633	3.60156	0.067763	0.593702
ENSMUSG00000023968	NA	Crip3	-0.628408	-0.538972	3.60119	0.0677763	0.593702
ENSMUSG00000017724	NA	Etv4	-1.84481	-2.48322	3.59948	0.0678377	0.593702
ENSMUSG00000026005	NA	Rpe	0.16212	5.01041	3.5965	0.0679454	0.593702
ENSMUSG00000027630	NA	Tbl1xr1	0.169346	5.53359	3.59514	0.0679942	0.593702
ENSMUSG00000053862	NA	Slc51b	-0.718373	-0.99429	3.59443	0.0680201	0.593702
ENSMUSG00000063268		Parp10	-0.212564	4.05584	3.59393	0.0680382	0.593702
ENSMUSG00000022462		Slc38a2	-0.328565	8.33136	3.66377	0.0680932	0.593702
ENSMUSG00000040918	NA	Slc19a2	0.195503	7.11222	3.59201	0.0681076	0.593702
ENSMUSG00000025907	NA	Rb1cc1	-0.162933	6.0106	3.59173	0.0681178	0.593702
ENSMUSG00000074259	NA	Gramd2	-2.13977	-2.92256	3.59123	0.068136	0.593702
ENSMUSG00000036904	NA	Fzd8	-0.338205	4.04966	3.64705	0.0682141	0.593702
ENSMUSG00000029430	NA	Ran	0.155069	5.4107	3.5883	0.0682421	0.593702
ENSMUSG00000004285	NA	Atp6v1f	0.149973	4.50409	3.58796	0.0682544	0.593702
ENSMUSG00000074802	NA	Gas2l3	-0.49995	2.09329	3.63428	0.0683054	0.593702
ENSMUSG00000040084	NA	Bub1b	-0.572864	-0.244827	3.58565	0.0683382	0.593702
ENSMUSG00000026853	NA	Crat	0.324737	4.89987	3.6607	0.0683459	0.593702
ENSMUSG00000033863	NA	Klf9	0.262994	7.64358	3.62364	0.0683595	0.593702
ENSMUSG00000029869	NA	Ephb6	0.81888	-0.705173	3.58288	0.0684393	0.593993
ENSMUSG00000112790	NA	Gm33378	0.792163	-1.47297	3.58214	0.068466	0.593993
ENSMUSG00000046947	NA	Adck2	0.166573	3.20537	3.57911	0.0685765	0.594417
ENSMUSG00000020067	NA	Mypn	-1.35129	-2.48298	3.5788	0.0685879	0.594417
ENSMUSG00000069769	NA	Msi2	0.150453	4.25141	3.57334	0.0687874	0.595827
ENSMUSG00000073414	NA	Mpig6b	-2.5052	-3.01948	3.63018	0.068851	0.596061
ENSMUSG00000020097	NA	Sgpl1	0.187536	6.21213	3.56923	0.0689381	0.596175
ENSMUSG00000020690	NA	Efcab3	2.33723	-3.09708	3.6277	0.0689395	0.596175
ENSMUSG00000032193	NA	Ldlr	-0.26081	7.59866	3.60598	0.0689746	0.596175
ENSMUSG00000102929	NA	Gm37154	0.556506	0.362277	3.56718	0.0690135	0.596175
ENSMUSG00000073988	NA	Ttpa	0.208611	9.18623	3.56617	0.0690508	0.596175
ENSMUSG00000106944	NA	Gm43843	-2.49952	-2.90106	3.62365	0.069084	0.596175
ENSMUSG00000072945	NA	Ripply1	0.745858	-0.861992	3.56357	0.0691464	0.59625
ENSMUSG00000113852	NA	Gm48062	-0.452145	-0.302157	3.56304	0.069166	0.59625
ENSMUSG00000114995	NA	Gm49284	-0.329937	2.34333	3.56053	0.0692584	0.596478
ENSMUSG00000020936	NA	Nmt1	0.103848	6.12224	3.56011	0.0692741	0.596478
ENSMUSG00000005506	NA	Celf1	-0.109831	7.05561	3.55857	0.0693308	0.596478
ENSMUSG00000017774	NA	Myo1c	-0.182405	4.78118	3.55716	0.0693829	0.596478
ENSMUSG00000049971	NA	Glt1d1	-0.279444	6.09479	3.61208	0.0694543	0.596478
ENSMUSG00000034758	NA	Tle6	0.442806	0.37885	3.55423	0.0694915	0.596478
ENSMUSG00000051076		Vtcn1	0.680419	0.772195	3.57579	0.0695903	0.596478
ENSMUSG00000026074	NA	Map4k4	0.331611	3.27512	3.57917	0.0695927	0.596478
ENSMUSG00000022388		Ttll8	-0.86924	0.403056	3.61288	0.0696611	0.596478
ENSMUSG00000039108	NA	Lsm14b	0.118369	4.55478	3.5466	0.0697747	0.596478
ENSMUSG00000027654	NA	Fam83d	-0.994251	-1.89691	3.54625	0.0697878	0.596478
ENSMUSG00000036564	NA	Ndrg4	1.45666	-2.12305	3.54606	0.0697949	0.596478
ENSMUSG00000024247	NA	Pkdcc	-0.237847	3.24658	3.54505	0.0698323	0.596478
ENSMUSG00000029178	NA	Klf3	-0.218639	6.5129	3.55787	0.0699067	0.596478
ENSMUSG00000011257	NA	Pabpc4	-0.186809	4.21387	3.54247	0.0699284	0.596478
ENSMUSG00000057367	NA	Birc2	-0.135699	4.88103	3.53952	0.0700388	0.596478
ENSMUSG00000059278	NA	Naa38	0.176062	3.50863	3.53944	0.0700419	0.596478
ENSMUSG00000055334	NA	Snupn	0.233135	2.44363	3.53847	0.0700779	0.596478
ENSMUSG00000034684	NA	Sema3f	-0.394594	1.24445	3.5378	0.0701029	0.596478
ENSMUSG00000017830	NA	Dhx58	0.2652	3.11764	3.5372	0.0701256	0.596478
ENSMUSG00000031167	NA	Rbm3	-0.283258	4.65937	3.58592	0.0701479	0.596478
ENSMUSG00000063785	NA	Utp14a	0.215106	4.13909	3.53648	0.0701523	0.596478
ENSMUSG00000007891	NA	Ctsd	0.131402	8.30502	3.53561	0.070185	0.596478
ENSMUSG00000030747	NA	Dgat2	-0.160235	8.76015	3.53545	0.0701911	0.596478
ENSMUSG00000026473	NA	Glul	-0.202401	10.0953	3.53515	0.070202	0.596478
ENSMUSG00000036466	NA	Megf11	-1.83043	-2.48764	3.53459	0.0702233	0.596478
ENSMUSG00000026348	NA	Acmsd	-0.427354	4.69642	3.63626	0.0702376	0.596478
ENSMUSG00000005034		Prkacb	-0.128258	5.82856	3.53315	0.0702771	0.596478
ENSMUSG00000026950	NA	Neb	-0.258806	4.76688	3.56896	0.0703432	0.596478
ENSMUSG00000007656	NA	Arpp19	0.132114	5.39924	3.53089	0.0703622	0.596478
ENSMUSG00000112816	NA	Gm48798	1.47991	-2.55831	3.52869	0.0704446	0.596478
ENSMUSG00000028842	NA	Ago3	-0.164631	4.46746	3.5286	0.0704481	0.596478
ENSMUSG00000039428	NA	Tmem135	0.132109	6.77593	3.52838	0.0704564	0.596478
ENSMUSG00000110326	NA	Gm45378	1.26934	-2.23166	3.52641	0.0705305	0.596478
ENSMUSG00000025086	NA	Trub1	-0.152184	3.93955	3.5264	0.070531	0.596478
ENSMUSG00000019889	NA	Ptprk	0.183104	6.12147	3.5261	0.0705422	0.596478
ENSMUSG00000020396	NA	Nefh	1.10982	-2.08273	3.52572	0.0705567	0.596478
ENSMUSG00000026829	NA	Gbgt1	-1.13124	-1.70236	3.52494	0.0705858	0.596478
ENSMUSG00000042462	NA	Dctpp1	-0.196688	3.57474	3.52075	0.0707441	0.596553
ENSMUSG00000021279	NA	Cdc42bpb	-0.176608	5.46859	3.52044	0.0707558	0.596553
ENSMUSG00000037034	NA	Pax1	-2.50562	-3.02033	3.5773	0.0707651	0.596553
ENSMUSG00000050323	NA	Ndufaf6	-0.199443	3.58236	3.52009	0.0707691	0.596553
ENSMUSG00000031257	NA	Nox1	2.70413	-3.01928	3.57652	0.0707939	0.596553
ENSMUSG00000090266	NA	Mettl23	0.162682	4.08381	3.51824	0.0708391	0.596553
ENSMUSG00000035325	NA	Sec31a	-0.177875	6.89352	3.51791	0.0708515	0.596553
ENSMUSG00000032420	NA	Nt5e	0.482694	4.88361	3.61609	0.0709521	0.597085
ENSMUSG00000001098	NA	Kctd10	-0.198797	3.47331	3.51174	0.0710858	0.597085
ENSMUSG00000035863	NA	Palm	-0.556328	-0.0724608	3.51123	0.0711049	0.597085
ENSMUSG00000040899	NA	Ccr6	2.68503	-2.81138	3.56764	0.0711212	0.597085
ENSMUSG00000106757	NA	Gm43482	-0.788768	-1.47416	3.51031	0.0711399	0.597085
ENSMUSG00000112241	NA	Gm49325	0.219944	3.53303	3.50951	0.0711703	0.597085
ENSMUSG00000005779		Psmb4	0.148108	6.63033	3.50948	0.0711716	0.597085
ENSMUSG00000036850	NA	Mrpl41	0.177351	3.85294	3.50774	0.0712379	0.597333
ENSMUSG00000024002	NA	Brd4	-0.140832	5.33487	3.50176	0.0714661	0.598938
ENSMUSG00000084845	NA	Tmem240	-1.66323	-2.70806	3.50044	0.0715166	0.599032
ENSMUSG00000038279	NA	Nop2	-0.289771	3.77507	3.52548	0.071575	0.599032
ENSMUSG00000027809		Etfdh	0.242272	8.24022	3.51964	0.0715878	0.599032
ENSMUSG00000058006	NA	Mdn1	-0.194501	4.23716	3.4975	0.0716293	0.599071
ENSMUSG00000046447	NA	Camk2n1	-0.15911	6.03343	3.49426	0.0717536	0.599268
ENSMUSG00000052632	NA	Asap2	0.761877	2.89148	3.6038	0.0717639	0.599268
ENSMUSG00000111128	NA	Gm49338	-0.166938	3.32863	3.49325	0.0717921	0.599268
ENSMUSG00000035239	NA	Neu3	-0.539822	0.849132	3.49285	0.0718077	0.599268
ENSMUSG00000026017	NA	Carf	-0.229274	2.61299	3.49088	0.0718834	0.599268
ENSMUSG00000044566	NA	Cage1	-0.523266	-0.343807	3.49065	0.0718923	0.599268
ENSMUSG00000029859	NA	Epha1	-0.185164	5.32284	3.49017	0.0719106	0.599268
ENSMUSG00000020672	NA	Sntg2	-0.243321	3.01203	3.4876	0.0720097	0.599786
ENSMUSG00000029312	NA	Klhl8	0.352479	1.24527	3.48484	0.0721162	0.600062
ENSMUSG00000040938	NA	Slc16a11	0.300349	2.15314	3.48431	0.0721369	0.600062
ENSMUSG00000069206	NA	Zfp874a	0.173344	4.93207	3.48388	0.0721535	0.600062
ENSMUSG00000029778	NA	Adcyap1r1	-0.467625	0.917337	3.48271	0.0721985	0.600129
ENSMUSG00000026805	NA	Barhl1	1.67274	-2.92396	3.48161	0.072241	0.600152
ENSMUSG00000033540	NA	Idua	0.222528	2.23506	3.48074	0.072275	0.600152
ENSMUSG00000022048	NA	Dpysl2	0.259686	1.87381	3.47666	0.0724331	0.601157
ENSMUSG00000058706	NA	0610030E20Rik	0.248307	5.3337	3.50871	0.0725204	0.601356
ENSMUSG00000030207	NA	Fam234b	-0.220458	5.54419	3.48846	0.0725524	0.601356
ENSMUSG00000031024	NA	Denn2b	0.647747	4.11379	3.58515	0.0725679	0.601356
ENSMUSG00000038374		Rbm8a	0.147032	4.68973	3.46916	0.072725	0.602186
ENSMUSG00000070803	NA	Cited4	-1.19388	-2.06825	3.46872	0.0727421	0.602186
ENSMUSG00000058952		Cfi	0.147927	9.4687	3.46585	0.0728542	0.602807
ENSMUSG00000040675	NA	Mthfd1l	-0.758141	0.808212	3.51957	0.0729094	0.602958
ENSMUSG00000031480	NA	Thsd1	0.312713	2.00632	3.46124	0.0730342	0.603683
ENSMUSG00000029033	NA	Acap3	-0.360041	1.41395	3.45839	0.073146	0.60411
ENSMUSG00000032224	NA	Fam81a	-0.441196	1.28784	3.45803	0.0731602	0.60411
ENSMUSG00000022742	NA	Cpox	0.202817	6.8769	3.45774	0.0732567	0.6046
ENSMUSG00000074264		Amy1	0.168822	8.30797	3.45283	0.0733647	0.60505
ENSMUSG00000030796	NA	Tead2	0.67415	-0.560324	3.45201	0.073397	0.60505
ENSMUSG00000040549	NA	Ckap5	0.166443	4.0355	3.45133	0.0734239	0.60505
ENSMUSG00000020492	NA	Ska2	-0.437123	0.545908	3.45041	0.07346	0.60505
ENSMUSG00000027365	NA	Trpm7	-0.193555	6.22047	3.44595	0.0736361	0.606194
ENSMUSG00000015488	NA	Cacfd1	-0.133147	5.05235	3.44437	0.0736987	0.606402
ENSMUSG00000034574	NA	Daam1	-0.23364	6.04673	3.46889	0.073777	0.60659
ENSMUSG00000107120	NA	Gm43059	0.60757	-1.20822	3.44191	0.0737961	0.60659
ENSMUSG00000028553	NA	Angptl3	0.202928	9.60252	3.4409	0.0738361	0.606612
ENSMUSG00000058881	NA	Zfp516	-0.317487	2.29303	3.43918	0.0739045	0.606867
ENSMUSG00000015120	NA	Ube2i	-0.135014	4.82258	3.43637	0.0740164	0.606977
ENSMUSG00000046909	NA	Tefm	0.161946	3.51533	3.43627	0.0740201	0.606977
ENSMUSG00000038879	NA	Nipal2	-0.877989	-1.47797	3.4355	0.0740508	0.606977
ENSMUSG00000046861	NA	Hectd3	-0.117934	5.81718	3.43509	0.0740671	0.606977
ENSMUSG00000025384	NA	Faap100	-0.387913	1.57281	3.43329	0.0741391	0.607261
ENSMUSG00000038347	NA	Tcte2	-0.714111	-1.31314	3.43196	0.0741918	0.607285
ENSMUSG00000047515	NA	BC049715	-0.756275	-1.19846	3.43134	0.0742166	0.607285
ENSMUSG00000015217	NA	Hmgb3	-0.255508	2.60616	3.4284	0.0743342	0.607941
ENSMUSG00000025035	NA	Arl3	0.202768	2.86452	3.42587	0.0744355	0.608019
ENSMUSG00000092360	NA	Gm20441	0.246386	6.70759	3.46063	0.0744658	0.608019
ENSMUSG00000012889	NA	Podnl1	2.04861	-2.5397	3.4247	0.0744822	0.608019
ENSMUSG00000045973	NA	Slc25a51	-0.345766	6.7209	3.50612	0.0745373	0.608019
ENSMUSG00000050552	NA	Lamtor4	0.174032	4.55777	3.42272	0.0745614	0.608019
ENSMUSG00000108494	NA	Gm45203	-1.3214	-2.12495	3.42256	0.074568	0.608019
ENSMUSG00000028692	NA	Akr1a1	0.125435	8.45713	3.4176	0.0747671	0.609175
ENSMUSG00000022900		Ildr1	1.06561	-1.9171	3.41657	0.0748086	0.609175
ENSMUSG00000042248	NA	Cyp2c37	0.332728	9.47178	3.48158	0.0748221	0.609175
ENSMUSG00000021024	NA	Psma6	0.153998	6.8216	3.41309	0.0749491	0.609903
[truncated: 14,268 more rows]

## Sheet: FKOvs.WT_RNAseq
gene.id	symbol	gene_name	logFC	logCPM	F	PValue	FDR
ENSMUSG00000066154	NA	Mup3	-16.2794	11.767	1833.22	5.86e-24	9.53e-20
ENSMUSG00000078672	NA	Mup20	-12.5889	10.5794	816.412	2.12e-19	1.73e-15
ENSMUSG00000110439	NA	Mup22	-9.11077	1.11389	374.481	6.59e-14	3.57e-10
ENSMUSG00000073842	NA	Mup7	-9.52738	10.2816	341.981	6.21e-13	2.53e-09
ENSMUSG00000073830	NA	Mup14	-8.82221	8.00064	159.942	2.93e-11	9.52e-08
ENSMUSG00000096688	NA	Mup17	-13.0449	8.79841	104.734	1.9e-09	5.16e-06
ENSMUSG00000078688	NA	Mup2	-10.0389	2.15222	197.836	2.78e-09	6.47e-06
ENSMUSG00000073834	NA	Mup11	-9.81997	8.73314	125.252	9.2e-09	1.87e-05
ENSMUSG00000078680	NA	Mup10	-5.46463	-1.7392	31.6007	2.07e-05	0.0342276
ENSMUSG00000066153	NA	Mup21	-9.74285	5.30266	54.1319	2.1e-05	0.0342276
ENSMUSG00000078675	NA	Mup16	-12.1672	6.41206	44.56	4.98e-05	0.0737184
ENSMUSG00000094793	NA	Mup12	-8.7652	4.43595	42.7013	5.64e-05	0.0762996
ENSMUSG00000078674	NA	Mup18	-12.613	5.23704	42.4825	6.1e-05	0.0762996
ENSMUSG00000089873	NA	Mup13	-5.53739	-0.665447	21.9293	0.000224832	0.249212
ENSMUSG00000039741	NA	Bahcc1	-0.613688	2.52379	17.6876	0.000229801	0.249212
ENSMUSG00000105231		Iglj3	-4.05856	-2.87963	16.451	0.000461017	0.468711
ENSMUSG00000028148		Them5	4.21932	-2.33503	15.9468	0.000539941	0.509981
ENSMUSG00000096674	NA	Mup15	-11.0984	5.76687	24.2453	0.000564312	0.509981
ENSMUSG00000029560	NA	Snx8	-0.441515	3.10225	14.5849	0.000655769	0.561442
ENSMUSG00000022514		Il1rap	0.279775	7.37373	14.428	0.000693052	0.563694
ENSMUSG00000031453	NA	Rasa3	-0.392482	3.63362	13.8294	0.000857563	0.645348
ENSMUSG00000078686	NA	Mup9	-8.92007	3.74599	21.481	0.000872789	0.645348
ENSMUSG00000031628	NA	Casp3	0.254435	4.85614	13.0976	0.001118	0.790719
ENSMUSG00000031849	NA	Comp	3.72886	-2.99679	13.795	0.00148455	0.951909
ENSMUSG00000036555	NA	Iqce	-0.412556	2.70101	11.9851	0.00169096	0.951909
ENSMUSG00000040998		Npnt	1.99438	-0.944707	11.8138	0.00195773	0.951909
ENSMUSG00000070594	NA	Gm4788	0.398608	8.29887	11.5676	0.00200776	0.951909
ENSMUSG00000053825	NA	Ppfia2	1.47037	-1.59537	11.4083	0.00210677	0.951909
ENSMUSG00000035031	NA	C8a	0.65774	9.23125	12.0361	0.00212876	0.951909
ENSMUSG00000030203	NA	Dusp16	0.242572	5.54137	11.1803	0.00230053	0.951909
ENSMUSG00000078689	NA	Mup6	-4.17457	-1.78773	12.2905	0.0023822	0.951909
ENSMUSG00000001995	NA	Sipa1l2	-0.573703	2.79607	11.0466	0.00249847	0.951909
ENSMUSG00000052676	NA	Zmat1	0.390957	2.96859	10.9456	0.00252011	0.951909
ENSMUSG00000022149	NA	C9	0.474253	8.86167	10.8016	0.00296304	0.951909
ENSMUSG00000020329	NA	Polrmt	-0.365188	3.17768	10.5218	0.00297622	0.951909
ENSMUSG00000024833	NA	Pola2	-0.371056	2.67384	10.514	0.00298548	0.951909
ENSMUSG00000076749	NA	Trgc1	-2.28609	-2.07454	10.4951	0.00300787	0.951909
ENSMUSG00000060935	NA	Tmem263	0.393717	3.1276	10.4911	0.00301257	0.951909
ENSMUSG00000021930	NA	Spryd7	0.241934	4.74397	10.4783	0.00302794	0.951909
ENSMUSG00000092544	NA	Gm20422	0.438852	1.35131	10.411	0.00310973	0.951909
ENSMUSG00000078683	NA	Mup1	-6.64917	5.10833	14.6151	0.00314202	0.951909
ENSMUSG00000068606	NA	Gm4841	-1.74367	-1.13403	10.3158	0.00322958	0.951909
ENSMUSG00000021973	NA	Micu2	0.216697	5.57434	10.3076	0.00324005	0.951909
ENSMUSG00000072849	NA	Serpina1e	1.94539	11.634	11.0835	0.00330553	0.951909
ENSMUSG00000078673	NA	Mup19	-4.08383	-2.5352	11.0496	0.00359001	0.951909
ENSMUSG00000031972	NA	Acta1	-3.42901	-2.99547	10.3889	0.00364627	0.951909
ENSMUSG00000059552	NA	Trp53	-0.249933	3.99156	9.95752	0.0037272	0.951909
ENSMUSG00000068086		Cyp2d9	0.71547	9.4751	10.4664	0.00386898	0.951909
ENSMUSG00000020659	NA	Cbll1	0.281967	3.25843	9.85503	0.00388438	0.951909
ENSMUSG00000042213	NA	Zfand4	0.532604	5.02013	10.2601	0.00394769	0.951909
ENSMUSG00000024083	NA	Pja2	0.196175	5.48608	9.68722	0.00415742	0.951909
ENSMUSG00000035078	NA	Mtmr9	0.219281	4.89576	9.63763	0.00424203	0.951909
ENSMUSG00000022305	NA	Lrp12	-0.389791	2.53772	9.53348	0.00442584	0.951909
ENSMUSG00000076615	NA	Ighg3	3.88471	-2.15917	9.80987	0.00460037	0.951909
ENSMUSG00000058523	NA	Mup5	-4.0707	-2.05031	10.2619	0.0047062	0.951909
ENSMUSG00000004880	NA	Lbr	0.278657	3.76308	9.34877	0.0047734	0.951909
ENSMUSG00000030670	NA	Cyp2r1	0.29397	4.19029	9.34801	0.00477489	0.951909
ENSMUSG00000021745	NA	Ptprg	0.214017	5.28496	9.32876	0.00481279	0.951909
ENSMUSG00000036095	NA	Dgkb	3.01854	-2.85879	9.31148	0.00484709	0.951909
ENSMUSG00000031262	NA	Cenpi	-2.09816	-2.04336	9.29866	0.00487271	0.951909
ENSMUSG00000021886	NA	Gpr65	-0.842437	0.349393	9.29793	0.00487416	0.951909
ENSMUSG00000070336	NA	Fbxo47	0.926635	-0.763497	9.24602	0.00497943	0.951909
ENSMUSG00000104876	NA	Trdc	-1.87403	-2.50499	9.23619	0.00499964	0.951909
ENSMUSG00000035151	NA	Elmod2	0.24366	4.53146	9.18366	0.00510915	0.951909
ENSMUSG00000103146	NA	Gm37745	3.08973	-3.04484	9.47956	0.00516022	0.951909
ENSMUSG00000031668	NA	Eif2ak3	0.326443	4.08534	9.15441	0.00517126	0.951909
ENSMUSG00000025408	NA	Ddit3	0.622072	1.64712	9.13177	0.00521987	0.951909
ENSMUSG00000039704	NA	Lmbrd2	0.258399	6.73673	9.1042	0.00527977	0.951909
ENSMUSG00000035834	NA	Polr3g	0.291185	3.54389	9.06154	0.00537391	0.951909
ENSMUSG00000047371	NA	Zfp768	-0.257859	3.42242	9.03302	0.00543787	0.951909
ENSMUSG00000027530	NA	Fabp12	2.52695	-2.26799	9.02535	0.0054552	0.951909
ENSMUSG00000032826		Ank2	0.652993	1.06727	8.99926	0.00551463	0.951909
ENSMUSG00000028145		Them4	0.249079	4.54569	8.99871	0.00551588	0.951909
ENSMUSG00000020155	NA	Kcnmb1	3.18492	-2.71194	8.9943	0.00552601	0.951909
ENSMUSG00000105103		Gm43191	0.226272	3.68757	8.97471	0.00557118	0.951909
ENSMUSG00000031636	NA	Pdlim3	1.82484	-1.34297	9.01778	0.0057155	0.951909
ENSMUSG00000037977	NA	6430571L13Rik	-0.90099	-0.315331	8.88248	0.00578935	0.951909
ENSMUSG00000013878	NA	Rnf170	0.219496	4.03773	8.84548	0.00587945	0.951909
ENSMUSG00000036206	NA	Sh3bp4	-0.606479	0.298698	8.84169	0.00588877	0.951909
ENSMUSG00000055805	NA	Fmnl1	-0.87512	-0.2093	8.8008	0.00599031	0.951909
ENSMUSG00000043602	NA	Zfp3	-0.557113	0.73638	8.70529	0.0062349	0.951909
ENSMUSG00000038383	NA	Pigu	0.222863	3.97363	8.70517	0.00623522	0.951909
ENSMUSG00000116429	NA	Ddit3	0.814694	-0.576838	8.61435	0.00647791	0.951909
ENSMUSG00000048865	NA	Arhgap30	-0.598593	1.40647	8.60957	0.00649095	0.951909
ENSMUSG00000025787	NA	Tgm4	3.27528	-2.85533	8.89125	0.00650122	0.951909
ENSMUSG00000024664	NA	Fads3	-0.422469	1.27491	8.54736	0.00666347	0.951909
ENSMUSG00000038167	NA	Plekhg6	-0.391248	3.38226	8.51889	0.00674408	0.951909
ENSMUSG00000067225	NA	Cyp2c54	0.326176	8.78302	8.47856	0.00686006	0.951909
ENSMUSG00000042462	NA	Dctpp1	-0.30056	3.57474	8.46527	0.00689875	0.951909
ENSMUSG00000025014	NA	Dntt	0.57019	1.22649	8.45327	0.0069339	0.951909
ENSMUSG00000068587	NA	Mgam	0.211865	7.69316	8.39575	0.00710505	0.951909
ENSMUSG00000094622	NA	Gm3055	-1.8591	-2.00518	8.34261	0.00726728	0.951909
ENSMUSG00000109428	NA	Gm45698	-0.413302	2.01264	8.32857	0.0073108	0.951909
ENSMUSG00000031373	NA	Car5b	0.438696	1.96667	8.28408	0.00745061	0.951909
ENSMUSG00000042460	NA	C1galt1	0.230924	6.23583	8.26866	0.00749973	0.951909
ENSMUSG00000002129	NA	Sf3a1	-0.195839	4.41461	8.25849	0.00753234	0.951909
ENSMUSG00000020770	NA	Unk	-0.350328	2.47227	8.21689	0.00766726	0.951909
ENSMUSG00000020128	NA	Vps54	0.188592	5.81886	8.21617	0.00766961	0.951909
ENSMUSG00000026405	NA	C4bp	0.177537	9.42204	8.21601	0.00767015	0.951909
ENSMUSG00000057561	NA	Eif1a	0.317373	5.77676	8.22596	0.00771398	0.951909
ENSMUSG00000022414		Tab1	-0.438832	1.59212	8.19569	0.00773704	0.951909
ENSMUSG00000029153	NA	Ociad2	0.343237	4.91455	8.23271	0.00776448	0.951909
ENSMUSG00000033857	NA	Engase	-0.477308	1.50711	8.17668	0.0078002	0.951909
ENSMUSG00000021451	NA	Sema4d	-0.748709	-0.497441	8.17151	0.00781747	0.951909
ENSMUSG00000020362	NA	Cnot6	0.172367	5.70821	8.13358	0.00794544	0.951909
ENSMUSG00000037646	NA	Vps13b	0.19662	6.063	8.1269	0.00796825	0.951909
ENSMUSG00000113200	NA	Gm48632	0.83468	-0.669517	8.10439	0.0080455	0.951909
ENSMUSG00000021143	NA	Pacs2	-0.25289	4.18829	8.03963	0.00827239	0.951909
ENSMUSG00000030994	NA	D7Ertd443e	-2.35167	-2.68866	8.03659	0.0082832	0.951909
ENSMUSG00000039782	NA	Cpeb2	0.634442	6.22978	8.48339	0.00830112	0.951909
ENSMUSG00000003452	NA	Bicd1	1.04851	-1.55957	7.99168	0.00844485	0.951909
ENSMUSG00000027575	NA	Arfgap1	-0.224661	4.32703	7.98254	0.00847815	0.951909
ENSMUSG00000031591	NA	Asah1	0.186587	5.3972	7.97486	0.00850627	0.951909
ENSMUSG00000089911		Mfsd14a	0.187867	5.25218	7.92586	0.00868797	0.951909
ENSMUSG00000034292	NA	Traf3ip1	-0.299857	3.0665	7.92438	0.00869353	0.951909
ENSMUSG00000061723	NA	Tnnt3	-2.41633	-2.94869	7.8997	0.0087867	0.951909
ENSMUSG00000091896	NA	Ube2d2a	0.18913	4.78392	7.85581	0.00895508	0.951909
ENSMUSG00000038022	NA	Mindy4	-0.477899	1.71502	7.83571	0.00903339	0.951909
ENSMUSG00000044042	NA	Fmn1	0.804338	3.86638	8.28435	0.00903727	0.951909
ENSMUSG00000030074	NA	Gxylt2	2.56736	-2.73088	7.82646	0.00906968	0.951909
ENSMUSG00000035270	NA	Impg2	0.42247	2.65223	7.81956	0.00909682	0.951909
ENSMUSG00000033170		Card10	-0.46063	3.05683	7.87631	0.00909987	0.951909
ENSMUSG00000031010	NA	Usp9x	0.262557	6.81912	7.8184	0.00910141	0.951909
ENSMUSG00000027822		Slc33a1	0.185554	6.33671	7.80463	0.00915592	0.951909
ENSMUSG00000024521	NA	Pmaip1	-0.865122	-1.05754	7.75275	0.00936447	0.951909
ENSMUSG00000027630	NA	Tbl1xr1	0.248028	5.53359	7.74725	0.00938686	0.951909
ENSMUSG00000036879	NA	Phkb	0.218344	4.91111	7.74204	0.00940818	0.951909
ENSMUSG00000029408	NA	Abcb9	-0.520565	0.322813	7.73505	0.00943678	0.951909
ENSMUSG00000039936	NA	Pik3cd	-0.614021	0.836575	7.72854	0.00946356	0.951909
ENSMUSG00000074093	NA	Svip	0.248772	4.11877	7.72082	0.0094954	0.951909
ENSMUSG00000023832	NA	Acat2	0.415075	5.98389	7.94332	0.00952478	0.951909
ENSMUSG00000028713	NA	Cyp4b1	-0.383134	3.5895	7.71333	0.00958745	0.951909
ENSMUSG00000103324	NA	Gm37402	-2.02167	-2.41969	7.67945	0.00966796	0.951909
ENSMUSG00000026031	NA	Cflar	0.218696	6.76426	7.6631	0.00973714	0.951909
ENSMUSG00000039428	NA	Tmem135	0.194029	6.77593	7.60658	0.00998037	0.951909
ENSMUSG00000063268		Parp10	-0.303158	4.05584	7.59896	0.0100137	0.951909
ENSMUSG00000039480	NA	Nt5dc1	0.180719	4.38738	7.58097	0.0100927	0.951909
ENSMUSG00000050270	NA	Tmem220	0.25098	4.36811	7.56972	0.0101425	0.951909
ENSMUSG00000061531	NA	Tmem236	-3.25914	-2.94675	7.71316	0.0104956	0.951909
ENSMUSG00000019802	NA	Sec63	0.148691	7.56066	7.45547	0.0106637	0.951909
ENSMUSG00000018846	NA	Pank3	0.264595	6.92148	7.44844	0.0106967	0.951909
ENSMUSG00000030800	NA	Prss8	-0.590563	1.81683	7.44222	0.010726	0.951909
ENSMUSG00000078763	NA	Slfn1	-1.14716	-1.46858	7.4344	0.0107629	0.951909
ENSMUSG00000114104	NA	Gm47585	0.841263	-0.536869	7.43332	0.010768	0.951909
ENSMUSG00000029507	NA	Pus1	-0.259957	3.17344	7.40263	0.0109145	0.951909
ENSMUSG00000015002	NA	Efr3a	0.183558	5.89196	7.39485	0.010952	0.951909
ENSMUSG00000021975	NA	Ints9	-0.226743	3.13001	7.39341	0.0109589	0.951909
ENSMUSG00000062949	NA	Atp11c	0.243307	8.26842	7.37463	0.01105	0.951909
ENSMUSG00000064294	NA	Aox3	0.432728	9.61719	7.54857	0.0110825	0.951909
ENSMUSG00000026950	NA	Neb	0.376395	4.76688	7.49292	0.0111548	0.951909
ENSMUSG00000030275	NA	Etnk1	0.188616	6.61382	7.31467	0.0113464	0.951909
ENSMUSG00000036817	NA	Sun1	-0.249918	4.2275	7.30231	0.0114085	0.951909
ENSMUSG00000029168	NA	Dpysl5	3.0871	-3.07023	7.84689	0.0114401	0.951909
ENSMUSG00000005413	NA	Hmox1	-0.404761	3.27114	7.28864	0.0115633	0.951909
ENSMUSG00000021177	NA	Tdp1	-0.374551	1.47201	7.2482	0.0116851	0.951909
ENSMUSG00000051906	NA	Cd209f	2.45415	-2.45205	7.23924	0.0117316	0.951909
ENSMUSG00000055632	NA	Hmcn2	0.979343	-0.624716	7.22266	0.0118182	0.951909
ENSMUSG00000006724	NA	Cyp27b1	2.32243	-2.99589	7.71808	0.0118262	0.951909
ENSMUSG00000074570	NA	Cass4	-2.1648	-2.63086	7.21414	0.0118629	0.951909
ENSMUSG00000027827		Kcnab1	1.06844	-1.13475	7.19442	0.0119672	0.951909
ENSMUSG00000054843	NA	Atrnl1	0.195966	5.18685	7.19155	0.0119824	0.951909
ENSMUSG00000038375	NA	Trp53inp2	0.364145	8.27482	7.28518	0.0120245	0.951909
ENSMUSG00000029385	NA	Ccng2	0.570243	3.6635	7.43344	0.0121094	0.951909
ENSMUSG00000093536	NA	Smim17	3.06364	-2.99548	7.36852	0.0121282	0.951909
ENSMUSG00000034687	NA	Fras1	0.469976	2.19351	7.16405	0.0121297	0.951909
ENSMUSG00000021364	NA	Elovl2	0.234291	9.4235	7.14573	0.012229	0.951909
ENSMUSG00000018401	NA	Mtmr4	0.319586	5.94715	7.21204	0.0122352	0.951909
ENSMUSG00000034121	NA	Mks1	-0.488697	0.741919	7.13329	0.0122969	0.951909
ENSMUSG00000014905	NA	Dnajb9	0.352168	5.94454	7.25723	0.0123112	0.951909
ENSMUSG00000019990	NA	Pde7b	0.357599	2.39893	7.10427	0.0124569	0.951909
ENSMUSG00000044835	NA	Ankrd45	3.08822	-3.04449	7.30482	0.0124596	0.951909
ENSMUSG00000041375	NA	Ccdc9	-0.246901	3.51923	7.10078	0.0124762	0.951909
ENSMUSG00000035847	NA	Ids	0.219199	4.24371	7.10043	0.0124782	0.951909
ENSMUSG00000059395	NA	Nkapl	0.956222	-1.5045	7.09881	0.0124872	0.951909
ENSMUSG00000018983	NA	E2f2	-0.97935	-0.106862	7.08859	0.0125442	0.951909
ENSMUSG00000032437	NA	Stt3b	0.159028	6.5433	7.05777	0.0127179	0.951909
ENSMUSG00000068227		Il2rb	-0.750027	0.79537	7.06868	0.0127231	0.951909
ENSMUSG00000039963	NA	Ccdc40	-1.78512	-2.4855	7.0522	0.0127496	0.951909
ENSMUSG00000015342	NA	Xk	0.400356	2.6103	7.04126	0.012812	0.951909
ENSMUSG00000042444	NA	Mindy2	0.313116	4.6112	7.05972	0.0128562	0.951909
ENSMUSG00000050199	NA	Lgr4	0.200895	6.43721	7.02743	0.0128914	0.951909
ENSMUSG00000030870	NA	Ubfd1	0.211421	5.22823	7.01668	0.0129536	0.951909
ENSMUSG00000117947	NA	Gm50226	2.10815	-2.74782	7.0088	0.0129993	0.951909
ENSMUSG00000009030	NA	Pdcl	0.183608	4.63929	6.95662	0.0133067	0.951909
ENSMUSG00000026874	NA	Hc	0.28574	10.1023	6.94779	0.0133595	0.951909
ENSMUSG00000030816	NA	Rnf40	-0.200389	4.56095	6.94635	0.0133681	0.951909
ENSMUSG00000037270	NA	4932438A13Rik	0.283642	6.16321	6.94952	0.0133891	0.951909
ENSMUSG00000076497	NA	Trbj2-7	-3.05067	-3.04512	7.13023	0.0134202	0.951909
ENSMUSG00000035407	NA	Kank4	-2.15903	-2.77077	6.91262	0.013572	0.951909
ENSMUSG00000029859	NA	Epha1	-0.257868	5.32284	6.90831	0.0135983	0.951909
ENSMUSG00000056054		S100a8	-1.41709	-2.11429	6.89926	0.0136537	0.951909
ENSMUSG00000024781	NA	Lipa	0.241628	7.99182	6.89414	0.0136851	0.951909
ENSMUSG00000046982	NA	Tshz1	-0.237539	4.09727	6.88514	0.0137406	0.951909
ENSMUSG00000055737	NA	Ghr	0.207148	9.3677	6.87926	0.013777	0.951909
ENSMUSG00000097148	NA	Gm3839	0.859508	2.06351	7.05749	0.0138365	0.951909
ENSMUSG00000021895	NA	Arhgef3	0.336052	4.79794	6.9483	0.0138495	0.951909
ENSMUSG00000029071	NA	Dvl1	-0.219139	5.16486	6.86617	0.0138584	0.951909
ENSMUSG00000025485	NA	Ric8a	-0.221129	4.1574	6.85548	0.0139252	0.951909
ENSMUSG00000016239	NA	Lonrf3	0.776723	0.675714	6.85423	0.0139838	0.951909
ENSMUSG00000034919	NA	Ttc22	-3.05464	-3.04551	7.03137	0.0140003	0.951909
ENSMUSG00000043789	NA	Vwce	-0.2657	5.01923	6.82959	0.0140885	0.951909
ENSMUSG00000025597	NA	Klhl4	0.807449	-0.228111	6.8282	0.0140973	0.951909
ENSMUSG00000089789	NA	Rdh1	0.999968	-0.870062	6.81739	0.0141661	0.951909
ENSMUSG00000030562	NA	Nox4	0.596083	5.32595	7.13133	0.0142195	0.951909
ENSMUSG00000003546	NA	Klc4	-0.199462	5.26018	6.78859	0.0143514	0.951909
ENSMUSG00000044393	NA	Dsg2	0.170222	7.26568	6.77897	0.0144139	0.951909
ENSMUSG00000035004	NA	Igsf6	-0.670935	0.771853	6.76311	0.0145175	0.951909
ENSMUSG00000073988	NA	Ttpa	0.286933	9.18623	6.75165	0.0145929	0.951909
ENSMUSG00000063895	NA	Nupl1	0.256911	2.90997	6.75067	0.0145994	0.951909
ENSMUSG00000016356	NA	Col20a1	-0.46819	0.929978	6.74557	0.014633	0.951909
ENSMUSG00000003123	NA	Lipe	-0.345031	3.3484	6.72501	0.0147698	0.951909
ENSMUSG00000024677	NA	Ms4a6b	-0.714408	0.348344	6.66835	0.0151539	0.951909
ENSMUSG00000026650	NA	Meig1	-2.70154	-1.84652	6.64886	0.0152885	0.951909
ENSMUSG00000037944	NA	Ccr7	-1.10115	-1.65334	6.63844	0.015361	0.951909
ENSMUSG00000024317	NA	Rnf138	0.210711	4.03266	6.63354	0.0153953	0.951909
ENSMUSG00000044162	NA	Tnip3	-3.25629	-2.94768	6.81018	0.0154009	0.951909
ENSMUSG00000026563	NA	Tada1	0.2175	3.75993	6.62791	0.0154347	0.951909
ENSMUSG00000049526	NA	Tmem202	3.10908	-2.92139	6.80394	0.0154426	0.951909
ENSMUSG00000051984	NA	Sec31b	-0.327434	2.71475	6.62142	0.0154802	0.951909
ENSMUSG00000062991	NA	Nrg1	-0.9819	-1.09525	6.6169	0.0155121	0.951909
ENSMUSG00000029174	NA	Tbc1d1	-0.27161	2.50974	6.61282	0.0155409	0.951909
ENSMUSG00000001827	NA	Folr1	-3.06548	-2.89916	6.78763	0.0155521	0.951909
ENSMUSG00000001542	NA	Ell2	0.30562	6.67873	6.6647	0.0155606	0.951909
ENSMUSG00000029656	NA	C8b	0.420942	8.3423	6.79181	0.015573	0.951909
ENSMUSG00000062310	NA	Glrp1	-2.56216	-2.87749	6.5931	0.015681	0.951909
ENSMUSG00000032932	NA	Hspa13	0.22852	5.31365	6.58641	0.0157287	0.951909
ENSMUSG00000107009	NA	6720475M21Rik	-2.83102	-3.04427	6.75509	0.0157734	0.951909
ENSMUSG00000064225	NA	Paqr9	0.338061	8.05121	6.65094	0.0158	0.951909
ENSMUSG00000032358	NA	Fam83b	1.75965	-2.57349	6.5503	0.0159896	0.951909
ENSMUSG00000002324	NA	Rec8	-0.73121	1.16288	6.55218	0.016083	0.951909
ENSMUSG00000024304	NA	Cdh2	0.163965	6.29923	6.53461	0.0161044	0.951909
ENSMUSG00000027002	NA	Nckap1	0.157516	7.18404	6.5247	0.0161774	0.951909
ENSMUSG00000072640	NA	Lyrm9	-0.282988	2.52531	6.5233	0.0161877	0.951909
ENSMUSG00000023224	NA	Serping1	0.213439	9.60876	6.51471	0.0162514	0.951909
ENSMUSG00000028435	NA	Aqp3	-2.82237	-3.07047	6.9554	0.0162933	0.951909
ENSMUSG00000062203		Gspt1	0.161357	6.64646	6.48784	0.016452	0.951909
ENSMUSG00000066952	NA	Myo1h	2.85314	-2.92248	6.65633	0.0164663	0.951909
ENSMUSG00000034254	NA	Agpat1	-0.381007	2.92113	6.48171	0.0164983	0.951909
ENSMUSG00000042473	NA	Tbc1d8b	0.229373	4.78587	6.48006	0.0165107	0.951909
ENSMUSG00000045691	NA	Thtpa	-0.193174	4.69423	6.47419	0.0165551	0.951909
ENSMUSG00000073421	NA	H2-Ab1	-0.657032	3.32352	6.74117	0.0165707	0.951909
ENSMUSG00000026491	NA	Ahctf1	0.3506	6.28153	6.60132	0.016577	0.951909
ENSMUSG00000036743	NA	Psma8	0.915364	-0.0838817	6.47046	0.0165912	0.951909
ENSMUSG00000058258	NA	Idi1	0.573441	5.29129	6.75872	0.0167046	0.951909
ENSMUSG00000053063	NA	Clec12a	-0.540257	1.63714	6.45451	0.0167048	0.951909
ENSMUSG00000029438	NA	Bcl7a	-0.260223	3.61845	6.4348	0.0168563	0.951909
ENSMUSG00000018481	NA	Appbp2	0.173923	5.17836	6.41973	0.0169731	0.951909
ENSMUSG00000032328	NA	Tmem30a	0.204255	7.83895	6.4184	0.0169834	0.951909
ENSMUSG00000041193	NA	Pla2g5	2.46774	-2.9239	6.40957	0.0170523	0.951909
ENSMUSG00000017858	NA	Ift52	0.157746	4.7283	6.40746	0.0170689	0.951909
ENSMUSG00000037286	NA	Stag1	0.197255	5.05234	6.39123	0.0171964	0.951909
ENSMUSG00000043207	NA	Zmpste24	0.154077	6.19877	6.38167	0.0172721	0.951909
ENSMUSG00000021967	NA	Mrpl57	0.275737	2.78131	6.37531	0.0173225	0.951909
ENSMUSG00000020451	NA	Limk2	-0.25714	2.84842	6.36826	0.0173787	0.951909
ENSMUSG00000071856	NA	Mcc	0.354328	5.42349	6.49205	0.0174091	0.951909
ENSMUSG00000045555	NA	Mettl24	-1.61314	-2.70879	6.51593	0.0175099	0.951909
ENSMUSG00000025521	NA	Tmem192	0.230634	2.85919	6.34781	0.0175429	0.951909
ENSMUSG00000022837		Iqcb1	0.320065	2.43283	6.34106	0.0175974	0.951909
ENSMUSG00000063320	NA	1190007I07Rik	0.292741	1.81566	6.33678	0.0176321	0.951909
ENSMUSG00000025558	NA	Dock9	0.235472	4.16655	6.32899	0.0176954	0.951909
ENSMUSG00000032890	NA	Rims3	-0.753874	-0.066074	6.32675	0.0177136	0.951909
ENSMUSG00000032667	NA	Pon2	0.156774	5.86236	6.32019	0.0177673	0.951909
ENSMUSG00000030742	NA	Lat	-1.07456	-1.16014	6.30154	0.0179205	0.951909
ENSMUSG00000005043	NA	Sgsh	-0.316491	2.56226	6.29335	0.0179883	0.951909
ENSMUSG00000063253	NA	Scoc	0.292385	2.31441	6.27416	0.0181481	0.951909
ENSMUSG00000035840	NA	Lysmd3	0.22649	5.09996	6.26928	0.0181891	0.951909
ENSMUSG00000019989	NA	Enpp3	0.284258	5.72926	6.28461	0.0182627	0.951909
ENSMUSG00000027011	NA	Ube2e3	0.18921	4.85227	6.25472	0.0183116	0.951909
ENSMUSG00000001467	NA	Cyp51	0.445423	7.86485	6.45627	0.0183494	0.951909
ENSMUSG00000017132	NA	Cyth1	-0.264591	5.16285	6.23066	0.0185163	0.951909
ENSMUSG00000041831	NA	Sytl3	-2.56157	-2.87801	6.22636	0.0185532	0.951909
ENSMUSG00000023903	NA	Mmp25	2.57604	-3.07046	6.38078	0.0185841	0.951909
ENSMUSG00000051314	NA	Ffar2	-2.82843	-2.99495	6.38038	0.0185874	0.951909
ENSMUSG00000037509	NA	Arhgef4	-1.41109	-2.30969	6.22114	0.018598	0.951909
ENSMUSG00000023990	NA	Tfeb	-0.371876	1.77738	6.21421	0.0186577	0.951909
ENSMUSG00000037280		Galnt6	-0.845333	-0.803753	6.21032	0.0186913	0.951909
ENSMUSG00000020923	NA	Ubtf	-0.167006	5.40052	6.2045	0.0187417	0.951909
ENSMUSG00000105466		Gm42998	2.7205	-2.40234	6.18987	0.018869	0.951909
ENSMUSG00000035941	NA	Ibtk	0.17911	6.30418	6.18316	0.0189277	0.951909
ENSMUSG00000021831	NA	Ero1l	0.220905	4.10567	6.17734	0.0189788	0.951909
ENSMUSG00000058952		Cfi	0.197391	9.4687	6.17576	0.0189927	0.951909
ENSMUSG00000063457	NA	Rps15	-0.226513	6.5413	6.17437	0.019005	0.951909
ENSMUSG00000066151	NA	Fkbp15	-0.167222	5.08332	6.16952	0.0190477	0.951909
ENSMUSG00000047843	NA	Bri3	-0.241573	3.6827	6.15395	0.0191857	0.951909
ENSMUSG00000027180	NA	Fbxo3	0.185613	7.15153	6.15374	0.0191876	0.951909
ENSMUSG00000039308	NA	Ndst2	-0.162306	4.51248	6.14571	0.0192592	0.951909
ENSMUSG00000034533	NA	Scn10a	-2.55115	-3.07035	6.28858	0.0193834	0.951909
ENSMUSG00000049307	NA	Fut4	1.46102	-2.05569	6.12869	0.0194118	0.951909
ENSMUSG00000044453	NA	Ffar1	-2.24454	-2.59374	6.1171	0.0195166	0.951909
ENSMUSG00000045954	NA	Cavin2	0.27743	3.57971	6.10266	0.019648	0.951909
ENSMUSG00000028959	NA	Fastk	-0.237949	4.30762	6.10108	0.0196624	0.951909
ENSMUSG00000037949	NA	Ano10	0.23998	3.44155	6.09911	0.0196805	0.951909
ENSMUSG00000025134	NA	Alyref	-0.241804	2.78722	6.09487	0.0197193	0.951909
ENSMUSG00000046873	NA	Mbtps2	0.22929	3.68223	6.09199	0.0197457	0.951909
ENSMUSG00000030695	NA	Aldoa	-0.229036	6.00262	6.08641	0.019797	0.951909
ENSMUSG00000110129	NA	Gm45453	-2.41692	-2.90248	6.2327	0.0198457	0.951909
ENSMUSG00000045795	NA	Whamm	-0.204664	5.12616	6.0789	0.0198663	0.951909
ENSMUSG00000029992	NA	Gfpt1	0.257231	4.83332	6.0744	0.0199079	0.951909
ENSMUSG00000062683		Atp5g2	-0.244871	3.45853	6.07145	0.0199352	0.951909
ENSMUSG00000068264	NA	Ap5s1	-0.230368	3.13345	6.06539	0.0199916	0.951909
ENSMUSG00000017978	NA	Cadps2	0.197343	4.26545	6.06386	0.0200059	0.951909
ENSMUSG00000058446	NA	Znrf2	0.206594	6.29519	6.05345	0.020103	0.951909
ENSMUSG00000073733	NA	Cplane2	-1.4533	-2.27674	6.05076	0.0201282	0.951909
ENSMUSG00000108897	NA	Gm44861	1.626	-2.43706	6.04574	0.0201754	0.951909
ENSMUSG00000009013	NA	Dynll1	0.405735	2.54437	6.03242	0.020301	0.951909
ENSMUSG00000068748	NA	Ptprz1	2.39945	-2.77217	6.02698	0.0203525	0.951909
ENSMUSG00000033863	NA	Klf9	0.341794	7.64358	6.12132	0.0203807	0.951909
ENSMUSG00000001630	NA	Stk38l	0.283476	4.52226	6.02835	0.0203917	0.951909
ENSMUSG00000036275	NA	9530068E07Rik	0.151079	7.13919	6.01411	0.0204752	0.951909
ENSMUSG00000064109	NA	Hcst	-1.24403	-1.93727	5.99649	0.0206442	0.951909
ENSMUSG00000032475	NA	Nck1	0.186277	4.32771	5.97213	0.0208805	0.951909
ENSMUSG00000069520	NA	Tmem19	0.218287	6.8673	5.92647	0.0213315	0.951909
ENSMUSG00000024479	NA	Mal2	0.264129	5.62492	5.92999	0.02134	0.951909
ENSMUSG00000074004	NA	B3gnt6	-2.28116	-2.94702	5.90103	0.0215874	0.951909
ENSMUSG00000021699	NA	Pde4d	0.486314	1.96763	5.89557	0.0216428	0.951909
ENSMUSG00000001415		Smg5	-0.21744	4.83657	5.89358	0.0216629	0.951909
ENSMUSG00000108049	NA	Gm44168	2.30156	-2.92429	6.03133	0.0217161	0.951909
ENSMUSG00000031429	NA	Psmd10	0.243501	3.39638	5.87598	0.0218427	0.951909
ENSMUSG00000049516	NA	Spty2d1	0.222846	4.3723	5.87369	0.0218661	0.951909
ENSMUSG00000025950	NA	Idh1	0.200236	9.18741	5.86925	0.0219117	0.951909
ENSMUSG00000038352	NA	Arl5c	-1.25642	-1.8894	5.85909	0.0220166	0.951909
ENSMUSG00000038576	NA	Susd4	0.748209	4.13321	6.10958	0.0220703	0.951909
ENSMUSG00000025240	NA	Sacm1l	0.146474	6.40627	5.85081	0.0221025	0.951909
ENSMUSG00000040471	NA	Ggt6	-0.316493	3.68355	5.84628	0.0221496	0.951909
ENSMUSG00000032757	NA	Bet1	0.185863	5.78588	5.84088	0.0222059	0.951909
ENSMUSG00000028557	NA	Rnf11	0.165428	6.61945	5.83724	0.0222439	0.951909
ENSMUSG00000031176	NA	Dynlt3	0.173824	6.20981	5.83394	0.0222784	0.951909
ENSMUSG00000039683	NA	Sdk1	-1.94771	-2.5562	5.82492	0.0223732	0.951909
ENSMUSG00000006611	NA	Hfe	0.16738	5.37615	5.82323	0.0223911	0.951909
ENSMUSG00000111410	NA	Gm49337	-0.932497	-0.876633	5.82167	0.0224075	0.951909
ENSMUSG00000058216	NA	Gstp3	-0.287687	3.48093	5.82067	0.022418	0.951909
ENSMUSG00000075552	NA	Cyp3a41b	-1.22984	1.77657	6.40604	0.0224772	0.951909
ENSMUSG00000035133	NA	Arhgap5	0.216679	6.78102	5.80831	0.0225489	0.951909
ENSMUSG00000074151	NA	Nlrc5	-0.266002	4.69651	5.80494	0.0225846	0.951909
ENSMUSG00000051098	NA	Mblac2	0.265086	3.42055	5.80319	0.0226033	0.951909
ENSMUSG00000045930	NA	Clec14a	-0.29506	3.63773	5.79885	0.0226495	0.951909
ENSMUSG00000040447	NA	Spns2	-0.389713	4.75353	5.95347	0.0226515	0.951909
ENSMUSG00000034297	NA	Med13	0.167717	5.79047	5.79556	0.0226847	0.951909
ENSMUSG00000022014	NA	Epsti1	-0.606755	0.538865	5.79069	0.0227368	0.951909
ENSMUSG00000025949	NA	Pikfyve	0.209718	5.1253	5.79026	0.0227414	0.951909
ENSMUSG00000017817	NA	Jph2	1.89568	-2.28233	5.77889	0.0228637	0.951909
ENSMUSG00000047417	NA	Rexo1	-0.300503	3.59033	5.77758	0.0228778	0.951909
ENSMUSG00000054364	NA	Rhob	-0.20772	4.07022	5.77206	0.0229374	0.951909
ENSMUSG00000018427	NA	Ypel2	0.814545	4.03387	6.04326	0.0229767	0.951909
ENSMUSG00000031347	NA	Cetn2	0.250588	3.74433	5.75989	0.0230695	0.951909
ENSMUSG00000027104	NA	Atf2	0.171474	5.17822	5.7469	0.0232115	0.951909
ENSMUSG00000004642	NA	Slbp	0.228111	3.14336	5.7447	0.0232357	0.951909
ENSMUSG00000001349	NA	Cnn1	2.62067	-1.91792	5.90506	0.0232487	0.951909
ENSMUSG00000063245	NA	Zfp993	-1.8765	-1.6447	5.73274	0.0233673	0.951909
ENSMUSG00000031274	NA	Col4a5	0.516536	1.32124	5.72916	0.0234068	0.951909
ENSMUSG00000030107	NA	Usp18	-0.305079	3.5465	5.72818	0.0234177	0.951909
ENSMUSG00000090137	NA	Uba52	-0.205686	6.9296	5.72806	0.023419	0.951909
ENSMUSG00000029467	NA	Atp2a2	0.258352	7.79881	5.72779	0.023422	0.951909
ENSMUSG00000021714	NA	Cenpk	0.593838	-0.0991646	5.727	0.0234308	0.951909
ENSMUSG00000005034		Prkacb	0.162457	5.82856	5.72223	0.0234836	0.951909
ENSMUSG00000037674	NA	Rfx7	0.219435	4.57226	5.71825	0.023528	0.951909
ENSMUSG00000035776	NA	Cd99l2	0.148013	5.20595	5.69474	0.0237911	0.951909
ENSMUSG00000091191	NA	Gm17334	-1.84308	-2.79	5.69462	0.0237924	0.951909
ENSMUSG00000033220		Rac2	-0.517436	1.42068	5.68502	0.0239009	0.951909
ENSMUSG00000078687	NA	Mup8	-4.27288	1.45616	6.54724	0.0240237	0.951909
ENSMUSG00000047141	NA	Zfp654	0.19966	4.41177	5.66961	0.024076	0.951909
ENSMUSG00000030770	NA	Parva	0.138807	6.67445	5.66873	0.024086	0.951909
ENSMUSG00000027556	NA	Car1	0.42478	2.83407	5.68639	0.02423	0.951909
ENSMUSG00000074874	NA	Ctla2b	-0.408772	1.31715	5.64752	0.0243296	0.951909
ENSMUSG00000036270	NA	Edc4	-0.205401	3.80114	5.64226	0.0243904	0.951909
ENSMUSG00000020021	NA	Fgd6	0.237894	6.01927	5.62784	0.0245579	0.951909
ENSMUSG00000025377	NA	Tepsin	-0.2485	2.67822	5.61988	0.024651	0.951909
ENSMUSG00000006800	NA	Sulf2	-0.260508	3.99474	5.60731	0.0247987	0.951909
ENSMUSG00000109302	NA	Gm44967	2.30402	-2.90097	5.60558	0.024819	0.951909
ENSMUSG00000113687	NA	Gm49703	2.5668	-3.09682	5.73558	0.0248282	0.951909
ENSMUSG00000041044	NA	Lrit1	0.231368	4.5872	5.60077	0.0248759	0.951909
ENSMUSG00000066071	NA	Cyp4a12a	1.52334	7.60669	5.85401	0.0249483	0.951909
ENSMUSG00000024906	NA	Mus81	-0.316612	2.24804	5.59088	0.0249931	0.951909
ENSMUSG00000026249	NA	Serpine2	0.657566	2.70027	5.71247	0.0251363	0.951909
ENSMUSG00000018924	NA	Alox15	4.3613	-1.78119	5.81106	0.0251485	0.951909
ENSMUSG00000108991	NA	Gm45807	-0.608675	-0.370408	5.56686	0.0252806	0.951909
ENSMUSG00000042502	NA	Cd2bp2	-0.189689	4.65621	5.56643	0.0252858	0.951909
ENSMUSG00000041261	NA	Car8	0.202832	6.84706	5.56029	0.0253598	0.951909
ENSMUSG00000058470	NA	Gm8369	-1.09289	-1.83819	5.55988	0.0253648	0.951909
ENSMUSG00000056069	NA	Otulinl	-0.569395	0.611297	5.55177	0.025463	0.951909
ENSMUSG00000024910	NA	Ctsw	-1.0607	-1.19018	5.5428	0.0255722	0.951909
ENSMUSG00000048264	NA	Dip2c	0.153046	4.5092	5.53998	0.0256065	0.951909
ENSMUSG00000020435	NA	Osbp2	-0.599195	-0.104596	5.52922	0.0257383	0.951909
ENSMUSG00000020368	NA	Canx	0.156394	8.65839	5.52613	0.0257763	0.951909
ENSMUSG00000078765	NA	U2af1l4	-0.226403	2.90288	5.49627	0.0261464	0.951909
ENSMUSG00000020897	NA	Aurkb	1.46125	-1.51308	5.49183	0.026202	0.951909
ENSMUSG00000103303	NA	Gm37802	2.11815	-3.04615	5.60988	0.0262985	0.951909
ENSMUSG00000038068	NA	Rnf144b	0.362552	5.51408	5.60664	0.0264197	0.951909
ENSMUSG00000019873	NA	Reep3	0.15775	6.87766	5.47436	0.0264218	0.951909
ENSMUSG00000039701		Usp53	0.23179	3.56319	5.47082	0.0264666	0.951909
ENSMUSG00000069670	NA	Nkain2	-0.961655	-1.40391	5.46854	0.0264955	0.951909
ENSMUSG00000081665	NA	Gm15922	-1.52279	-2.45245	5.45749	0.026636	0.951909
ENSMUSG00000054827	NA	Cyp2c50	0.225796	10.0109	5.4559	0.0266562	0.951909
ENSMUSG00000015247	NA	Nipsnap3b	0.158994	5.87503	5.4524	0.026701	0.951909
ENSMUSG00000057789	NA	Bak1	-0.268733	3.21795	5.44521	0.0267931	0.951909
ENSMUSG00000073131	NA	Vma21	0.189703	4.96326	5.44	0.0268601	0.951909
ENSMUSG00000074211	NA	Sdhaf1	-0.303858	3.22631	5.43924	0.0268698	0.951909
ENSMUSG00000036646	NA	Man1b1	0.130452	5.4242	5.4356	0.0269168	0.951909
ENSMUSG00000019920	NA	Lims1	0.185675	4.19871	5.42671	0.0270317	0.951909
ENSMUSG00000116378		Gcat	-0.237647	5.22373	5.42668	0.0270321	0.951909
ENSMUSG00000039483	NA	Asb6	-0.341847	1.79622	5.42534	0.0270495	0.951909
ENSMUSG00000030159	NA	Clec1b	-0.36656	2.73976	5.41798	0.0271451	0.951909
ENSMUSG00000044308	NA	Ubr3	0.140488	7.29534	5.41787	0.0271465	0.951909
ENSMUSG00000021466	NA	Ptch1	0.228213	5.12159	5.41281	0.0272126	0.951909
ENSMUSG00000039148	NA	Sart1	-0.216795	4.0694	5.41149	0.0272297	0.951909
ENSMUSG00000034480	NA	Diaph2	0.189746	4.71773	5.38532	0.0275741	0.951909
ENSMUSG00000055561	NA	Spink5	-0.615666	-0.216936	5.3823	0.0276142	0.951909
ENSMUSG00000056071		S100a9	-1.27594	-1.42884	5.37886	0.0276598	0.951909
ENSMUSG00000054871	NA	Tmem158	1.21322	-1.87783	5.37793	0.0276721	0.951909
ENSMUSG00000111842	NA	Gm49318	-0.924642	-1.17389	5.37745	0.0276786	0.951909
ENSMUSG00000027076	NA	Timm10	-0.316146	3.60064	5.38027	0.0276789	0.951909
ENSMUSG00000019854	NA	Reps1	-0.171461	4.20802	5.37563	0.0277028	0.951909
ENSMUSG00000002820	NA	Atg4d	-0.236705	4.07227	5.37358	0.0277301	0.951909
ENSMUSG00000020866	NA	Cacna1g	1.65751	-2.43628	5.36761	0.0278097	0.951909
ENSMUSG00000040213		Kyat3	0.261093	7.74458	5.36308	0.0279094	0.951909
ENSMUSG00000010047	NA	Hyal2	-0.175501	4.48723	5.34958	0.028052	0.951909
ENSMUSG00000020755	NA	Sap30bp	-0.167454	3.8677	5.3456	0.0281059	0.951909
ENSMUSG00000033306		Lpp	0.188549	6.54663	5.34479	0.0281168	0.951909
ENSMUSG00000032014	NA	Oaf	-0.266381	7.70292	5.35325	0.0281399	0.951909
ENSMUSG00000074064	NA	Mlycd	-0.172111	5.89987	5.3343	0.0282592	0.951909
ENSMUSG00000018698	NA	Lhx1	2.45568	-2.9232	5.33017	0.0283154	0.951909
ENSMUSG00000030341	NA	Tnfrsf1a	-0.16711	5.67157	5.31961	0.0284599	0.951909
ENSMUSG00000104962	NA	Trgj1	-2.55982	-3.09614	5.43105	0.0285601	0.951909
ENSMUSG00000052396	NA	Mogat2	-1.14411	-1.81253	5.30105	0.0287157	0.951909
ENSMUSG00000050390	NA	C77080	-0.223047	5.92282	5.29668	0.0287764	0.951909
ENSMUSG00000102152	NA	Gm37475	1.55487	-2.7488	5.28908	0.0288822	0.951909
ENSMUSG00000056919	NA	Cep162	-0.284793	2.1809	5.28875	0.0288867	0.951909
ENSMUSG00000040128	NA	Pnrc1	0.482507	5.35368	5.48598	0.0289475	0.951909
ENSMUSG00000061778	NA	Mospd2	0.188883	5.33357	5.28434	0.0289482	0.951909
ENSMUSG00000041132	NA	N4bp2l1	0.274598	6.21812	5.3234	0.0289672	0.951909
ENSMUSG00000051346	NA	Spryd4	-0.197064	4.7916	5.26651	0.0291987	0.951909
ENSMUSG00000043061	NA	Tmem18	-0.215123	3.98321	5.2615	0.0292694	0.951909
ENSMUSG00000017309	NA	Cd300lg	-0.243836	3.67817	5.26115	0.0292744	0.951909
ENSMUSG00000032902		Slc16a1	0.28	5.5427	5.30454	0.0292766	0.951909
ENSMUSG00000019564	NA	Arid3a	-0.634687	-0.219929	5.25949	0.0292979	0.951909
ENSMUSG00000022865	NA	Cxadr	0.241565	6.34668	5.2555	0.0293545	0.951909
ENSMUSG00000006378		Gcat	-0.236258	5.6145	5.25282	0.0293925	0.951909
ENSMUSG00000076467	NA	Trbv13-1	-2.38774	-2.90165	5.24172	0.0295508	0.951909
ENSMUSG00000040359	NA	Ufl1	0.187538	5.23167	5.24138	0.0295556	0.951909
ENSMUSG00000063200	NA	Nol7	0.174094	4.83497	5.2393	0.0295854	0.951909
ENSMUSG00000035228	NA	Ccdc106	1.46833	-2.48576	5.23659	0.0296242	0.951909
ENSMUSG00000039699	NA	Batf2	-0.916518	-1.41279	5.22791	0.0297489	0.951909
ENSMUSG00000022052	NA	Ppp2r2a	0.19374	4.38411	5.2259	0.0297779	0.951909
ENSMUSG00000047501	NA	Cldn4	-1.95167	-2.46974	5.22184	0.0298365	0.951909
ENSMUSG00000028438	NA	Kif24	-0.51873	0.0604226	5.21882	0.0298801	0.951909
ENSMUSG00000091345	NA	Col6a5	1.44708	-1.16008	5.28984	0.0299803	0.951909
ENSMUSG00000037876	NA	Jmjd1c	0.206316	5.63111	5.20982	0.0300107	0.951909
ENSMUSG00000011427	NA	Zfp790	0.235289	3.04402	5.20824	0.0300337	0.951909
ENSMUSG00000028044		Cks1b	0.473397	1.68638	5.2034	0.0301042	0.951909
ENSMUSG00000037143	NA	Cfap61	2.13236	-3.01983	5.31773	0.030105	0.951909
ENSMUSG00000038181	NA	Chpf2	-0.257108	3.67098	5.20057	0.0301456	0.951909
ENSMUSG00000049897	NA	Stkld1	-1.26307	-1.83169	5.19794	0.030184	0.951909
ENSMUSG00000027665	NA	Pik3ca	0.153894	5.56388	5.19713	0.0301959	0.951909
ENSMUSG00000033900		Map9	0.579293	0.12392	5.19705	0.030197	0.951909
ENSMUSG00000046794	NA	Ppp1r3b	0.64334	8.28617	5.41735	0.0302157	0.951909
ENSMUSG00000074743	NA	Thbd	0.577125	1.44958	5.21907	0.0302923	0.951909
ENSMUSG00000037169	NA	Mycn	1.36518	-0.788248	5.24362	0.0303882	0.951909
ENSMUSG00000028582	NA	Cc2d1b	-0.222159	2.97133	5.18293	0.0304046	0.951909
ENSMUSG00000022008	NA	Gpalpp1	0.228345	4.56102	5.18172	0.0304225	0.951909
ENSMUSG00000030101	NA	Sumf1	0.153843	5.08709	5.18081	0.030436	0.951909
ENSMUSG00000027596	NA	a	-1.49941	-2.38446	5.17984	0.0304503	0.951909
ENSMUSG00000042254	NA	Cilp	1.92054	-1.57651	5.29989	0.0304857	0.951909
ENSMUSG00000023073	NA	Slc10a2	0.639569	4.40483	5.37219	0.0307945	0.951909
ENSMUSG00000058921	NA	Slc10a5	0.198879	6.0503	5.15664	0.0307953	0.951909
ENSMUSG00000038622	NA	Med30	0.280315	2.19732	5.15595	0.0308056	0.951909
ENSMUSG00000028698	NA	Pik3r3	-0.480136	1.24581	5.15244	0.0308582	0.951909
ENSMUSG00000024098	NA	Twsg1	0.142402	5.60213	5.14802	0.0309244	0.951909
ENSMUSG00000033618		Map3k13	0.663694	4.88848	5.36721	0.0309771	0.951909
ENSMUSG00000056749	NA	Nfil3	0.682151	4.14169	5.36025	0.031003	0.951909
ENSMUSG00000044362	NA	Ccdc89	1.22451	-2.41843	5.14187	0.0310171	0.951909
ENSMUSG00000043613	NA	Mmp3	1.69983	-2.10779	5.14935	0.0311953	0.951909
ENSMUSG00000113725	NA	Gm48358	-2.55538	-3.07006	5.23213	0.0313338	0.951909
ENSMUSG00000031577	NA	Tti2	-0.16906	3.38366	5.11718	0.031392	0.951909
ENSMUSG00000039828	NA	Wdr70	-0.229135	2.94027	5.11579	0.0314132	0.951909
ENSMUSG00000058440	NA	Nrf1	-0.237983	3.08112	5.11088	0.0314884	0.951909
ENSMUSG00000061751		Kalrn	-0.278516	4.71445	5.14374	0.0315119	0.951909
ENSMUSG00000034968	NA	Lbx2	-1.62666	-2.64997	5.10826	0.0315287	0.951909
ENSMUSG00000025225	NA	Nfkb2	-0.347938	1.87311	5.10413	0.0315921	0.951909
ENSMUSG00000042148	NA	Cox10	-0.292877	3.43827	5.09129	0.0317904	0.951909
ENSMUSG00000076523	NA	Igkv15-103	2.12838	-3.04576	5.1997	0.0318139	0.951909
ENSMUSG00000024985	NA	Tcf7l2	-0.225608	3.845	5.08937	0.0318201	0.951909
ENSMUSG00000034773	NA	Hrob	-2.02228	-2.59057	5.08485	0.0318903	0.951909
ENSMUSG00000000838	NA	Fmr1	0.209696	4.79907	5.08357	0.0319103	0.951909
ENSMUSG00000022136	NA	Dnajc3	0.166153	8.19094	5.08126	0.0319463	0.951909
ENSMUSG00000001120	NA	Pcbp3	-0.62229	-0.210022	5.06889	0.0321396	0.951909
ENSMUSG00000000416	NA	Cttnbp2	-0.827526	-1.08696	5.06661	0.0321754	0.951909
ENSMUSG00000040836	NA	Gpr161	1.09088	-1.59986	5.06598	0.0321853	0.951909
ENSMUSG00000037447	NA	Arid5a	-0.562039	0.482544	5.06103	0.0322631	0.951909
ENSMUSG00000024955	NA	Esrra	-0.300876	3.7962	5.06896	0.0322747	0.951909
ENSMUSG00000062604	NA	Srpk2	-0.186796	4.69876	5.05296	0.0323906	0.951909
ENSMUSG00000019577	NA	Pdk4	0.882533	2.95681	5.2634	0.0324046	0.951909
ENSMUSG00000072623	NA	Zfp9	0.677459	1.52919	5.12075	0.0324194	0.951909
ENSMUSG00000033987	NA	Dnah17	2.58691	-2.99425	5.15687	0.0324606	0.951909
ENSMUSG00000037279	NA	Ovol2	-2.54959	-2.99507	5.15277	0.0325233	0.951909
ENSMUSG00000034194	NA	R3hcc1	-0.273675	2.69888	5.04327	0.0325442	0.951909
ENSMUSG00000026675	NA	Hsd17b7	0.30598	6.71018	5.11889	0.0325855	0.951909
ENSMUSG00000026442	NA	Nfasc	1.41186	-1.70298	5.02596	0.0328208	0.951909
ENSMUSG00000027570	NA	Col9a3	-1.60298	-2.59598	5.02541	0.0328296	0.951909
ENSMUSG00000034007	NA	Scaper	0.283387	2.73861	5.01847	0.0329412	0.951909
ENSMUSG00000020964	NA	Sel1l	0.197683	7.45605	5.01799	0.032949	0.951909
ENSMUSG00000000253	NA	Gmpr	-0.725033	-0.981726	5.01745	0.0329578	0.951909
ENSMUSG00000021816	NA	Ppp3cb	0.137292	5.16445	5.01324	0.0330258	0.951909
ENSMUSG00000026499	NA	Acbd3	0.179313	4.44679	5.00488	0.0331612	0.951909
ENSMUSG00000027324	NA	Rpusd2	-0.439669	1.05578	5.00462	0.0331654	0.951909
ENSMUSG00000070390	NA	Nlrp1b	-0.649655	-1.10804	5.00002	0.0332402	0.951909
ENSMUSG00000050071	NA	Bex1	1.96846	-2.83495	4.99284	0.0333572	0.951909
ENSMUSG00000029798	NA	Herc6	0.220357	3.99585	4.99139	0.033381	0.951909
ENSMUSG00000057191	NA	AB124611	-0.533206	0.485239	4.98947	0.0334124	0.951909
ENSMUSG00000028514	NA	Usp24	0.144915	6.87812	4.97999	0.0335679	0.951909
ENSMUSG00000104432	NA	A430027C01Rik	-1.74099	-2.63156	4.97975	0.033572	0.951909
ENSMUSG00000058748	NA	Zfp958	0.291012	2.52621	4.97761	0.0336071	0.951909
ENSMUSG00000079038	NA	D130040H23Rik	-0.936403	-1.65916	4.97707	0.033616	0.951909
ENSMUSG00000038215	NA	Cep44	0.212689	3.39895	4.97507	0.0336491	0.951909
ENSMUSG00000039364	NA	Sectm1b	-2.82525	-3.01894	5.08052	0.0336501	0.951909
ENSMUSG00000074452	NA	Pate2	2.57507	-3.07086	5.07854	0.0336817	0.951909
ENSMUSG00000035211	NA	Xrra1	-2.05911	-2.85686	4.96782	0.033769	0.951909
ENSMUSG00000109209	NA	Gm45104	-1.03298	-1.24649	4.96093	0.0338833	0.951909
ENSMUSG00000025854	NA	Fam20c	-0.243326	4.87998	4.96148	0.0338874	0.951909
ENSMUSG00000021252	NA	Erg28	0.19032	6.29888	4.95976	0.0339027	0.951909
ENSMUSG00000040146	NA	Rgl3	-0.23491	4.10692	4.95767	0.0339376	0.951909
ENSMUSG00000079015	NA	Serpina1c	0.202044	11.7489	4.95113	0.0340466	0.951909
ENSMUSG00000040852	NA	Plekhh2	-0.431918	0.863213	4.95074	0.0340531	0.951909
ENSMUSG00000025144	NA	Cenpx	-0.165448	3.97097	4.94845	0.0340915	0.951909
ENSMUSG00000032238	NA	Rora	0.221565	6.6234	4.94656	0.0341232	0.951909
ENSMUSG00000079442	NA	St6galnac4	-0.601534	-0.190669	4.934	0.0343344	0.951909
ENSMUSG00000038437	NA	Mllt6	-0.16889	4.3632	4.93174	0.0343725	0.951909
ENSMUSG00000032332	NA	Col12a1	0.351601	1.23311	4.92546	0.0344787	0.951909
ENSMUSG00000028124		Gclm	0.167131	7.71394	4.9223	0.0345324	0.951909
ENSMUSG00000060703	NA	Cd302	0.197704	8.08233	4.92071	0.0345595	0.951909
ENSMUSG00000112461	NA	Gm47625	-2.09055	-2.8778	4.92045	0.0345638	0.951909
ENSMUSG00000032034	NA	Kcnj5	1.2559	-2.14128	4.91815	0.0346029	0.951909
ENSMUSG00000027746	NA	Ufm1	0.13481	5.58765	4.91311	0.0346889	0.951909
ENSMUSG00000019470	NA	Xab2	-0.206249	3.59997	4.90695	0.0347941	0.951909
ENSMUSG00000040472	NA	Rabggta	-0.191158	4.51239	4.9063	0.0348052	0.951909
ENSMUSG00000028252	NA	Ccnc	0.148932	4.42293	4.90223	0.0348751	0.951909
ENSMUSG00000115685	NA	D730044K07Rik	-2.25512	-2.87794	4.90155	0.0348866	0.951909
ENSMUSG00000015189	NA	Casd1	0.14743	5.20801	4.90062	0.0349027	0.951909
ENSMUSG00000021690	NA	Jmy	0.189118	5.09617	4.89582	0.0349853	0.951909
ENSMUSG00000008496	NA	Pou2f2	-0.59424	-0.0911395	4.89572	0.034987	0.951909
ENSMUSG00000023170	NA	Gps2	-0.232558	3.19016	4.89465	0.0350055	0.951909
ENSMUSG00000036594	NA	H2-Aa	-0.560235	4.06233	5.07859	0.0350083	0.951909
ENSMUSG00000032244	NA	Fem1b	0.173618	4.5518	4.89421	0.035013	0.951909
ENSMUSG00000040857	NA	Erf	-0.272243	3.96718	4.89286	0.0350363	0.951909
ENSMUSG00000026786	NA	Apbb1ip	-0.552186	0.395625	4.89083	0.0350713	0.951909
ENSMUSG00000022565		Plec	-0.281467	5.21051	4.93728	0.0350923	0.951909
ENSMUSG00000026365	NA	Cfh	0.245216	10.2331	4.88646	0.0351469	0.951909
ENSMUSG00000031640	NA	Gm45753	0.151418	8.42673	4.8731	0.035379	0.951909
ENSMUSG00000022559		Fbxl6	-0.270301	2.71351	4.86986	0.0354357	0.951909
ENSMUSG00000039611	NA	Tmem246	-0.717198	-1.24136	4.86074	0.0355953	0.951909
ENSMUSG00000025386	NA	Pde6g	-0.57956	-0.347222	4.85704	0.0356605	0.951909
ENSMUSG00000024712	NA	Rfk	0.1739	5.86278	4.85031	0.035779	0.951909
ENSMUSG00000036097	NA	Slf2	0.171009	4.349	4.84714	0.035835	0.951909
ENSMUSG00000114584	NA	Gm47694	0.615751	-0.116943	4.84051	0.0359525	0.951909
ENSMUSG00000002043	NA	Trappc6a	-0.337873	1.9367	4.83495	0.0360514	0.951909
ENSMUSG00000021822	NA	Plau	-0.706099	0.373373	4.8353	0.0360668	0.951909
ENSMUSG00000026361	NA	Cdc73	0.181681	4.76888	4.83372	0.0360732	0.951909
ENSMUSG00000024764	NA	Naa40	-0.195316	3.58123	4.82636	0.0362047	0.951909
ENSMUSG00000041890	NA	Git2	-0.193249	3.60612	4.81886	0.0363391	0.951909
ENSMUSG00000040264		Gbp2b	-0.808052	1.1868	4.93273	0.0363437	0.951909
ENSMUSG00000102856	NA	Gm37084	0.782228	-0.393084	4.81715	0.0363699	0.951909
ENSMUSG00000061322	NA	Dnaic1	1.30194	0.198349	4.97263	0.0364133	0.951909
ENSMUSG00000037103	NA	Dcaf15	-0.410945	1.57557	4.81217	0.0364596	0.951909
ENSMUSG00000024843	NA	Chka	0.832477	4.66739	5.01181	0.0365309	0.951909
ENSMUSG00000033249	NA	Hsf4	-0.362006	1.82335	4.80426	0.0366026	0.951909
ENSMUSG00000008429	NA	Herpud2	0.131795	4.89319	4.79558	0.0367601	0.951909
ENSMUSG00000025759	NA	Mfsd8	0.181423	3.95666	4.79494	0.0367718	0.951909
ENSMUSG00000057069	NA	Ero1lb	0.211674	6.31074	4.79285	0.0368099	0.951909
ENSMUSG00000038910	NA	Plcl2	-0.21738	3.95989	4.79123	0.0368394	0.951909
ENSMUSG00000020609	NA	Apob	0.219287	12.9357	4.78882	0.0368834	0.951909
ENSMUSG00000029624	NA	Ptcd1	-0.181808	3.4285	4.78214	0.0370056	0.951909
ENSMUSG00000006221	NA	Hspb7	1.92071	-2.06457	4.81747	0.0370248	0.951909
ENSMUSG00000026275	NA	Ppp1r7	0.161366	4.45021	4.77845	0.0370733	0.951909
ENSMUSG00000022802		Lmln	-0.472665	1.61425	4.77722	0.0370958	0.951909
ENSMUSG00000041263		Rusc1	-0.304788	2.22411	4.7733	0.037168	0.951909
ENSMUSG00000071477	NA	Zfp777	-0.315285	2.42506	4.77251	0.0371825	0.951909
ENSMUSG00000036083	NA	Slc17a3	0.213595	6.41144	4.77236	0.0371854	0.951909
ENSMUSG00000030378	NA	Sult2a8	0.225582	9.87103	4.76799	0.0372659	0.951909
ENSMUSG00000023892	NA	Zfp51	0.333005	2.24985	4.76624	0.0372982	0.951909
ENSMUSG00000029009	NA	Mthfr	0.576163	2.29684	4.8645	0.0373198	0.951909
ENSMUSG00000020524	NA	Gria1	1.76863	-2.36329	4.76727	0.0373785	0.951909
ENSMUSG00000075470		Alg10b	0.184805	5.80341	4.76065	0.0374017	0.951909
ENSMUSG00000020220	NA	Vps13d	0.164728	6.89918	4.76015	0.0374111	0.951909
ENSMUSG00000015437	NA	Gzmb	-0.902619	-1.24017	4.74779	0.0376412	0.951909
ENSMUSG00000071984	NA	Fndc1	1.35327	-0.791153	4.83895	0.0376779	0.951909
ENSMUSG00000074829	NA	2010315B03Rik	0.217019	4.36949	4.73937	0.0377988	0.951909
ENSMUSG00000051498	NA	Tlr6	0.780607	-0.9825	4.7354	0.0378734	0.951909
ENSMUSG00000064247	NA	Plcxd1	-0.662262	-0.3323	4.72372	0.0380937	0.951909
ENSMUSG00000022474		Pmm1	-0.38314	0.937145	4.72311	0.0381054	0.951909
ENSMUSG00000055116	NA	Arntl	1.63621	2.16905	4.92051	0.0381216	0.951909
ENSMUSG00000025059	NA	Gk	0.216364	6.9106	4.72182	0.0381297	0.951909
ENSMUSG00000067851	NA	Arfgef1	0.160422	6.9939	4.71857	0.0381915	0.951909
ENSMUSG00000033860		Fgg	0.233638	11.8335	4.71297	0.0382979	0.951909
ENSMUSG00000004798	NA	Ulk2	0.197963	6.67914	4.70816	0.0383896	0.951909
ENSMUSG00000033831		Fgb	0.224195	12.01	4.7079	0.0383945	0.951909
ENSMUSG00000040860	NA	Crocc	-0.789157	-1.03719	4.70734	0.0384053	0.951909
ENSMUSG00000033417	NA	Cacul1	0.15081	6.12057	4.70528	0.0384446	0.951909
ENSMUSG00000006678	NA	Pola1	0.324829	2.26976	4.70346	0.0384793	0.951909
ENSMUSG00000107932	NA	Gm44432	0.836669	-1.50286	4.69268	0.0386863	0.951909
ENSMUSG00000003617	NA	Cp	0.186392	10.5686	4.69023	0.0387336	0.951909
ENSMUSG00000020455	NA	Trim11	-0.23896	4.14094	4.68964	0.0387449	0.951909
ENSMUSG00000031808	NA	Slc27a1	-0.346617	2.30019	4.68816	0.0387735	0.951909
ENSMUSG00000009378	NA	Slc16a12	0.264855	6.60845	4.72137	0.0388801	0.951909
ENSMUSG00000047446	NA	Arl4a	0.439801	4.8711	4.8304	0.0389995	0.951909
ENSMUSG00000033014		Trim33	0.178947	4.6983	4.67644	0.0390004	0.951909
ENSMUSG00000032403	NA	2300009A05Rik	0.314391	2.25475	4.67431	0.0390418	0.951909
ENSMUSG00000042680	NA	Garem1	0.28384	5.17262	4.72646	0.0390472	0.951909
ENSMUSG00000028410	NA	Dnaja1	0.216377	7.11195	4.67117	0.039103	0.951909
ENSMUSG00000055320	NA	Tead1	0.237964	4.06505	4.66968	0.039132	0.951909
ENSMUSG00000102758	NA	Naaladl2	0.342413	3.48761	4.70391	0.039148	0.951909
ENSMUSG00000034652	NA	Cd300a	-0.505954	1.17009	4.66127	0.0392963	0.951909
ENSMUSG00000054641	NA	Mmrn1	1.69988	-0.00512473	4.83209	0.0393665	0.951909
ENSMUSG00000024076	NA	Vit	2.20446	-2.63659	4.78727	0.0393872	0.951909
ENSMUSG00000074971	NA	Fibin	0.595628	-0.344774	4.65477	0.0394239	0.951909
ENSMUSG00000045519	NA	Zfp560	0.28032	2.10935	4.65124	0.0394934	0.951909
ENSMUSG00000046191	NA	Pcdhb20	-1.23309	-2.20625	4.65008	0.0395163	0.951909
ENSMUSG00000029802	NA	Abcg2	0.204182	6.22903	4.65002	0.0395175	0.951909
ENSMUSG00000028001		Fga	0.239679	11.8949	4.63781	0.0397589	0.951909
ENSMUSG00000033318	NA	Gstt2	-0.3241	5.65522	4.73109	0.039762	0.951909
ENSMUSG00000104214	NA	Gm36638	0.842361	-1.69935	4.63657	0.0397837	0.951909
ENSMUSG00000027900		Dram2	0.197853	6.08632	4.63551	0.0398047	0.951909
ENSMUSG00000006715	NA	Gmnn	-0.295519	3.03556	4.63223	0.0398698	0.951909
ENSMUSG00000033016	NA	Nfatc1	-0.197969	3.27167	4.6257	0.0400002	0.951909
ENSMUSG00000021072	NA	Tmx1	0.149604	5.46145	4.62525	0.0400092	0.951909
ENSMUSG00000045639	NA	Zfp629	-0.205351	3.91296	4.6187	0.0401403	0.951909
ENSMUSG00000031349	NA	Nsdhl	0.361913	6.91195	4.73577	0.040157	0.951909
ENSMUSG00000030533	NA	Unc45a	-0.315689	2.84994	4.61152	0.0402846	0.951909
ENSMUSG00000031142	NA	Cacna1f	-2.24944	-2.85533	4.60554	0.0404052	0.951909
ENSMUSG00000030247	NA	Kcnj8	-0.362814	1.18302	4.60185	0.0404798	0.951909
ENSMUSG00000040850	NA	Psme4	0.155035	7.47677	4.60093	0.0404984	0.951909
ENSMUSG00000037020	NA	Wdr62	-0.45866	1.56108	4.59963	0.0405249	0.951909
ENSMUSG00000028759	NA	Hp1bp3	0.12002	6.59275	4.59939	0.0405297	0.951909
ENSMUSG00000034544		Rsrc1	0.161358	4.17341	4.5965	0.0405882	0.951909
ENSMUSG00000035849	NA	Krt222	2.33543	-2.96975	4.59529	0.0406128	0.951909
ENSMUSG00000090213	NA	Tmem189	-0.260707	3.61572	4.59215	0.0406769	0.951909
ENSMUSG00000033960	NA	Jcad	0.223833	3.10313	4.59084	0.0407035	0.951909
ENSMUSG00000030494	NA	Rhpn2	0.250103	3.72695	4.58331	0.0408572	0.951909
ENSMUSG00000030775	NA	Trat1	1.43043	-2.53862	4.57317	0.0410652	0.951909
ENSMUSG00000021982	NA	Cdadc1	0.149429	5.8305	4.57175	0.0410943	0.951909
ENSMUSG00000029439	NA	Sfswap	-0.203145	4.04241	4.57093	0.0411114	0.951909
ENSMUSG00000021583	NA	Erap1	0.140816	7.18332	4.56505	0.0412325	0.951909
ENSMUSG00000070345	NA	Hsf5	1.37922	-1.93675	4.56381	0.0412582	0.951909
ENSMUSG00000029403	NA	Cdkl2	0.210592	2.78065	4.56305	0.041274	0.951909
ENSMUSG00000027316	NA	Gfra4	1.84746	-2.81081	4.55535	0.0414337	0.951909
ENSMUSG00000026171	NA	Rnf25	-0.169471	3.71082	4.5534	0.0414742	0.951909
ENSMUSG00000109708	NA	Gm45809	0.909702	-1.34901	4.54978	0.0415495	0.951909
ENSMUSG00000108199	NA	Gm44249	1.12917	-2.38814	4.54744	0.0415983	0.951909
ENSMUSG00000030263	NA	Lrmp	0.737205	0.271855	4.5604	0.0416152	0.951909
ENSMUSG00000024242	NA	Map4k3	0.153084	5.12209	4.54586	0.0416313	0.951909
ENSMUSG00000062624	NA	Cyp2c67	0.343116	8.32575	4.63324	0.0416845	0.951909
ENSMUSG00000021051	NA	Ppp2r5e	0.196172	6.04811	4.54304	0.0416902	0.951909
ENSMUSG00000031171	NA	Ftsj1	-0.166793	4.10576	4.5399	0.041756	0.951909
ENSMUSG00000041782	NA	Lad1	-0.532903	1.65986	4.55337	0.0417811	0.951909
ENSMUSG00000103522	NA	9430087J23Rik	-2.5709	-3.07051	4.76863	0.041811	0.951909
ENSMUSG00000041642	NA	Kif21b	-0.553134	0.662234	4.53666	0.041824	0.951909
ENSMUSG00000047182	NA	Irs3	-1.2481	-2.28136	4.5365	0.0418273	0.951909
ENSMUSG00000026107	NA	Nabp1	0.271245	4.5041	4.56297	0.0418282	0.951909
ENSMUSG00000020167	NA	Tcf3	-0.236591	2.50117	4.5356	0.0418461	0.951909
ENSMUSG00000112023	NA	Lilr4b	-0.605139	1.13861	4.56608	0.0418608	0.951909
ENSMUSG00000030878	NA	Cdr2	0.518787	-0.577541	4.53319	0.0418968	0.951909
ENSMUSG00000062783	NA	Csprs	-2.14892	-2.72803	4.52948	0.0419749	0.951909
ENSMUSG00000036402	NA	Gng12	0.143927	5.77882	4.52872	0.0419911	0.951909
ENSMUSG00000043067	NA	Dpy19l1	0.185201	5.94791	4.52838	0.0419981	0.951909
ENSMUSG00000040247	NA	Tbc1d10c	-0.804866	-1.08023	4.52304	0.042111	0.951909
ENSMUSG00000014852	NA	Adamts13	-0.386583	1.89134	4.52228	0.0421271	0.951909
ENSMUSG00000018921	NA	Pelp1	-0.241785	2.92383	4.51961	0.0421836	0.951909
ENSMUSG00000026587	NA	Astn1	1.81134	-2.33672	4.51561	0.0422685	0.951909
ENSMUSG00000039660	NA	Spout1	-0.280073	3.43908	4.51277	0.0423288	0.951909
ENSMUSG00000044749	NA	Abca6	0.189453	8.29727	4.50974	0.0423934	0.951909
ENSMUSG00000037960	NA	Card19	-0.320965	1.74536	4.50662	0.0424599	0.951909
ENSMUSG00000015316	NA	Slamf1	-1.89291	-2.76835	4.5029	0.0425395	0.951909
ENSMUSG00000020284	NA	Cfap410	-0.365418	1.60146	4.49567	0.0426944	0.951909
ENSMUSG00000069020	NA	Urm1	-0.230583	3.1974	4.49235	0.0427657	0.951909
ENSMUSG00000027176	NA	Cstf3	0.3399	3.67802	4.54045	0.0427708	0.951909
ENSMUSG00000030060	NA	Hmces	-0.234724	2.56659	4.48564	0.0429105	0.951909
ENSMUSG00000043614	NA	Vps37d	1.74491	-2.46782	4.48286	0.0429705	0.951909
ENSMUSG00000034757	NA	Tmub2	-0.165321	4.3888	4.48145	0.0430011	0.951909
ENSMUSG00000079186	NA	Gzmc	-1.90531	-2.94805	4.56766	0.0430285	0.951909
ENSMUSG00000027479	NA	Mapre1	0.141142	4.98556	4.47941	0.0430452	0.951909
ENSMUSG00000031242	NA	2610002M06Rik	0.168353	4.67528	4.47936	0.0430464	0.951909
ENSMUSG00000046330	NA	Rpl37a	-0.165172	6.06413	4.47412	0.0431601	0.951909
ENSMUSG00000022912	NA	Pros1	0.154879	6.04835	4.47068	0.043235	0.951909
ENSMUSG00000024334	NA	H2-Oa	-1.39479	-2.28046	4.47047	0.0432396	0.951909
ENSMUSG00000036251	NA	Trpm8	1.74652	-2.36844	4.47007	0.0432483	0.951909
ENSMUSG00000041703	NA	Zic5	2.23452	-3.07023	4.55377	0.0433206	0.951909
ENSMUSG00000103392	NA	Gm38303	0.179072	3.97342	4.45523	0.0435729	0.951909
ENSMUSG00000025019	NA	Lcor	0.209661	4.0277	4.45448	0.0435894	0.951909
ENSMUSG00000062232		Rapgef2	0.415772	4.35945	4.57942	0.0436208	0.951909
ENSMUSG00000038024	NA	Dennd4c	0.144859	4.8255	4.45166	0.0436515	0.951909
ENSMUSG00000027959		Sass6	-0.341386	1.10204	4.4495	0.0436991	0.951909
ENSMUSG00000002379	NA	Ndufa11	-0.250699	4.47009	4.44873	0.0438866	0.951909
ENSMUSG00000022095	NA	Fam160b2	-0.187214	3.21138	4.44076	0.0438922	0.951909
ENSMUSG00000027351	NA	Spred1	0.342566	4.56191	4.53283	0.0439079	0.951909
ENSMUSG00000074781	NA	Ube2n	0.169453	4.33787	4.43697	0.0439761	0.951909
ENSMUSG00000020422	NA	Tns3	-0.195254	5.50434	4.43181	0.0440908	0.951909
ENSMUSG00000003644	NA	Rps6ka1	-0.34125	3.00335	4.42748	0.04435	0.951909
ENSMUSG00000037541	NA	Shank2	0.560268	3.58891	4.56793	0.0443632	0.951909
ENSMUSG00000021760	NA	Gpx8	-0.569376	-0.219718	4.41558	0.0444538	0.951909
ENSMUSG00000060429	NA	Sntb1	0.179216	6.34974	4.41549	0.0444559	0.951909
ENSMUSG00000048661	NA	Lemd3	0.171117	3.61053	4.41295	0.044513	0.951909
ENSMUSG00000059864	NA	Olfr1393	0.940501	-1.52394	4.41238	0.0445258	0.951909
ENSMUSG00000031639	NA	Tlr3	-0.271521	2.7848	4.40531	0.0446853	0.951909
ENSMUSG00000001833	NA	Septin7	0.147882	5.61756	4.40506	0.0446909	0.951909
ENSMUSG00000027601	NA	Mtfr1	0.163318	6.45654	4.40072	0.0447891	0.951909
ENSMUSG00000118106	NA	AC115752.1	0.3743	0.380155	4.39908	0.0448264	0.951909
ENSMUSG00000038742	NA	Angptl6	-0.252976	2.56445	4.39602	0.0448957	0.951909
ENSMUSG00000066705	NA	Fxyd6	0.859237	-1.04764	4.3903	0.045026	0.951909
ENSMUSG00000025742	NA	Prps2	0.21312	4.24285	4.38956	0.0450428	0.951909
ENSMUSG00000020790	NA	Ankfy1	0.123833	5.44296	4.3865	0.0451126	0.951909
ENSMUSG00000030137	NA	Tuba8	-0.690193	0.185648	4.38648	0.0451129	0.951909
ENSMUSG00000041319	NA	Thoc6	0.252194	1.54769	4.38374	0.0451756	0.951909
ENSMUSG00000001855	NA	Nup214	-0.160367	3.85631	4.37999	0.0452614	0.951909
ENSMUSG00000043418	NA	Lrit2	0.327996	3.42824	4.40651	0.0452953	0.951909
ENSMUSG00000047281	NA	Sfn	-0.841036	-1.47502	4.37441	0.0453896	0.951909
ENSMUSG00000030428	NA	Ttyh1	0.769598	-1.22005	4.37269	0.0454291	0.951909
ENSMUSG00000054978	NA	Kbtbd13	-1.23282	-2.19836	4.37144	0.0454579	0.951909
ENSMUSG00000033487	NA	Fndc3a	0.203893	6.47588	4.37121	0.0454632	0.951909
ENSMUSG00000060950	NA	Trmt61a	-0.413286	1.60566	4.3638	0.0456344	0.951909
ENSMUSG00000027784		Ppm1l	0.176963	4.33364	4.3601	0.0457199	0.951909
ENSMUSG00000048047	NA	Zbtb33	0.188558	4.75362	4.35223	0.0459027	0.951909
ENSMUSG00000002732	NA	Fkbp7	0.263923	1.73127	4.35029	0.0459479	0.951909
ENSMUSG00000035783	NA	Acta2	1.51887	1.2819	4.51556	0.0460097	0.951909
ENSMUSG00000019851	NA	Perp	0.164461	6.61216	4.34132	0.0461576	0.951909
ENSMUSG00000063358		Mapk1	0.127318	6.68402	4.34123	0.0461596	0.951909
ENSMUSG00000039501	NA	Znfx1	-0.17825	5.33015	4.33989	0.046191	0.951909
ENSMUSG00000026864	NA	Hspa5	0.287219	9.46546	4.37211	0.0462745	0.951909
ENSMUSG00000029767	NA	Calu	0.112917	6.89563	4.33508	0.0463041	0.951909
ENSMUSG00000006335	NA	Tfpt	-0.241329	2.26189	4.33134	0.0463919	0.951909
ENSMUSG00000024858	NA	Grk2	-0.176115	4.31464	4.32842	0.046461	0.951909
ENSMUSG00000092260	NA	Zfp963	0.263916	2.05302	4.32776	0.0464765	0.951909
ENSMUSG00000056536	NA	Pign	0.175503	4.09342	4.32601	0.0465178	0.951909
ENSMUSG00000031617	NA	Tmem184c	0.229049	3.97234	4.3131	0.046824	0.951909
ENSMUSG00000052214	NA	Opa3	-0.131969	5.4877	4.31078	0.0468792	0.951909
ENSMUSG00000073725	NA	Lmbrd1	0.132066	6.36242	4.30675	0.0469755	0.951909
ENSMUSG00000069206	NA	Zfp874a	0.190634	4.93207	4.30562	0.0470023	0.951909
ENSMUSG00000095930	NA	Nim1k	-0.418162	1.57392	4.3025	0.0470769	0.951909
ENSMUSG00000029735	NA	Tpk1	0.165236	4.37979	4.30094	0.0471144	0.951909
ENSMUSG00000071715		Ncf4	-0.725796	-0.668697	4.30071	0.04712	0.951909
ENSMUSG00000040374	NA	Pex2	0.139897	5.62541	4.29748	0.0471974	0.951909
ENSMUSG00000076495	NA	Trbj2-4	-2.56703	-3.04431	4.37602	0.0472599	0.951909
ENSMUSG00000010607	NA	Pigyl	-0.253361	2.32871	4.29475	0.047263	0.951909
ENSMUSG00000002055	NA	Spag5	-0.863459	-0.906774	4.29399	0.0472813	0.951909
ENSMUSG00000020196	NA	Cabin1	-0.250194	4.09539	4.29161	0.0473386	0.951909
ENSMUSG00000032097	NA	Ddx6	0.126841	7.11901	4.29026	0.047371	0.951909
ENSMUSG00000020653	NA	Klf11	0.431275	3.80744	4.39954	0.0473716	0.951909
ENSMUSG00000001761	NA	Smo	0.351819	2.22018	4.28878	0.0474069	0.951909
ENSMUSG00000038718	NA	Pbx3	-0.344126	1.36649	4.28743	0.0474395	0.951909
ENSMUSG00000034839	NA	Larp6	-1.7849	-2.85565	4.28629	0.0474669	0.951909
ENSMUSG00000021877	NA	Arf4	0.132937	6.74571	4.28419	0.0475177	0.951909
ENSMUSG00000063236		1110038F14Rik	-0.307027	1.69775	4.28234	0.0475626	0.951909
ENSMUSG00000020397	NA	Med7	0.205928	3.67945	4.28212	0.0475678	0.951909
ENSMUSG00000029840	NA	Mtpn	0.153354	7.16645	4.27855	0.0476545	0.951909
ENSMUSG00000096856	NA	Gm10778	-1.15808	-2.15185	4.27799	0.0476681	0.951909
ENSMUSG00000037600	NA	Kdf1	-0.390608	0.716342	4.2738	0.0477698	0.951909
ENSMUSG00000026072	NA	Il1r1	0.615377	6.16189	4.43446	0.047777	0.951909
ENSMUSG00000109536	NA	9330162G02Rik	0.892221	-1.36482	4.27103	0.0478372	0.951909
ENSMUSG00000019738	NA	Polr2i	-0.20537	3.15238	4.26892	0.0478887	0.951909
ENSMUSG00000026781	NA	Acbd5	0.176181	8.12784	4.26776	0.0479172	0.951909
ENSMUSG00000098112		Bin2	-0.598686	0.301513	4.26775	0.0479173	0.951909
ENSMUSG00000057181	NA	5730455P16Rik	0.1535	4.32642	4.26467	0.0479926	0.951909
ENSMUSG00000027809		Etfdh	0.267411	8.24022	4.29147	0.0480661	0.951909
ENSMUSG00000028917	NA	Plekhm2	-0.295299	2.65488	4.26111	0.0480798	0.951909
ENSMUSG00000031286		Glt28d2	0.303804	2.34937	4.25999	0.0481074	0.951909
ENSMUSG00000108954	NA	Gm44901	1.34054	-2.30792	4.25376	0.0482605	0.951909
ENSMUSG00000078963	NA	Hsbp1l1	0.437845	0.625221	4.24865	0.0483865	0.951909
ENSMUSG00000026368	NA	F13b	0.151754	8.1136	4.24787	0.0484055	0.951909
ENSMUSG00000030410	NA	Dmwd	-0.211308	3.30751	4.24267	0.0485342	0.951909
ENSMUSG00000102452	NA	Gm38344	-1.56961	-2.51901	4.23601	0.0486995	0.951909
ENSMUSG00000023927	NA	Satb1	-0.67596	-0.622973	4.23559	0.04871	0.951909
ENSMUSG00000114515	NA	Aldoa	2.22291	-3.09731	4.31329	0.0487451	0.951909
ENSMUSG00000040433	NA	Zbtb38	0.16744	4.40622	4.22477	0.0489799	0.951909
ENSMUSG00000107205	NA	Gm42576	1.43133	-1.96663	4.22435	0.0489904	0.951909
ENSMUSG00000059495	NA	Arhgef12	0.146448	7.39635	4.22354	0.0490108	0.951909
ENSMUSG00000075701	NA	Selenos	0.154297	5.73237	4.22236	0.0490403	0.951909
ENSMUSG00000033308		Dpyd	0.172746	9.22899	4.22193	0.0490511	0.951909
ENSMUSG00000024583	NA	Txnl1	0.149133	6.49544	4.21906	0.0491232	0.951909
ENSMUSG00000030554	NA	Synm	0.656319	-0.729583	4.21717	0.0491707	0.951909
ENSMUSG00000044617	NA	Zbtb39	0.228306	3.44251	4.21387	0.0492535	0.951909
ENSMUSG00000047669	NA	Msl3l2	-0.700955	-0.494001	4.21311	0.0492727	0.951909
ENSMUSG00000038967	NA	Pdk2	-0.183752	6.68669	4.21255	0.0492869	0.951909
ENSMUSG00000060586	NA	H2-Eb1	-0.454573	3.45054	4.31744	0.0492907	0.951909
ENSMUSG00000038517	NA	Tbkbp1	-0.288046	1.84436	4.21072	0.049333	0.951909
ENSMUSG00000024049	NA	Myom1	0.638653	0.248583	4.20361	0.0495128	0.951909
ENSMUSG00000022003	NA	Slc25a30	0.72774	5.52871	4.35882	0.0496194	0.951909
ENSMUSG00000028228	NA	Cpne3	0.147818	6.26661	4.19851	0.0496421	0.951909
ENSMUSG00000092417	NA	Gpank1	-0.246503	2.23597	4.19708	0.0496786	0.951909
ENSMUSG00000074170	NA	Plekhf1	0.501695	2.60374	4.26911	0.049747	0.951909
ENSMUSG00000024949	NA	Sf1	-0.136091	6.34684	4.19085	0.0498371	0.951909
ENSMUSG00000038252	NA	Ncapd2	-0.324889	1.78798	4.18413	0.0500088	0.951909
ENSMUSG00000018865		Sult4a1	-1.89033	-3.01924	4.18371	0.0500196	0.951909
ENSMUSG00000024610	NA	Cd74	-0.510685	5.09149	4.3245	0.0501665	0.951909
ENSMUSG00000026790	NA	Odf2	-0.252994	3.83977	4.17754	0.050178	0.951909
ENSMUSG00000025185	NA	Loxl4	0.867617	0.279643	4.24153	0.0502665	0.951909
ENSMUSG00000055027	NA	Smyd1	0.317594	2.34479	4.1706	0.0503568	0.951909
ENSMUSG00000026938	NA	Fcna	-0.303563	4.44887	4.22922	0.0503854	0.951909
ENSMUSG00000024737	NA	Slc15a3	-0.570106	1.53351	4.21455	0.0504634	0.951909
ENSMUSG00000029924	NA	Slc37a3	0.127851	4.77109	4.16479	0.0505071	0.951909
ENSMUSG00000039108	NA	Lsm14b	-0.127292	4.55478	4.16225	0.050573	0.951909
ENSMUSG00000059908	NA	Mug1	0.300448	12.2625	4.18761	0.0507039	0.951909
ENSMUSG00000035851	NA	Ythdc1	0.133675	5.4059	4.15295	0.0508148	0.951909
ENSMUSG00000021693	NA	Kif2a	0.162142	3.36723	4.15239	0.0508292	0.951909
ENSMUSG00000024601	NA	Isoc1	0.143688	6.81417	4.1517	0.0508473	0.951909
ENSMUSG00000043252	NA	Tmem64	0.184077	5.58509	4.14929	0.0509103	0.951909
ENSMUSG00000027902		Chil6	2.13355	-2.94601	4.14696	0.0509711	0.951909
ENSMUSG00000021546	NA	Hnrnpk	0.118068	7.71632	4.14412	0.0510455	0.951909
ENSMUSG00000036580	NA	Spg20	0.25894	5.15886	4.17915	0.0510602	0.951909
ENSMUSG00000049577	NA	Zfpm1	-0.308638	3.71937	4.17409	0.0510886	0.951909
ENSMUSG00000026896	NA	Ifih1	0.163014	5.34503	4.13731	0.0512244	0.951909
ENSMUSG00000020650	NA	Bcap29	0.206487	3.68593	4.13454	0.0512973	0.951909
ENSMUSG00000045314	NA	Sowahb	0.35935	1.93021	4.13303	0.0513373	0.951909
ENSMUSG00000032531	NA	Amotl2	0.239128	4.74521	4.14405	0.0514066	0.951909
ENSMUSG00000024511	NA	Rab27b	0.457281	0.472023	4.1302	0.0514117	0.951909
ENSMUSG00000112300	NA	Gm47976	0.355763	1.30468	4.12251	0.0516155	0.951909
ENSMUSG00000044197	NA	Gpr146	-0.317124	6.50866	4.20539	0.0516545	0.951909
ENSMUSG00000024487	NA	Yipf5	0.128205	5.23154	4.12026	0.0516751	0.951909
ENSMUSG00000035329	NA	Fbxo33	0.206037	3.90936	4.10551	0.0520686	0.951909
ENSMUSG00000010277	NA	2610507B11Rik	0.123526	7.63324	4.10443	0.0520976	0.951909
ENSMUSG00000021376	NA	Tpmt	0.185716	5.74677	4.1004	0.0522058	0.951909
ENSMUSG00000030046	NA	Bmp10	-0.312182	2.45166	4.0999	0.0522192	0.951909
ENSMUSG00000058298	NA	Mcm9	-0.254773	2.43788	4.0998	0.0522221	0.951909
ENSMUSG00000029761	NA	Cald1	0.178487	8.03619	4.09574	0.0523312	0.951909
ENSMUSG00000025261	NA	Huwe1	0.122652	7.97871	4.09319	0.0523999	0.951909
ENSMUSG00000020300	NA	Cpeb4	0.325177	6.23858	4.18225	0.052411	0.951909
ENSMUSG00000052160	NA	Pld4	-0.472746	1.93875	4.11836	0.0525101	0.951909
ENSMUSG00000040414	NA	Slc25a28	-0.199864	3.87586	4.08891	0.0525157	0.951909
ENSMUSG00000034064		Poglut1	0.202965	3.5996	4.08658	0.0525787	0.951909
ENSMUSG00000040282	NA	BC052040	0.282985	1.94114	4.08633	0.0525854	0.951909
ENSMUSG00000010048	NA	Ifrd2	-0.144906	4.30749	4.08339	0.0526652	0.951909
ENSMUSG00000020076	NA	Ddx50	0.14093	5.75866	4.08081	0.0527352	0.951909
ENSMUSG00000021123	NA	Rdh12	-1.75765	-2.87845	4.079	0.0527844	0.951909
ENSMUSG00000108124	NA	Gm44146	2.23541	-3.09643	4.15254	0.0527978	0.951909
ENSMUSG00000036241	NA	Ube2r2	0.12314	6.76149	4.07587	0.0528698	0.951909
ENSMUSG00000104344	NA	Gm38077	-0.403588	0.860417	4.06935	0.0530477	0.951909
ENSMUSG00000025579	NA	Gaa	-0.377219	5.37873	4.1788	0.0530789	0.951909
ENSMUSG00000031284	NA	Pak3	1.43449	-2.57357	4.06553	0.0531523	0.951909
ENSMUSG00000041219	NA	Arhgap11a	0.404051	0.596745	4.06545	0.0531546	0.951909
ENSMUSG00000051223	NA	Bzw1	0.149541	7.30114	4.06387	0.0531979	0.951909
ENSMUSG00000063108	NA	Zfp26	0.165843	4.02056	4.06149	0.0532633	0.951909
ENSMUSG00000037801	NA	Iqch	-1.00008	-2.08406	4.0568	0.0533924	0.951909
ENSMUSG00000029036	NA	Atad3a	-0.199522	5.49237	4.05303	0.0534963	0.951909
ENSMUSG00000043162	NA	Pyurf	0.14932	4.47775	4.05289	0.0535002	0.951909
ENSMUSG00000113792	NA	Gm10933	1.93246	-2.99657	4.04903	0.053607	0.951909
ENSMUSG00000021999	NA	Cpb2	0.139293	8.6112	4.04872	0.0536154	0.951909
ENSMUSG00000045362	NA	Tnfrsf26	-0.561428	-0.573243	4.04842	0.0536239	0.951909
ENSMUSG00000045680	NA	Tcf21	-0.358609	1.13645	4.04831	0.053627	0.951909
ENSMUSG00000079834	NA	Tmlhe	0.184004	4.22893	4.04413	0.0537426	0.951909
ENSMUSG00000104217	NA	Gm37988	0.143417	5.9649	4.04394	0.053748	0.951909
ENSMUSG00000022175	NA	Lrp10	-0.160981	4.98942	4.04183	0.0538065	0.951909
ENSMUSG00000034793	NA	G6pc3	-0.295407	1.92047	4.04019	0.0538522	0.951909
ENSMUSG00000090093	NA	Gm14399	0.430463	0.00650517	4.03773	0.0539209	0.951909
ENSMUSG00000090863	NA	A530084C06Rik	-1.12476	-2.09713	4.037	0.0539412	0.951909
ENSMUSG00000031604	NA	Msmo1	0.389163	8.14835	4.14316	0.0539643	0.951909
ENSMUSG00000026574	NA	Dpt	0.776545	2.5015	4.16943	0.0540211	0.951909
ENSMUSG00000079037	NA	Prnp	0.272931	5.075	4.08019	0.0540768	0.951909
ENSMUSG00000030417	NA	Pdcd5	0.222154	3.86677	4.02672	0.0542285	0.951909
ENSMUSG00000048520	NA	Fbxl13	1.1822	-2.19096	4.0237	0.0543133	0.951909
ENSMUSG00000028603	NA	Scp2	0.179885	10.8766	4.02023	0.0544107	0.951909
ENSMUSG00000051403	NA	Ppp1r37	-0.181532	4.9331	4.02006	0.0544156	0.951909
ENSMUSG00000098715	NA	Gm28053	1.02287	-1.57852	4.01841	0.054462	0.951909
ENSMUSG00000025024	NA	Smndc1	-0.146594	4.18346	4.01342	0.0546029	0.951909
ENSMUSG00000032109	NA	Nlrx1	-0.273555	2.92464	4.01325	0.0546077	0.951909
ENSMUSG00000033965	NA	Slc16a2	0.191838	7.77433	4.01112	0.054668	0.951909
ENSMUSG00000053303	NA	Slc22a26	0.240947	7.16387	4.03252	0.0546781	0.951909
ENSMUSG00000007892	NA	Rplp1	-0.259049	5.81992	4.04717	0.0548061	0.951909
ENSMUSG00000057058	NA	Skap1	-1.12096	-1.75208	4.00239	0.0549155	0.951909
ENSMUSG00000047694	NA	Yipf6	0.149001	5.39464	4.00064	0.0549654	0.951909
ENSMUSG00000027222	NA	Pex16	-0.203379	5.44726	3.99487	0.0551298	0.951909
ENSMUSG00000026358	NA	Rgs1	-1.08895	1.12101	4.12107	0.0551782	0.951909
ENSMUSG00000112393	NA	Gm48655	-2.09214	-2.81033	3.9924	0.0552004	0.951909
ENSMUSG00000068083		Cyp2d40	0.249756	5.36631	4.02122	0.0552356	0.951909
ENSMUSG00000019659	NA	Ccdc12	-0.239906	2.81204	3.98922	0.0552914	0.951909
ENSMUSG00000057751	NA	Megf6	-0.655492	-1.02621	3.98828	0.0553183	0.951909
ENSMUSG00000026923	NA	Notch1	0.388837	3.93419	4.07378	0.0554435	0.951909
ENSMUSG00000021273	NA	Fdft1	0.395613	7.01916	4.09839	0.0554473	0.951909
ENSMUSG00000062044	NA	Lmtk3	-1.89301	-2.99475	3.97891	0.0555876	0.951909
ENSMUSG00000116795		Gm49600	0.534452	-0.373064	3.97762	0.055625	0.951909
ENSMUSG00000019528	NA	Gyg	-0.243752	2.62037	3.97708	0.0556404	0.951909
ENSMUSG00000034825	NA	Nrip3	1.91887	-2.97151	3.97576	0.0556787	0.951909
ENSMUSG00000118575	NA	NA	0.155426	4.97836	3.97319	0.0557529	0.951909
ENSMUSG00000074994	NA	Qser1	0.155426	4.97836	3.97319	0.0557529	0.951909
ENSMUSG00000061474	NA	Mrps36	-0.359522	1.1567	3.97096	0.0558174	0.951909
ENSMUSG00000018965	NA	Ywhah	0.150832	4.36563	3.96933	0.0558647	0.951909
ENSMUSG00000022770		Dlg1	0.151598	6.01035	3.96777	0.05591	0.951909
ENSMUSG00000041130	NA	Zfp598	-0.181338	5.0793	3.9675	0.0559177	0.951909
ENSMUSG00000020521	NA	Rnft1	0.171845	5.3221	3.96629	0.0559528	0.951909
ENSMUSG00000028132		Tlcd4	0.216415	8.24478	3.96269	0.0560576	0.951909
ENSMUSG00000027001	NA	Dusp19	0.211502	2.54252	3.96212	0.0560742	0.951909
ENSMUSG00000026566	NA	Mpzl1	0.698764	1.2214	4.02984	0.0562355	0.951909
ENSMUSG00000009246	NA	Trpm5	2.22298	-3.07022	4.02593	0.0562584	0.951909
ENSMUSG00000046314	NA	Stxbp6	0.203167	3.8464	3.955	0.0562819	0.951909
ENSMUSG00000032246	NA	Calml4	0.559578	-0.438194	3.95429	0.0563025	0.951909
ENSMUSG00000027347	NA	Rasgrp1	-0.533694	0.426193	3.94832	0.0564773	0.951909
ENSMUSG00000003948	NA	Mmd	0.213738	7.52332	3.94804	0.0564856	0.951909
ENSMUSG00000025809	NA	Itgb1	0.128825	7.61955	3.94039	0.0567106	0.951909
ENSMUSG00000024500	NA	Ppp2r2b	1.30677	-2.30981	3.93889	0.056755	0.951909
ENSMUSG00000062202	NA	Btbd9	-0.134796	4.06042	3.9377	0.0567901	0.951909
ENSMUSG00000045827	NA	Serpinb9	0.274192	3.64546	3.94303	0.0568262	0.951909
ENSMUSG00000024231	NA	Cul2	0.152163	5.32809	3.93451	0.0568843	0.951909
ENSMUSG00000016262	NA	Sertad4	0.973061	-1.44953	3.93252	0.0569431	0.951909
ENSMUSG00000054626	NA	Xlr	0.889849	-1.40813	3.93218	0.0569533	0.951909
ENSMUSG00000037731	NA	Themis2	-0.427191	1.35154	3.93084	0.056993	0.951909
ENSMUSG00000049694	NA	BC048671	1.93257	-2.72777	3.92798	0.0570779	0.951909
ENSMUSG00000059183	NA	Mtfmt	0.227414	2.91082	3.92782	0.0570825	0.951909
ENSMUSG00000001281		Itgb7	-0.552983	-0.130593	3.92552	0.057151	0.951909
ENSMUSG00000035394	NA	Cfap53	2.15425	-2.7263	3.92477	0.0571732	0.951909
ENSMUSG00000018012	NA	Rac3	-1.03034	-2.16404	3.92039	0.0573038	0.951909
ENSMUSG00000043311	NA	D17H6S53E	-0.224414	2.95811	3.91959	0.0573276	0.951909
ENSMUSG00000025937	NA	Lactb2	0.160186	8.30313	3.91847	0.057361	0.951909
ENSMUSG00000031278	NA	Acsl4	0.229935	6.2806	3.93246	0.0574804	0.951909
ENSMUSG00000029407	NA	Uso1	0.11711	6.81898	3.9134	0.0575126	0.951909
ENSMUSG00000069601	NA	Ank3	-0.202372	4.59195	3.91115	0.05758	0.951909
ENSMUSG00000021606	NA	Ndufs6	-0.143871	5.67965	3.91106	0.0575826	0.951909
ENSMUSG00000029428	NA	Stx2	-0.231683	3.48639	3.91054	0.0575984	0.951909
ENSMUSG00000018830		Myh11	1.36721	1.60561	4.04975	0.0576102	0.951909
ENSMUSG00000040297	NA	Suco	0.148784	4.53128	3.91001	0.0576143	0.951909
ENSMUSG00000019732	NA	Calr3	0.317825	1.29163	3.90618	0.0577292	0.951909
ENSMUSG00000027804		Ppid	0.260303	5.16352	3.94523	0.0577564	0.951909
ENSMUSG00000028799	NA	Zfp362	-0.254618	2.06363	3.90457	0.0577778	0.951909
ENSMUSG00000038656	NA	Cyp3a16	-1.28425	5.39364	4.04581	0.0578011	0.951909
ENSMUSG00000030228	NA	Pik3c2g	0.311022	2.58192	3.89697	0.0580069	0.951909
ENSMUSG00000016382	NA	Pls3	0.188153	6.73832	3.89639	0.0580246	0.951909
ENSMUSG00000036362	NA	P2ry13	-0.585369	0.675033	3.90379	0.058055	0.951909
ENSMUSG00000029587	NA	Zfp12	0.22644	3.28551	3.88795	0.0582806	0.951909
ENSMUSG00000015994	NA	Fnta	0.140594	4.8433	3.88489	0.0583737	0.951909
ENSMUSG00000009076	NA	Zmat5	-0.323422	1.57155	3.88424	0.0583935	0.951909
ENSMUSG00000035198	NA	Tubg1	-0.205472	4.04468	3.88142	0.0584793	0.951909
ENSMUSG00000042846	NA	Lrrtm3	1.93715	-2.99466	3.8797	0.0585318	0.951909
ENSMUSG00000020948	NA	Klhl28	0.197076	3.2953	3.87825	0.058576	0.951909
ENSMUSG00000033964	NA	Zbtb41	0.177578	4.73513	3.87214	0.0587633	0.951909
ENSMUSG00000067194	NA	Eif1ax	0.153038	5.24217	3.86603	0.058951	0.951909
ENSMUSG00000022205	NA	Sub1	0.141254	5.42307	3.86556	0.0589655	0.951909
ENSMUSG00000049871		Nlrc3	-0.949126	-1.4668	3.86446	0.0589993	0.951909
ENSMUSG00000039599	NA	Fam149b	0.121049	4.69945	3.86306	0.0590426	0.951909
ENSMUSG00000037318	NA	Traf3ip3	-0.860473	-0.962744	3.85753	0.0592133	0.951909
ENSMUSG00000032985	NA	5730522E02Rik	-0.821854	-1.61977	3.92769	0.0592823	0.951909
ENSMUSG00000026437	NA	Cdk18	-0.221812	5.09687	3.8596	0.059369	0.951909
ENSMUSG00000024730	NA	Ms4a8a	-0.69024	-0.677789	3.85035	0.0594359	0.951909
ENSMUSG00000096549	NA	Prickle4	-0.438994	0.12629	3.84568	0.0595813	0.951909
ENSMUSG00000025784	NA	Clec3b	1.57165	-2.17564	3.85779	0.0595944	0.951909
ENSMUSG00000031077	NA	Fadd	-0.188213	3.25552	3.8442	0.0596275	0.951909
ENSMUSG00000049680	NA	Urgcp	-0.162078	4.43104	3.84209	0.0596932	0.951909
ENSMUSG00000066877	NA	Nck2	-0.485627	0.298233	3.84136	0.0597159	0.951909
ENSMUSG00000032423	NA	Syncrip	0.152763	5.62901	3.83921	0.0597832	0.951909
ENSMUSG00000031954	NA	Cfdp1	0.153514	5.32271	3.83883	0.0597951	0.951909
ENSMUSG00000051786		Tubgcp6	-0.167106	3.48071	3.83108	0.0600381	0.951909
ENSMUSG00000104525	NA	Gm37334	-2.22381	-3.09535	3.89711	0.0600453	0.951909
ENSMUSG00000045348	NA	Nyap1	-1.05702	-2.0849	3.82859	0.0601163	0.951909
ENSMUSG00000068732		Tmem167b	0.133754	5.22233	3.82803	0.060134	0.951909
ENSMUSG00000078452	NA	Raet1d	0.574947	3.29012	3.94279	0.0601362	0.951909
ENSMUSG00000026878	NA	Rab14	0.118725	7.33283	3.82722	0.0601597	0.951909
ENSMUSG00000098140	NA	Gm26938	-0.319572	1.87463	3.82702	0.0601658	0.951909
ENSMUSG00000028976	NA	Slc2a5	-0.451863	2.55409	3.87623	0.0602374	0.951909
ENSMUSG00000002984	NA	Tomm40	-0.277933	3.94288	3.84734	0.060244	0.951909
ENSMUSG00000037649	NA	H2-DMa	-0.523836	0.650309	3.82009	0.0603845	0.951909
ENSMUSG00000038775	NA	Vill	-0.610999	-0.651603	3.81794	0.0604525	0.951909
ENSMUSG00000035836	NA	Ugt2b1	0.23236	9.66271	3.81768	0.060461	0.951909
ENSMUSG00000041698	NA	Slco1a1	0.56993	8.89484	3.94471	0.0604961	0.951909
ENSMUSG00000115647	NA	Gm49265	-1.91509	-2.97142	3.98261	0.0606055	0.951909
ENSMUSG00000067148	NA	Polr1c	-0.156279	3.81176	3.80782	0.060774	0.951909
ENSMUSG00000025194	NA	Abcc2	0.163075	9.87619	3.80767	0.0607787	0.951909
ENSMUSG00000020218	NA	Wif1	-1.33575	-2.30926	3.80749	0.0607846	0.951909
ENSMUSG00000026484	NA	Rnf2	0.178717	4.31682	3.80421	0.0608893	0.951909
ENSMUSG00000031887	NA	Tradd	-0.197232	2.52065	3.80408	0.0608932	0.951909
ENSMUSG00000046667	NA	Rbm12b1	0.379294	1.92571	3.80353	0.0609108	0.951909
ENSMUSG00000044378	NA	Slc15a5	0.499333	2.49308	3.82009	0.0609739	0.951909
ENSMUSG00000008475	NA	Arpc5	0.120401	5.97003	3.79884	0.0610608	0.951909
ENSMUSG00000031586	NA	Rbpms	0.190241	4.36268	3.79774	0.0610961	0.951909
ENSMUSG00000025889	NA	Snca	-0.663055	-0.464048	3.79714	0.0611154	0.951909
ENSMUSG00000040738	NA	Ints8	0.188225	4.27388	3.79261	0.0612608	0.951909
ENSMUSG00000029838	NA	Ptn	1.85223	-2.79354	3.78766	0.06142	0.951909
ENSMUSG00000107749	NA	Gm44321	0.549544	-0.247779	3.7871	0.061438	0.951909
ENSMUSG00000034040	NA	Galnt17	1.92936	-3.02049	3.78632	0.0614633	0.951909
ENSMUSG00000021111	NA	Papola	0.142682	6.70251	3.78601	0.0614734	0.951909
ENSMUSG00000025877	NA	Hk3	-0.588448	0.516193	3.78417	0.0615328	0.951909
ENSMUSG00000058503	NA	Fam133b	0.183933	2.98333	3.77554	0.0618124	0.951909
ENSMUSG00000106662	NA	Gm43034	-2.56698	-3.01876	3.83763	0.0618909	0.951909
ENSMUSG00000003352		Cacnb3	0.805506	-1.35043	3.77243	0.0619135	0.951909
ENSMUSG00000038323	NA	1700066M21Rik	0.225583	4.78838	3.77939	0.0619802	0.951909
ENSMUSG00000027957		Slc35a3	0.151355	6.37681	3.75963	0.0623314	0.951909
ENSMUSG00000026842	NA	Abl1	-0.143606	4.32201	3.75814	0.0623801	0.951909
ENSMUSG00000033819		Ppp1r16a	-0.199106	3.63931	3.75686	0.062422	0.951909
ENSMUSG00000073407	NA	Gm6034	-1.56799	-2.51978	3.7552	0.0624766	0.951909
ENSMUSG00000024402	NA	Lta	-1.87558	-3.07093	3.81869	0.0624921	0.951909
ENSMUSG00000027330	NA	Cdc25b	-0.576654	-0.0520824	3.74751	0.06273	0.951909
ENSMUSG00000079363	NA	Gbp4	-0.388675	2.07737	3.74928	0.0628409	0.951909
ENSMUSG00000037369	NA	Kdm6a	0.152276	4.70014	3.74069	0.0629555	0.951909
ENSMUSG00000028293	NA	Slc35a1	0.177097	4.83761	3.73727	0.0630689	0.951909
ENSMUSG00000050714	NA	Zbtb26	-0.33167	2.05161	3.73665	0.0630894	0.951909
ENSMUSG00000038274	NA	Fau	-0.196586	5.33971	3.73491	0.0631475	0.951909
ENSMUSG00000074240	NA	Cib3	1.04737	2.09319	3.84282	0.0633381	0.951909
ENSMUSG00000042988	NA	Notum	-0.200963	4.62797	3.7291	0.0633411	0.951909
ENSMUSG00000024431	NA	Nr3c1	0.141359	6.78481	3.72767	0.0633888	0.951909
ENSMUSG00000023965	NA	Fbxl17	0.151144	4.71406	3.72572	0.0634539	0.951909
ENSMUSG00000023328	NA	Ache	-0.808475	-1.56211	3.7226	0.0635582	0.951909
ENSMUSG00000020134	NA	Peli1	0.169088	4.61623	3.7205	0.0636286	0.951909
ENSMUSG00000079429	NA	Mroh2a	-0.448541	0.191493	3.71567	0.0637908	0.951909
ENSMUSG00000028127		Abcd3	0.212305	9.56677	3.71494	0.0638156	0.951909
ENSMUSG00000035042	NA	Ccl5	-0.617911	-1.18885	3.71334	0.0638695	0.951909
ENSMUSG00000004267	NA	Eno2	1.38995	-2.3716	3.71228	0.063905	0.951909
ENSMUSG00000018750	NA	Zbtb4	-0.222222	3.75556	3.71043	0.0639676	0.951909
ENSMUSG00000052609	NA	Plekhg3	-0.184922	5.27923	3.71031	0.0639717	0.951909
ENSMUSG00000030956	NA	Fam53b	-0.286767	3.51282	3.7245	0.064035	0.951909
ENSMUSG00000036617	NA	Etl4	-0.207379	3.8536	3.70317	0.0642132	0.951909
ENSMUSG00000035545	NA	Leng8	-0.331451	5.58482	3.77956	0.0644591	0.951909
ENSMUSG00000030094	NA	Xpc	-0.127319	4.22833	3.69526	0.0644817	0.951909
ENSMUSG00000103546	NA	Gm37666	-1.7811	-2.87853	3.69406	0.0645225	0.951909
ENSMUSG00000031232	NA	Magt1	0.149068	6.56822	3.69062	0.0646399	0.951909
ENSMUSG00000045410	NA	Akr1e1	0.171235	5.66658	3.68743	0.0647491	0.951909
ENSMUSG00000055553	NA	Kxd1	-0.160935	7.2178	3.68465	0.064844	0.951909
ENSMUSG00000030946	NA	Lhpp	-0.218588	5.79747	3.6928	0.0649801	0.951909
ENSMUSG00000018199	NA	Ro60	0.254965	2.56319	3.68024	0.0649953	0.951909
ENSMUSG00000044092	NA	C130050O18Rik	-0.978637	-1.62678	3.67994	0.0650058	0.951909
ENSMUSG00000069833	NA	Ahnak	0.31839	4.22493	3.73952	0.0650868	0.951909
ENSMUSG00000066640	NA	Fbxl18	-0.218387	3.20874	3.67528	0.0651662	0.951909
ENSMUSG00000029727	NA	Cyp3a13	0.264751	7.91307	3.71124	0.0652084	0.951909
ENSMUSG00000116908		Gm49599	0.334352	1.27075	3.6725	0.0652618	0.951909
ENSMUSG00000045975	NA	C2cd2	0.133919	7.45305	3.67213	0.0652746	0.951909
ENSMUSG00000031101	NA	Sash3	-0.698515	-0.39287	3.66897	0.0653838	0.951909
ENSMUSG00000026986	NA	Hnmt	0.296834	4.76027	3.72665	0.0654574	0.951909
ENSMUSG00000003228	NA	Grk5	0.488354	2.40953	3.72793	0.0654638	0.951909
ENSMUSG00000022100	NA	Xpo7	0.119473	6.07252	3.66488	0.0655253	0.951909
ENSMUSG00000045180	NA	Shroom2	0.1807	4.77688	3.66412	0.0655518	0.951909
ENSMUSG00000046417	NA	Lrrc75a	-0.610559	-0.786326	3.658	0.0657645	0.951909
ENSMUSG00000029270	NA	Dipk1a	0.211645	3.60415	3.65634	0.0658224	0.951909
ENSMUSG00000040663	NA	Clcf1	-0.610532	-0.493638	3.65621	0.0658267	0.951909
ENSMUSG00000103882	NA	Gm37452	-2.0887	-2.90036	3.65594	0.0658363	0.951909
ENSMUSG00000033389	NA	Arhgap44	0.653263	-0.47855	3.65467	0.0658805	0.951909
ENSMUSG00000026893	NA	Gca	0.248564	2.80863	3.65298	0.0659396	0.951909
ENSMUSG00000025986	NA	Slc39a10	0.329517	2.00361	3.64731	0.0661378	0.951909
ENSMUSG00000039713	NA	Plekhg5	-0.302481	2.13884	3.64722	0.0661409	0.951909
ENSMUSG00000006057	NA	Atp5g1	-0.162082	6.14017	3.6456	0.0661977	0.951909
ENSMUSG00000017286	NA	Glod4	0.125059	5.79208	3.64359	0.0662682	0.951909
ENSMUSG00000004359	NA	Spic	-0.564233	-0.18061	3.63894	0.0664319	0.951909
ENSMUSG00000000811	NA	Txnrd3	0.177931	3.27205	3.63576	0.0665439	0.951909
ENSMUSG00000026288	NA	Inpp5d	-0.359175	1.3556	3.63561	0.0665491	0.951909
ENSMUSG00000042535		Gtpbp1	-0.154139	3.99496	3.62756	0.0668337	0.951909
ENSMUSG00000056665	NA	Them6	-0.470613	0.433875	3.62745	0.0668379	0.951909
ENSMUSG00000032456	NA	Nmnat3	-0.309534	2.58376	3.6253	0.0669141	0.951909
ENSMUSG00000107801	NA	Gm44086	-1.87633	-2.9952	3.62515	0.0669192	0.951909
ENSMUSG00000027187	NA	Cat	0.124206	11.4924	3.62398	0.0669611	0.951909
ENSMUSG00000091844	NA	Gm8251	1.0105	-1.40794	3.62386	0.0669652	0.951909
ENSMUSG00000030147	NA	Clec4b1	-1.00623	-2.08621	3.62305	0.0669941	0.951909
ENSMUSG00000000149	NA	Gna12	-0.193779	6.4161	3.62257	0.067011	0.951909
ENSMUSG00000053333	NA	Dis3l2	0.171858	3.59759	3.62088	0.0670711	0.951909
ENSMUSG00000045538	NA	Ddx28	-0.168159	3.38678	3.61727	0.0671999	0.951909
ENSMUSG00000114190	NA	4930556H04Rik	0.933737	-1.8438	3.61724	0.067201	0.951909
ENSMUSG00000019818	NA	Cd164	0.17398	8.55392	3.61473	0.0672903	0.951909
ENSMUSG00000026104	NA	Stat1	-0.16387	5.93216	3.61422	0.0673087	0.951909
ENSMUSG00000020570	NA	Sypl	0.133117	6.17349	3.61267	0.0673641	0.951909
ENSMUSG00000024325	NA	Ring1	-0.213738	3.23788	3.61254	0.0673686	0.951909
ENSMUSG00000030397	NA	Mark4	-0.200526	3.07845	3.60874	0.0675047	0.951909
ENSMUSG00000025507	NA	Pidd1	-0.414059	0.807703	3.60822	0.0675234	0.951909
ENSMUSG00000028572	NA	Hook1	0.136346	6.35619	3.60701	0.0675667	0.951909
ENSMUSG00000033159	NA	Cnppd1	-0.140757	5.80149	3.60551	0.0676208	0.951909
ENSMUSG00000054630	NA	Ugt2b5	0.219832	10.1388	3.59961	0.067833	0.951909
ENSMUSG00000058715	NA	Fcer1g	-0.319861	2.32668	3.5992	0.0678478	0.951909
ENSMUSG00000029551	NA	Psmg3	-0.220843	2.67751	3.59794	0.0678934	0.951909
ENSMUSG00000025429	NA	Pstpip2	0.328252	4.06978	3.65318	0.0680996	0.951909
ENSMUSG00000030016	NA	Zfp638	0.15424	5.38233	3.59077	0.0681527	0.951909
ENSMUSG00000032089	NA	Il10ra	-0.377756	1.27398	3.59027	0.0681705	0.951909
ENSMUSG00000019883	NA	Echdc1	0.152853	6.67899	3.58768	0.0682645	0.951909
ENSMUSG00000026814	NA	Eng	-0.196271	4.88909	3.58672	0.0682994	0.951909
ENSMUSG00000104187	NA	Gm37820	2.24597	-3.06895	3.6449	0.068329	0.951909
ENSMUSG00000049037	NA	Clec4a1	-0.479807	0.40947	3.5829	0.0684383	0.951909
ENSMUSG00000068220		Lgals1	-0.355008	3.46689	3.62774	0.0684637	0.951909
ENSMUSG00000071342	NA	Lsmem1	1.67999	-2.81163	3.58078	0.0685158	0.951909
ENSMUSG00000022679		Mpv17l	0.281473	4.85643	3.62642	0.0687697	0.951909
ENSMUSG00000046242	NA	Nme9	1.69172	-2.96992	3.57153	0.0688539	0.951909
ENSMUSG00000037049	NA	Smpd1	-0.115697	5.19251	3.56893	0.0689494	0.951909
ENSMUSG00000030929	NA	Eri2	0.21051	2.70755	3.5679	0.0689871	0.951909
ENSMUSG00000035376		Hacd2	0.141091	5.52496	3.56711	0.0690159	0.951909
ENSMUSG00000031880	NA	Rrad	-1.32352	-2.66983	3.56607	0.0690542	0.951909
ENSMUSG00000051412	NA	Vamp7	0.180651	5.37459	3.56427	0.0691205	0.951909
ENSMUSG00000035314	NA	Gdpd5	0.739698	-1.12014	3.56235	0.0691913	0.951909
ENSMUSG00000042918	NA	Mamstr	0.995246	-1.77971	3.56069	0.0692527	0.951909
ENSMUSG00000039809	NA	Gabbr2	0.192374	4.72553	3.55809	0.0693487	0.951909
ENSMUSG00000034563	NA	Ccpg1	0.123572	6.03098	3.55742	0.0693732	0.951909
ENSMUSG00000076928	NA	Trac	-0.78911	-1.25879	3.55694	0.0693911	0.951909
ENSMUSG00000033107	NA	Rnf125	0.418212	5.5101	3.65672	0.0695242	0.951909
ENSMUSG00000008763		Man1a2	0.1392	5.65811	3.55002	0.0696474	0.951909
ENSMUSG00000026667	NA	Uhmk1	0.143198	6.57658	3.54974	0.0696578	0.951909
ENSMUSG00000106103	NA	Gm43081	1.30727	-2.50485	3.54943	0.0696694	0.951909
ENSMUSG00000091512		Lamtor3	-0.16134	3.58328	3.54838	0.0697083	0.951909
ENSMUSG00000030560	NA	Ctsc	0.299776	6.62798	3.61651	0.069714	0.951909
ENSMUSG00000079215	NA	Zfp664	0.135305	4.91866	3.54802	0.0697218	0.951909
ENSMUSG00000109429	NA	Gm45223	-0.72553	-0.984174	3.54798	0.0697234	0.951909
ENSMUSG00000058145	NA	Adamts17	-1.24195	-2.57677	3.54302	0.069908	0.951909
ENSMUSG00000012114		Med15	-0.160185	4.40794	3.54116	0.0699773	0.951909
ENSMUSG00000021461	NA	Fancc	0.191935	2.39374	3.54055	0.0700003	0.951909
ENSMUSG00000022560		Slc52a2	-0.266982	2.22335	3.53871	0.0700689	0.951909
ENSMUSG00000073650	NA	Catip	-1.77255	-2.8795	3.53867	0.0700706	0.951909
ENSMUSG00000019487	NA	Trip10	-0.297351	2.58239	3.53643	0.0701543	0.951909
ENSMUSG00000033813	NA	Tcea1	0.154492	4.6724	3.5354	0.0701927	0.951909
ENSMUSG00000107015	NA	2900076G11Rik	-1.89933	-2.89973	3.53447	0.0702277	0.951909
ENSMUSG00000030131	NA	Mug2	0.279344	9.71587	3.56988	0.0703066	0.951909
ENSMUSG00000108591	NA	Particl	-0.597124	-0.962715	3.5317	0.0703318	0.951909
ENSMUSG00000006333	NA	Rps9	-0.164567	6.67399	3.53038	0.0703811	0.951909
ENSMUSG00000031983	NA	2310022B05Rik	-0.19861	3.77322	3.52782	0.0704776	0.951909
ENSMUSG00000029998	NA	Pcyox1	0.130283	7.49661	3.52721	0.0705005	0.951909
ENSMUSG00000035236	NA	Scai	0.289868	2.52103	3.52567	0.0705586	0.951909
ENSMUSG00000038092		Hsd3b5	0.815238	7.26437	3.64285	0.0705804	0.951909
ENSMUSG00000027195	NA	Hsd17b12	0.138109	7.30305	3.5243	0.0706101	0.951909
ENSMUSG00000022218	NA	Tgm1	-0.554411	3.87883	3.63051	0.0707177	0.951909
ENSMUSG00000036438	NA	Calm2	0.148059	6.72377	3.51966	0.0707854	0.951909
ENSMUSG00000030339	NA	Ltbr	-0.154749	5.62817	3.51939	0.0707956	0.951909
ENSMUSG00000108283	NA	Gm44008	2.24689	-3.06916	3.57498	0.0708503	0.951909
ENSMUSG00000066415	NA	Msl2	0.148258	5.02893	3.51584	0.0709299	0.951909
ENSMUSG00000008090	NA	Fgfrl1	-0.196427	4.64222	3.51457	0.0709781	0.951909
ENSMUSG00000030155	NA	Clec2e	1.39641	-2.90038	3.59996	0.0710275	0.951909
ENSMUSG00000106940	NA	Gm42930	1.39653	-2.59195	3.75993	0.0710275	0.951909
ENSMUSG00000054499	NA	Dedd2	-0.325204	3.49033	3.55026	0.0710632	0.951909
ENSMUSG00000024491	NA	Rbm27	0.14797	4.43675	3.51166	0.0710886	0.951909
ENSMUSG00000054417	NA	Cyp3a44	-0.534408	5.81376	3.62075	0.0712252	0.951909
ENSMUSG00000028412	NA	Slc44a1	0.168916	5.58351	3.5048	0.0713499	0.951909
ENSMUSG00000038521	NA	C1s1	0.128926	9.40855	3.50462	0.071357	0.951909
ENSMUSG00000056856	NA	Jakmip3	-2.22599	-3.04344	3.56123	0.0713587	0.951909
ENSMUSG00000074115	NA	Saa1	0.602784	5.01459	3.61455	0.0715202	0.951909
ENSMUSG00000019923	NA	Zwint	0.135915	6.18344	3.49698	0.0716491	0.951909
ENSMUSG00000026187	NA	Xrcc5	0.147485	4.5938	3.49589	0.071691	0.951909
ENSMUSG00000029545	NA	Acads	-0.142341	6.53041	3.49325	0.0717924	0.951909
ENSMUSG00000066684	NA	Pilrb1	-0.543829	0.138433	3.49311	0.0717976	0.951909
ENSMUSG00000040506	NA	Ambra1	-0.129412	4.71546	3.49145	0.0718613	0.951909
ENSMUSG00000025016	NA	Tm9sf3	0.135461	7.83119	3.48776	0.0720034	0.951909
ENSMUSG00000038768	NA	9130409I23Rik	0.368631	4.41872	3.56643	0.0720141	0.951909
ENSMUSG00000031314	NA	Taf1	0.156486	4.55104	3.48671	0.072044	0.951909
ENSMUSG00000090622	NA	A930033H14Rik	-0.670739	3.78887	3.59873	0.072059	0.951909
ENSMUSG00000103409	NA	Lsmem2	1.93464	-2.97094	3.48586	0.0720769	0.951909
ENSMUSG00000029556	NA	Hnf1a	-0.241008	3.75892	3.48509	0.0721067	0.951909
ENSMUSG00000023262	NA	Acy1	-0.158712	4.92987	3.4833	0.0721759	0.951909
ENSMUSG00000036339	NA	Tmem260	0.128433	4.82977	3.48276	0.0721965	0.951909
ENSMUSG00000001227	NA	Sema6b	-0.530465	0.073027	3.48196	0.0722275	0.951909
ENSMUSG00000019767	NA	Ccdc170	1.92695	-3.04551	3.53777	0.0722357	0.951909
ENSMUSG00000079003	NA	Samd1	-0.257092	2.71637	3.48032	0.0722912	0.951909
ENSMUSG00000059070	NA	Rpl18	-0.204685	5.65486	3.48352	0.0723048	0.951909
ENSMUSG00000078762	NA	Haus5	-0.295856	1.83644	3.47699	0.0724203	0.951909
ENSMUSG00000038069	NA	Cdkn2aip	0.172533	3.79391	3.47631	0.0724468	0.951909
ENSMUSG00000025921	NA	Rdh10	0.139571	4.94215	3.47559	0.0724747	0.951909
ENSMUSG00000071573	NA	Rnls	-0.767062	-1.43339	3.47302	0.0725745	0.951909
ENSMUSG00000053141	NA	Ptprt	-0.428322	-0.0954252	3.47181	0.0726216	0.951909
ENSMUSG00000038648	NA	Creb3l2	0.39519	5.04743	3.56502	0.0727218	0.951909
ENSMUSG00000086784	NA	Isoc2a	-0.156762	6.27468	3.4633	0.0729538	0.951909
ENSMUSG00000028977	NA	Casz1	-0.655386	-1.35098	3.46252	0.0729841	0.951909
ENSMUSG00000030243	NA	Recql	0.213619	2.49685	3.45887	0.0731275	0.951909
ENSMUSG00000044986		Tst	-0.193501	6.86446	3.45858	0.0731387	0.951909
ENSMUSG00000032299	NA	Commd4	-0.170765	3.55366	3.45613	0.0732349	0.951909
ENSMUSG00000109498	NA	Gm45222	-0.511539	-0.0516929	3.45526	0.073269	0.951909
ENSMUSG00000070709	NA	Zfp974	0.273019	1.67552	3.45469	0.0732917	0.951909
ENSMUSG00000047126	NA	Cltc	0.117407	7.98373	3.45113	0.0734319	0.951909
ENSMUSG00000051951	NA	Xkr4	1.92508	-2.97273	3.44834	0.0735417	0.951909
ENSMUSG00000049940	NA	Pgrmc2	0.155277	5.92385	3.44784	0.0735617	0.951909
ENSMUSG00000037254	NA	Itih2	0.142575	10.3027	3.445	0.0736739	0.951909
ENSMUSG00000039983	NA	Ccdc32	-0.221468	2.66656	3.44388	0.0737181	0.951909
ENSMUSG00000063316	NA	Rpl27	-0.157405	4.60479	3.44285	0.0737592	0.951909
ENSMUSG00000095079	NA	Igha	-0.886964	-0.575585	3.46291	0.0738465	0.951909
ENSMUSG00000005610	NA	Eif4g2	0.131322	9.19138	3.43885	0.0739177	0.951909
ENSMUSG00000103000	NA	Gm37900	1.68352	-2.6869	3.43788	0.0739561	0.951909
ENSMUSG00000029625	NA	Cpsf4	-0.198608	3.45792	3.43764	0.0739656	0.951909
ENSMUSG00000043668	NA	Tox3	1.26057	-2.45185	3.43764	0.0739657	0.951909
ENSMUSG00000027366	NA	Sppl2a	0.176004	7.89526	3.43739	0.0739755	0.951909
ENSMUSG00000022710		Usp7	0.105471	6.28576	3.43699	0.0739917	0.951909
ENSMUSG00000007415	NA	Gatad1	0.137229	5.53792	3.43617	0.0740244	0.951909
ENSMUSG00000029173	NA	Sepsecs	0.153451	6.61115	3.43442	0.0740937	0.951909
ENSMUSG00000051705	NA	Senp8	0.275675	1.58121	3.43236	0.0741759	0.951909
ENSMUSG00000020132	NA	Rab21	0.122655	5.62862	3.43065	0.0742444	0.951909
ENSMUSG00000003848	NA	Nob1	-0.264116	2.52117	3.43047	0.0742512	0.951909
ENSMUSG00000032577	NA	Mapkapk3	-0.395923	2.14894	3.44151	0.0744562	0.951909
ENSMUSG00000108388	NA	Gm44673	-2.23214	-3.04359	3.47604	0.0746024	0.951909
ENSMUSG00000019804	NA	Snx3	0.112021	5.81427	3.42083	0.0746372	0.951909
ENSMUSG00000041084		Ostc	0.164592	5.31801	3.42023	0.0746613	0.951909
ENSMUSG00000021373	NA	Cap2	1.4299	-2.61392	3.41975	0.0746806	0.951909
ENSMUSG00000038774	NA	Ascc3	0.145854	5.36222	3.41754	0.0747697	0.951909
ENSMUSG00000027722	NA	Spata5	-0.323725	2.38603	3.41532	0.0748591	0.951909
ENSMUSG00000029723	NA	Tsc22d4	-0.299927	2.5156	3.41404	0.0749108	0.951909
ENSMUSG00000030530	NA	Furin	-0.178034	7.27093	3.41377	0.0749214	0.951909
ENSMUSG00000027472	NA	Pdrg1	-0.164442	3.89467	3.41267	0.0749658	0.951909
ENSMUSG00000001672	NA	Marveld3	0.694898	-0.536407	3.40401	0.0753161	0.951909
ENSMUSG00000024937	NA	Ehbp1l1	-0.309946	2.00904	3.4026	0.0753734	0.951909
ENSMUSG00000038518	NA	Jarid2	-0.197586	3.71906	3.40117	0.0754314	0.951909
ENSMUSG00000067629	NA	Syngap1	-0.396927	0.293685	3.39978	0.0754882	0.951909
ENSMUSG00000001158	NA	Snrnp27	0.163445	3.52559	3.39874	0.0755305	0.951909
ENSMUSG00000016624		Phf21b	-0.757029	-1.3993	3.39851	0.0755396	0.951909
ENSMUSG00000028136		Snx27	0.116994	5.17573	3.3979	0.0755647	0.951909
ENSMUSG00000030691	NA	Fchsd2	0.311964	5.01611	3.46489	0.0756234	0.951909
ENSMUSG00000026112	NA	Coa5	0.13611	6.89954	3.39623	0.0756328	0.951909
ENSMUSG00000055717	NA	Slain1	0.87577	-1.86873	3.39584	0.0756486	0.951909
ENSMUSG00000034032	NA	Rpap1	-0.25633	2.82348	3.3956	0.0756585	0.951909
ENSMUSG00000020152	NA	Actr2	0.120129	7.00658	3.3945	0.0757034	0.951909
ENSMUSG00000059486	NA	Kbtbd2	0.135633	4.33265	3.3919	0.0758094	0.951909
ENSMUSG00000026383	NA	Epb41l5	0.125695	5.84839	3.39145	0.0758277	0.951909
ENSMUSG00000024759	NA	Atl3	0.120213	7.63352	3.39062	0.0758617	0.951909
ENSMUSG00000019768	NA	Esr1	0.458161	5.2207	3.49183	0.0758696	0.951909
ENSMUSG00000045932	NA	Ifit2	-0.300211	1.97152	3.39041	0.0758704	0.951909
ENSMUSG00000040957	NA	Cables1	-0.351459	0.936238	3.38931	0.0759152	0.951909
ENSMUSG00000103507	NA	Gm38375	-0.821104	-1.18929	3.38921	0.0759195	0.951909
ENSMUSG00000017404	NA	Rpl19	-0.134611	6.95721	3.38873	0.0759391	0.951909
ENSMUSG00000022763		Aifm3	-0.280224	1.88972	3.38785	0.0759751	0.951909
ENSMUSG00000024457	NA	Trim26	-0.122309	5.31494	3.38063	0.0762718	0.951909
ENSMUSG00000030123	NA	Plxnd1	-0.233122	3.5182	3.37921	0.0763301	0.951909
ENSMUSG00000024998	NA	Plce1	0.232221	4.12742	3.38442	0.0764339	0.951909
ENSMUSG00000026342	NA	Slc35f5	0.15893	5.60728	3.37658	0.0764384	0.951909
ENSMUSG00000039270	NA	Megf9	0.282511	5.48206	3.43095	0.0764813	0.951909
ENSMUSG00000109378	NA	Gm49396	-0.172537	3.3272	3.37304	0.0765845	0.951909
ENSMUSG00000078695	NA	Cisd3	-0.193089	4.66072	3.37288	0.0765913	0.951909
ENSMUSG00000024758	NA	Rtn3	0.111979	6.59846	3.3692	0.0767434	0.951909
ENSMUSG00000035954	NA	Dock4	0.172676	5.32046	3.36894	0.0767545	0.951909
ENSMUSG00000079547	NA	H2-DMb1	-0.468889	0.539157	3.36036	0.0771107	0.951909
ENSMUSG00000067768	NA	Xlr4b	-2.05404	-2.32169	3.38621	0.077518	0.951909
ENSMUSG00000041660	NA	Bbox1	0.1766	7.75895	3.34804	0.0776263	0.951909
ENSMUSG00000030201	NA	Lrp6	0.139851	6.75587	3.34787	0.0776333	0.951909
ENSMUSG00000001739	NA	Cldn15	1.03516	-1.27714	3.35619	0.0777437	0.951909
ENSMUSG00000117538	NA	Gm50008	1.36519	-2.2919	3.3443	0.0777834	0.951909
ENSMUSG00000032883	NA	Acsl3	0.26348	5.13146	3.38799	0.077823	0.951909
ENSMUSG00000028668	NA	Eloa	0.111949	5.3767	3.34227	0.0778689	0.951909
ENSMUSG00000034893	NA	Cog3	0.143967	4.43505	3.34068	0.0779359	0.951909
ENSMUSG00000027824		Vmn2r1	1.66715	-2.8114	3.34047	0.0779446	0.951909
ENSMUSG00000038754	NA	Elovl3	0.808641	7.37424	3.44524	0.0780304	0.951909
ENSMUSG00000032528	NA	Vipr1	-0.186054	5.20215	3.33767	0.0780629	0.951909
ENSMUSG00000025159	NA	Mms19	-0.197822	4.91864	3.33655	0.0781103	0.951909
ENSMUSG00000029290	NA	Zfp326	0.1494	3.77326	3.33416	0.0782115	0.951909
ENSMUSG00000028838	NA	Extl1	-0.490995	2.83366	3.40457	0.078274	0.951909
ENSMUSG00000049532	NA	Sall2	-0.338683	1.85291	3.33265	0.0782752	0.951909
ENSMUSG00000027879		Sec22b	0.119292	5.45204	3.33178	0.0783122	0.951909
ENSMUSG00000021806	NA	Nid2	0.323201	2.36279	3.32759	0.0784902	0.951909
ENSMUSG00000021950	NA	Anxa8	1.46635	-2.23104	3.32662	0.0785313	0.951909
ENSMUSG00000024155	NA	Meiob	0.257146	2.8109	3.32645	0.0785386	0.951909
ENSMUSG00000064125	NA	Prr36	0.571003	-0.641166	3.32538	0.078584	0.951909
ENSMUSG00000046490	NA	Rnf222	-0.896048	-2.04367	3.32499	0.0786006	0.951909
ENSMUSG00000074824	NA	Rslcan18	0.253315	2.19098	3.31985	0.0788201	0.951909
ENSMUSG00000062980	NA	Cped1	0.166876	6.10049	3.31973	0.0788252	0.951909
ENSMUSG00000019813	NA	Cep57l1	-0.231779	2.34724	3.31894	0.0788588	0.951909
ENSMUSG00000047238	NA	Mageh1	-0.34319	0.931382	3.31814	0.0788929	0.951909
ENSMUSG00000024294	NA	Mib1	0.131962	6.75301	3.31702	0.078941	0.951909
ENSMUSG00000053600	NA	Zfp472	0.271591	1.78085	3.31657	0.0789602	0.951909
ENSMUSG00000060475	NA	Wtap	0.135617	4.66871	3.31596	0.0789865	0.951909
ENSMUSG00000074892	NA	B3galt5	-1.89138	-2.9943	3.31493	0.0790304	0.951909
ENSMUSG00000070810	NA	Sult2a6	-1.00437	2.36178	3.53674	0.0791395	0.951909
ENSMUSG00000030672	NA	Mylpf	-0.596551	-0.435751	3.31102	0.0791981	0.951909
ENSMUSG00000035540	NA	Gc	0.122971	12.7954	3.3105	0.0792203	0.951909
ENSMUSG00000074071	NA	Fam169b	-0.165081	4.55367	3.30696	0.0793729	0.951909
ENSMUSG00000036053	NA	Fmnl2	0.256004	3.08586	3.3068	0.0793797	0.951909
ENSMUSG00000060090	NA	Rp2	0.179737	3.43032	3.30112	0.0796244	0.951909
ENSMUSG00000002633	NA	Shh	-1.07466	-2.03219	3.30095	0.0796321	0.951909
ENSMUSG00000107374	NA	Gm43172	2.08678	-2.77032	3.29584	0.0798533	0.951909
ENSMUSG00000056917	NA	Sipa1	-0.298924	2.124	3.29564	0.0798616	0.951909
ENSMUSG00000078681	NA	Tm2d3	0.135148	3.86424	3.29501	0.079889	0.951909
ENSMUSG00000071369	NA	Map3k5	0.422989	5.84324	3.38798	0.0799162	0.951909
ENSMUSG00000115389	NA	Gm48936	-1.04213	-2.2489	3.29412	0.0799279	0.951909
ENSMUSG00000037797		Adh4	0.243442	7.09349	3.3262	0.0799291	0.951909
ENSMUSG00000052488	NA	Cherp	-0.150398	4.06211	3.29363	0.0799488	0.951909
ENSMUSG00000059149	NA	Mfsd4a	1.81606	-2.85561	3.29298	0.0799773	0.951909
ENSMUSG00000019877	NA	Serinc1	0.134267	7.91519	3.29296	0.0799781	0.951909
ENSMUSG00000025935	NA	Tram1	0.12969	7.34134	3.29146	0.0800431	0.951909
ENSMUSG00000040167	NA	Ikzf5	0.173058	3.03339	3.29079	0.0800725	0.951909
ENSMUSG00000109850	NA	Gm45692	0.287063	0.844979	3.28846	0.0801739	0.951909
ENSMUSG00000032782	NA	Cntrob	-0.245917	2.37071	3.28568	0.0802948	0.951909
ENSMUSG00000074622	NA	Mafb	-0.335016	6.65937	3.36128	0.0803275	0.951909
ENSMUSG00000028284	NA	Map3k7	0.127686	5.74451	3.28348	0.0803909	0.951909
ENSMUSG00000058709	NA	Egln2	-0.185514	4.72719	3.28085	0.080506	0.951909
ENSMUSG00000041645	NA	Ddx24	-0.140033	5.15731	3.28015	0.0805368	0.951909
ENSMUSG00000042202	NA	Slc35e2	0.144722	6.43644	3.28004	0.0805413	0.951909
ENSMUSG00000033184	NA	Tmed7	0.122407	6.95616	3.27877	0.0805972	0.951909
ENSMUSG00000056429	NA	Tgoln1	0.206131	7.84873	3.27976	0.0806307	0.951909
ENSMUSG00000073755	NA	5730409E04Rik	-0.238409	2.47421	3.27735	0.0806593	0.951909
ENSMUSG00000018189	NA	Uchl5	0.173277	4.13448	3.27662	0.0806912	0.951909
ENSMUSG00000006699	NA	Cdc42	0.106718	7.23985	3.27446	0.0807861	0.951909
ENSMUSG00000004221	NA	Ikbkg	0.154508	6.56848	3.26664	0.0811305	0.951909
ENSMUSG00000021018		Polr2h	-0.204406	2.95207	3.26507	0.0811996	0.951909
ENSMUSG00000076490	NA	Trbc1	-0.733573	-1.25443	3.2648	0.0812118	0.951909
ENSMUSG00000031555	NA	Adam9	0.11263	6.53219	3.26453	0.0812237	0.951909
ENSMUSG00000093938	NA	Evi2b	-0.515774	0.577994	3.26403	0.0812457	0.951909
ENSMUSG00000016496	NA	Cd274	-0.465971	1.3546	3.2778	0.0812762	0.951909
ENSMUSG00000043648	NA	Pld6	-0.554371	-0.698494	3.26044	0.0814047	0.951909
ENSMUSG00000091649	NA	Phf11b	-0.477342	-0.272555	3.25614	0.0815956	0.951909
ENSMUSG00000024335	NA	Brd2	0.124538	6.34195	3.25541	0.081628	0.951909
ENSMUSG00000027344	NA	Fsip1	-1.43803	-2.5549	3.25473	0.0816582	0.951909
ENSMUSG00000109764	NA	Klkb1	0.133011	9.05488	3.25393	0.0816938	0.951909
ENSMUSG00000024598	NA	Fbn2	1.50881	-2.87945	3.25389	0.0816954	0.951909
ENSMUSG00000033307	NA	Mif	-0.245009	3.88245	3.26219	0.081742	0.951909
ENSMUSG00000030757	NA	Zkscan2	-0.832712	-1.98472	3.25222	0.0817697	0.951909
ENSMUSG00000035227	NA	Spcs2	0.140856	6.15021	3.25028	0.0818564	0.951909
ENSMUSG00000022762	NA	Ncam2	0.513389	0.693154	3.25005	0.0818664	0.951909
ENSMUSG00000033416	NA	Gucd1	0.161768	7.21612	3.24852	0.0819349	0.951909
ENSMUSG00000053985	NA	Zfp14	0.377638	0.562727	3.24661	0.0820202	0.951909
ENSMUSG00000034116	NA	Vav1	-0.442938	0.82377	3.24554	0.0820677	0.951909
ENSMUSG00000021179	NA	Nrde2	-0.190809	2.82197	3.24511	0.082087	0.951909
ENSMUSG00000000168	NA	Dlat	0.151183	5.77756	3.24392	0.0821403	0.951909
ENSMUSG00000026939	NA	Tmem141	0.224833	2.92413	3.24343	0.0821625	0.951909
ENSMUSG00000089865	NA	Gm44503	0.120766	5.86842	3.24087	0.0822769	0.951909
ENSMUSG00000111131	NA	9930024M15Rik	-2.22143	-3.0451	3.28569	0.0824784	0.951909
ENSMUSG00000046841	NA	Ckap4	0.357431	0.690713	3.23622	0.0824858	0.951909
ENSMUSG00000036330	NA	Slc18a1	-0.234701	2.48932	3.23573	0.082508	0.951909
ENSMUSG00000021733	NA	Slc4a7	0.206531	4.04173	3.23525	0.0825297	0.951909
ENSMUSG00000042419	NA	Nfkbil1	-0.418546	0.920785	3.23306	0.0826281	0.951909
ENSMUSG00000026888	NA	Grb14	0.139686	5.68465	3.23226	0.0826644	0.951909
ENSMUSG00000008999	NA	Bmp7	-0.39011	0.800194	3.22993	0.0827693	0.951909
ENSMUSG00000031703	NA	Itfg1	0.149421	6.3802	3.22955	0.0827864	0.951909
ENSMUSG00000025762	NA	Larp1b	0.112977	6.42286	3.22871	0.0828245	0.951909
ENSMUSG00000027368	NA	Dusp2	-0.965515	-1.7653	3.22714	0.0828955	0.951909
ENSMUSG00000062101	NA	Zfp119b	0.307804	1.87233	3.22542	0.0829731	0.951909
ENSMUSG00000109179		Gm35339	0.381982	0.998409	3.22487	0.0829981	0.951909
ENSMUSG00000115406	NA	Gm49300	-1.40641	-2.61263	3.22342	0.0830639	0.951909
ENSMUSG00000064358	NA	mt-Co3	0.626304	-0.744546	3.2226	0.0831013	0.951909
ENSMUSG00000098781	NA	Gm28044	0.437414	0.402227	3.22246	0.0831076	0.951909
ENSMUSG00000032393	NA	Dpp8	0.119924	6.01873	3.22229	0.0831152	0.951909
ENSMUSG00000041058	NA	Wwp1	0.173459	6.96216	3.22083	0.0831813	0.951909
ENSMUSG00000022106	NA	Rcbtb2	0.12545	5.01633	3.2208	0.0831829	0.951909
ENSMUSG00000046971	NA	Pla2g4f	1.11218	-2.67114	3.21976	0.0832298	0.951909
ENSMUSG00000020634	NA	Ubxn2a	0.174587	4.65999	3.21866	0.0832801	0.951909
ENSMUSG00000020608	NA	Smc6	0.157255	4.82397	3.21846	0.0832889	0.951909
ENSMUSG00000029710	NA	Ephb4	-0.179834	4.15525	3.21562	0.0834185	0.951909
ENSMUSG00000026317	NA	Cln8	0.180812	5.21718	3.2139	0.0834968	0.951909
ENSMUSG00000053897		Slc39a8	0.189087	4.8103	3.21353	0.0835134	0.951909
ENSMUSG00000078771	NA	Evi2a	-0.511713	-0.130182	3.21306	0.0835353	0.951909
ENSMUSG00000026077	NA	Npas2	1.47809	-1.05233	3.27481	0.0837315	0.951909
ENSMUSG00000026011	NA	Ctla4	1.72673	-3.06983	3.26698	0.0837498	0.951909
ENSMUSG00000033634	NA	Nat8f2	0.205657	10.0373	3.20799	0.0837666	0.951909
ENSMUSG00000050315		Synpo2	0.970118	-0.544359	3.24558	0.0838577	0.951909
ENSMUSG00000080115	NA	Eef1akmt3	1.70327	-2.87724	3.20534	0.083888	0.951909
ENSMUSG00000031644	NA	Nek1	0.166486	3.83398	3.20516	0.0838964	0.951909
ENSMUSG00000060992		Copz1	0.106011	7.25041	3.20332	0.0839809	0.951909
ENSMUSG00000029463	NA	Fam216a	-0.301908	0.906818	3.20253	0.0840171	0.951909
ENSMUSG00000032606	NA	Nicn1	0.154299	3.98061	3.19969	0.0841476	0.951909
ENSMUSG00000037570		Mcrs1	-0.263899	1.59448	3.19885	0.0841863	0.951909
ENSMUSG00000029060	NA	Mib2	-0.205014	3.06025	3.19809	0.0842213	0.951909
ENSMUSG00000021171	NA	Esyt2	0.1298	5.36512	3.1966	0.0842901	0.951909
ENSMUSG00000026889	NA	Rbm18	0.137689	4.07395	3.19483	0.0843716	0.951909
ENSMUSG00000041696	NA	Rasl12	1.66098	-2.31417	3.20981	0.0844188	0.951909
ENSMUSG00000029524	NA	Sirt4	-0.178978	2.58909	3.19281	0.0844649	0.951909
ENSMUSG00000024188	NA	Luc7l	0.168123	5.07817	3.19213	0.0844965	0.951909
ENSMUSG00000109865	NA	Hspa14	-0.15046	3.84899	3.1897	0.0846086	0.951909
ENSMUSG00000048222	NA	Mfap1b	0.203549	2.29471	3.18889	0.0846461	0.951909
ENSMUSG00000051950	NA	B3glct	0.323195	1.17837	3.18859	0.0846603	0.951909
ENSMUSG00000045790	NA	Ccdc149	0.434371	1.14837	3.188	0.0846875	0.951909
ENSMUSG00000092592	NA	Gm20449	0.55656	-0.538793	3.18705	0.0847314	0.951909
ENSMUSG00000006675	NA	P4htm	-0.922173	-2.14018	3.18637	0.0847629	0.951909
ENSMUSG00000020736	NA	Nt5c	-0.203401	3.08292	3.18558	0.0847998	0.951909
ENSMUSG00000000823	NA	Zfp512b	-0.140004	4.81656	3.18474	0.0848386	0.951909
ENSMUSG00000025630	NA	Hprt	0.122079	5.77421	3.18377	0.0848839	0.951909
ENSMUSG00000045886	NA	Gm9803	1.01176	-2.2175	3.18365	0.0848891	0.951909
ENSMUSG00000093674	NA	Rpl41	-0.16717	5.85964	3.18365	0.0848895	0.951909
ENSMUSG00000032186	NA	Tmod2	1.6977	-2.37371	3.20182	0.0849077	0.951909
ENSMUSG00000025544	NA	Tm9sf2	0.124757	7.5349	3.18233	0.0849505	0.951909
ENSMUSG00000031996	NA	Aplp2	0.131106	8.36092	3.18228	0.0849532	0.951909
ENSMUSG00000002033	NA	Cd3g	-0.733094	-1.08873	3.18107	0.0850094	0.951909
ENSMUSG00000023011		Faim2	-1.87313	-2.99573	3.18081	0.0850216	0.951909
ENSMUSG00000028550	NA	Atg4c	0.141367	4.0302	3.18069	0.0850271	0.951909
ENSMUSG00000000346		Dazap2	0.114227	7.0189	3.18037	0.085042	0.951909
ENSMUSG00000025780	NA	Itih5	0.257998	4.64679	3.21256	0.0852487	0.951909
ENSMUSG00000062075	NA	Lmnb2	-0.308779	2.21412	3.17271	0.0853994	0.951909
ENSMUSG00000024726	NA	Carnmt1	0.208926	2.27769	3.17069	0.0854938	0.951909
ENSMUSG00000030167	NA	Klrc1	-0.788107	-1.66062	3.17035	0.0855099	0.951909
ENSMUSG00000021134	NA	Srsf5	-0.187289	7.63525	3.16814	0.0856135	0.951909
ENSMUSG00000043782	NA	Bicdl2	1.28642	-2.688	3.16757	0.0856404	0.951909
ENSMUSG00000045996	NA	Polr2k	0.220871	2.55206	3.1658	0.0857233	0.951909
ENSMUSG00000058301	NA	Upf1	-0.189692	5.02317	3.16514	0.0857545	0.951909
ENSMUSG00000062007	NA	Hsh2d	-1.4652	-2.87915	3.16347	0.0858328	0.951909
ENSMUSG00000049106	NA	Dcaf5	-0.112339	5.10052	3.16183	0.0859103	0.951909
ENSMUSG00000002329	NA	Mdp1	-0.169898	3.66009	3.16166	0.0859183	0.951909
ENSMUSG00000018581	NA	Dnah11	0.7957	-1.43219	3.16081	0.0859583	0.951909
ENSMUSG00000106087		Gm43609	-0.371326	2.81526	3.19513	0.0859693	0.951909
ENSMUSG00000074417	NA	Gm14548	-1.29646	-2.70898	3.15915	0.0860366	0.951909
ENSMUSG00000078869	NA	Gm14409	2.23562	-2.99436	3.20615	0.0860495	0.951909
ENSMUSG00000040236	NA	Trappc5	-0.153948	3.23945	3.15863	0.0860612	0.951909
ENSMUSG00000102875	NA	Gm37139	-0.594348	-0.896584	3.15828	0.0860779	0.951909
ENSMUSG00000029387	NA	Gtf2h3	0.15696	3.53359	3.15716	0.0861305	0.951909
ENSMUSG00000022964	NA	Tmem50b	-0.176315	2.55836	3.15626	0.086173	0.951909
ENSMUSG00000031529	NA	Tnks	0.125978	5.57081	3.15478	0.0862431	0.951909
ENSMUSG00000042810	NA	Krba1	-0.161238	3.73415	3.15418	0.0862715	0.951909
ENSMUSG00000060402	NA	Chst8	-1.48153	-2.6492	3.15376	0.0862912	0.951909
ENSMUSG00000032968	NA	Inha	-1.36048	-2.5381	3.15259	0.0863467	0.951909
ENSMUSG00000030208	NA	Emp1	0.415158	1.0712	3.14805	0.0865624	0.951909
ENSMUSG00000037902	NA	Sirpa	-0.295967	3.28533	3.16817	0.0865662	0.951909
ENSMUSG00000030965	NA	Abraxas2	0.109534	4.91198	3.14708	0.0866081	0.951909
ENSMUSG00000074909	NA	Ranbp6	-0.186393	4.4264	3.14678	0.0866227	0.951909
ENSMUSG00000037725	NA	Ckap2	-0.900934	-0.98725	3.14538	0.0866891	0.951909
ENSMUSG00000033147		Slc22a15	0.236128	3.51291	3.14136	0.0868808	0.951909
ENSMUSG00000032500	NA	Dclk3	-0.329306	3.53269	3.18539	0.0869132	0.951909
ENSMUSG00000037152	NA	Ndufc1	0.150107	4.58533	3.14064	0.0869153	0.951909
ENSMUSG00000030754	NA	Copb1	0.113971	7.02222	3.13691	0.0870935	0.951909
ENSMUSG00000052435	NA	Cebpe	-0.350402	1.23554	3.13676	0.0871007	0.951909
ENSMUSG00000024735	NA	Prpf19	-0.102874	6.49399	3.136	0.0871368	0.951909
ENSMUSG00000054604	NA	Cggbp1	0.12461	5.85226	3.13416	0.0872248	0.951909
ENSMUSG00000044056	NA	Efcab9	-1.61229	-2.99661	3.18027	0.0872493	0.951909
ENSMUSG00000026229	NA	Psmd1	0.120207	6.95873	3.13258	0.0873006	0.951909
ENSMUSG00000023938	NA	Aars2	-0.235743	3.29611	3.1314	0.0873576	0.951909
ENSMUSG00000072294	NA	Klf12	0.175139	5.18258	3.13063	0.0873945	0.951909
ENSMUSG00000020949	NA	Fkbp3	0.139856	4.27048	3.12833	0.087505	0.951909
ENSMUSG00000045087	NA	S1pr5	-0.411922	1.67506	3.13218	0.0876866	0.951909
ENSMUSG00000057229	NA	Dmac2	-0.157663	4.9521	3.1234	0.0877425	0.951909
ENSMUSG00000025060	NA	Slk	0.105539	5.51392	3.1233	0.0877471	0.951909
ENSMUSG00000036368	NA	Rmdn2	0.153274	5.94305	3.12243	0.0877894	0.951909
ENSMUSG00000076470	NA	Trbv13-3	1.68748	-3.09718	3.16617	0.087911	0.951909
ENSMUSG00000103291	NA	Gm38235	1.30914	-2.72995	3.11964	0.0879239	0.951909
ENSMUSG00000007837	NA	Prrg2	-0.152674	3.49196	3.11846	0.0879813	0.951909
ENSMUSG00000026414	NA	Tnnt2	1.24657	-0.81299	3.17628	0.0880457	0.951909
ENSMUSG00000021789	NA	Sftpa1	0.71038	1.49773	3.1809	0.0881265	0.951909
ENSMUSG00000020166	NA	Cnot2	0.1012	5.20416	3.1136	0.0882168	0.951909
ENSMUSG00000030782	NA	Tgfb1i1	0.474673	0.220806	3.11117	0.0883351	0.951909
ENSMUSG00000075528	NA	Aarsd1	-0.178023	3.88634	3.10984	0.0883998	0.951909
ENSMUSG00000024235	NA	Map3k8	-0.383025	0.761431	3.10853	0.0884632	0.951909
ENSMUSG00000024943	NA	Smc5	0.168534	4.60994	3.10807	0.0884856	0.951909
ENSMUSG00000033773	NA	Rpap2	-0.128775	3.61623	3.10742	0.0885176	0.951909
ENSMUSG00000025860	NA	Xiap	0.161308	7.09361	3.10689	0.0885434	0.951909
ENSMUSG00000028341	NA	Nr4a3	-1.26006	-1.4138	3.1513	0.0885548	0.951909
ENSMUSG00000035799	NA	Twist1	0.87089	-1.23513	3.1065	0.0885622	0.951909
ENSMUSG00000017167	NA	Cntnap1	-0.424397	0.513553	3.10583	0.0885951	0.951909
ENSMUSG00000006522	NA	Itih3	0.244191	9.7067	3.12101	0.0888199	0.951909
ENSMUSG00000033313	NA	Fbxl8	-0.416002	0.354574	3.10104	0.0888292	0.951909
ENSMUSG00000033671	NA	Cep350	0.125367	5.65711	3.10083	0.0888392	0.951909
ENSMUSG00000035451	NA	Foxa1	0.297662	3.77969	3.13517	0.0888856	0.951909
ENSMUSG00000020248	NA	Nfyb	0.179583	5.05578	3.09704	0.0890248	0.951909
ENSMUSG00000110136	NA	Gm45785	-0.303683	1.89879	3.09662	0.0890455	0.951909
ENSMUSG00000036528	NA	Ppfibp2	-0.242298	4.71053	3.1255	0.0890908	0.951909
ENSMUSG00000030187	NA	Klra2	-0.592735	0.514247	3.10831	0.0892233	0.951909
ENSMUSG00000044150	NA	Bclaf3	0.310102	1.56133	3.09241	0.0892525	0.951909
ENSMUSG00000045467	NA	Ttll13	0.466473	-0.277831	3.09089	0.0893275	0.951909
ENSMUSG00000021076	NA	Actr10	0.119921	5.32584	3.09077	0.0893332	0.951909
ENSMUSG00000040289	NA	Hey1	-0.575941	-1.15635	3.09063	0.08934	0.951909
ENSMUSG00000038587	NA	Akap12	0.365022	1.57175	3.08983	0.0893796	0.951909
ENSMUSG00000022636	NA	Alcam	0.190537	6.00206	3.09216	0.0893902	0.951909
ENSMUSG00000044496	NA	2510039O18Rik	-0.158303	3.81386	3.08789	0.0894752	0.951909
ENSMUSG00000060376	NA	Bckdha	-0.172434	6.87895	3.08738	0.0895006	0.951909
ENSMUSG00000029759	NA	Pon3	0.13478	6.50156	3.08572	0.0895822	0.951909
ENSMUSG00000001151	NA	Pcnt	-0.176664	3.41789	3.08555	0.0895906	0.951909
ENSMUSG00000001942	NA	Siae	0.128705	5.89489	3.08029	0.0898512	0.951909
ENSMUSG00000040021	NA	Lats1	0.118992	5.48128	3.07943	0.0898938	0.951909
ENSMUSG00000061461	NA	Smim20	-0.135817	4.2333	3.07868	0.0899312	0.951909
ENSMUSG00000027164	NA	Traf6	0.125884	4.70626	3.0758	0.0900743	0.951909
ENSMUSG00000090958	NA	Lrrc32	-0.248299	2.59846	3.07532	0.090098	0.951909
ENSMUSG00000005078	NA	Jkamp	0.113527	4.34361	3.07419	0.0901541	0.951909
ENSMUSG00000027248	NA	Pdia3	0.165574	8.82735	3.07299	0.0902141	0.951909
ENSMUSG00000040693	NA	Slco4c1	-1.61531	-2.97106	3.07222	0.0902523	0.951909
ENSMUSG00000032096	NA	Arcn1	0.103556	7.42174	3.06984	0.0903709	0.951909
ENSMUSG00000076569	NA	Igkv5-39	1.93678	-1.81894	3.13812	0.0903719	0.951909
ENSMUSG00000115979		Gm49410	-0.610262	-0.955126	3.06967	0.0903796	0.951909
ENSMUSG00000033955	NA	Tnks1bp1	-0.199075	5.3503	3.07681	0.0903921	0.951909
ENSMUSG00000049950	NA	Rpp38	-0.313621	1.45957	3.06916	0.0904051	0.951909
ENSMUSG00000020585	NA	Laptm4a	0.118473	7.48316	3.06904	0.0904108	0.951909
ENSMUSG00000006763	NA	Saal1	0.19379	2.301	3.06856	0.0904347	0.951909
ENSMUSG00000105632	NA	Gm43272	-2.20781	-3.02012	3.11312	0.0904538	0.951909
ENSMUSG00000108181	NA	C030015A19Rik	-0.323049	0.962569	3.06815	0.0904551	0.951909
ENSMUSG00000031781	NA	Ciapin1	-0.258756	4.36872	3.09892	0.0904834	0.951909
ENSMUSG00000031661	NA	Nkd1	-0.313941	1.83735	3.06718	0.0905037	0.951909
ENSMUSG00000041961	NA	Znrf3	-0.198974	4.03242	3.06641	0.0905421	0.951909
ENSMUSG00000025353	NA	Ormdl2	0.13184	5.17469	3.06558	0.0905837	0.951909
ENSMUSG00000022671		Mzt2	-0.188761	3.16763	3.06526	0.0905996	0.951909
ENSMUSG00000054474	NA	Thnsl2	-0.142331	5.58308	3.0637	0.0906777	0.951909
ENSMUSG00000052520	NA	Cyp2j5	0.148482	9.51572	3.06202	0.0907622	0.951909
ENSMUSG00000025138	NA	Sirt7	-0.198023	4.85965	3.065	0.0908149	0.951909
ENSMUSG00000024286	NA	Ccny	0.114922	6.40236	3.06074	0.0908266	0.951909
ENSMUSG00000107335	NA	Gm43372	1.03658	-2.38531	3.05912	0.0909075	0.951909
ENSMUSG00000005611	NA	Mrvi1	0.395266	0.808069	3.05837	0.0909453	0.951909
ENSMUSG00000030134	NA	Rasgef1a	-1.88991	-2.87783	3.05795	0.0909665	0.951909
ENSMUSG00000025340	NA	Rabgef1	0.186058	4.10113	3.05754	0.090987	0.951909
ENSMUSG00000020160	NA	Meis1	-0.308591	1.61634	3.05742	0.0909931	0.951909
ENSMUSG00000001323	NA	Srr	0.121054	6.91744	3.05728	0.0910002	0.951909
ENSMUSG00000030104	NA	Edem1	0.151343	7.75146	3.05403	0.0911638	0.951909
ENSMUSG00000041954	NA	Tnfrsf18	-1.57489	-2.74879	3.05164	0.0912843	0.951909
ENSMUSG00000093930	NA	Hmgcs1	0.656976	8.51116	3.14229	0.0912907	0.951909
ENSMUSG00000055926	NA	Gm14137	1.684	-2.72609	3.05049	0.0913427	0.951909
ENSMUSG00000034974	NA	Dapk3	-0.230782	2.5786	3.05031	0.0913516	0.951909
ENSMUSG00000042594	NA	Sh2b3	-0.17663	4.34396	3.05016	0.0913592	0.951909
ENSMUSG00000038541	NA	Srd5a2	0.337437	1.79947	3.0487	0.0914332	0.951909
ENSMUSG00000071203	NA	Naip5	-0.43556	0.887411	3.04857	0.0914398	0.951909
ENSMUSG00000114193	NA	Gm48139	1.72486	-2.89837	3.0477	0.0914838	0.951909
ENSMUSG00000061244	NA	Exoc5	0.141915	4.82689	3.04764	0.0914866	0.951909
ENSMUSG00000029528	NA	Pxn	-0.134474	4.9405	3.04518	0.0916113	0.951909
ENSMUSG00000025223	NA	Ldb1	-0.206146	4.51588	3.04917	0.0916213	0.951909
ENSMUSG00000026425	NA	Srgap2	0.158592	4.23748	3.04389	0.0916768	0.951909
ENSMUSG00000025963	NA	Mdh1b	-1.6245	-2.94712	3.04318	0.0917128	0.951909
ENSMUSG00000042524		Sun2	-0.215126	6.26568	3.06062	0.0917984	0.951909
ENSMUSG00000102151	NA	Gm37472	1.27492	-2.0684	3.04027	0.0918607	0.951909
ENSMUSG00000024608	NA	Rps14	-0.15439	6.72675	3.03919	0.0919153	0.951909
ENSMUSG00000014444	NA	Piezo1	-0.289358	1.51509	3.03733	0.09201	0.951909
ENSMUSG00000030322	NA	Mbd4	-0.502924	0.250114	3.03728	0.0920129	0.951909
ENSMUSG00000074826	NA	Gm10767	0.444801	-0.207772	3.03656	0.0920493	0.951909
ENSMUSG00000032245	NA	Cln6	-0.432839	1.98862	3.06316	0.0920999	0.951909
ENSMUSG00000029234	NA	Tmem165	0.146889	3.01508	3.03504	0.0921268	0.951909
ENSMUSG00000078922	NA	Tgtp1	-0.486482	1.37347	3.05801	0.092206	0.951909
ENSMUSG00000038224	NA	Serpinf2	0.186127	9.55344	3.03178	0.0922934	0.951909
ENSMUSG00000068742	NA	Cry2	-0.205269	5.46842	3.04312	0.0923141	0.951909
ENSMUSG00000104351	NA	Gm37125	-1.65803	-3.0453	3.05132	0.0923661	0.951909
ENSMUSG00000032556	NA	Bfsp2	-1.6611	-3.04472	3.3245	0.0923661	0.951909
ENSMUSG00000021922	NA	Itih4	0.168097	10.7968	3.02994	0.0923875	0.951909
ENSMUSG00000105761	NA	Gm43787	-1.89303	-3.01953	3.07374	0.0923963	0.951909
ENSMUSG00000028229	NA	Rmdn1	0.138048	4.49571	3.02933	0.0924187	0.951909
ENSMUSG00000020818	NA	Mfsd11	0.160208	3.66438	3.02931	0.0924199	0.951909
ENSMUSG00000036781	NA	Rps27l	0.135835	6.76837	3.02926	0.0924223	0.951909
ENSMUSG00000018697	NA	Aatf	-0.181892	3.5294	3.02841	0.0924658	0.951909
ENSMUSG00000030149	NA	Klrk1	-0.53819	-0.0847383	3.02675	0.0925511	0.951909
ENSMUSG00000035150	NA	Eif2s3x	0.110612	4.35031	3.0237	0.0927075	0.951909
ENSMUSG00000036672	NA	Cenpt	-0.467647	0.528409	3.02333	0.0927264	0.951909
ENSMUSG00000021620	NA	Acot12	0.146923	7.34539	3.02301	0.0927428	0.951909
ENSMUSG00000037010	NA	Apln	1.68372	-2.81098	3.02255	0.0927665	0.951909
ENSMUSG00000012428	NA	Steap4	0.254741	6.91517	3.0612	0.0928365	0.951909
ENSMUSG00000038831	NA	Ralgps1	0.311511	2.8332	3.02862	0.0930536	0.951909
ENSMUSG00000063558	NA	Aox1	0.175564	7.05565	3.01631	0.0930883	0.951909
ENSMUSG00000021893	NA	Capn7	0.12398	5.43436	3.01624	0.0930917	0.951909
ENSMUSG00000048218		Amigo2	-0.25732	3.22989	3.01827	0.0931734	0.951909
ENSMUSG00000026623	NA	Lpgat1	0.223121	7.90746	3.03124	0.0931803	0.951909
ENSMUSG00000029249	NA	Rest	0.151035	4.34882	3.01247	0.0932865	0.951909
ENSMUSG00000004263	NA	Atn1	-0.176288	3.67256	3.01079	0.0933736	0.951909
ENSMUSG00000022780		Meltf	-1.62655	-2.94755	3.05368	0.0934043	0.951909
ENSMUSG00000039850	NA	Endov	-0.221243	2.32681	3.00946	0.0934424	0.951909
ENSMUSG00000030850	NA	Ate1	0.130826	5.14843	3.00892	0.0934703	0.951909
ENSMUSG00000015854		Cd5l	-0.372933	5.48016	3.08513	0.0934751	0.951909
ENSMUSG00000041471	NA	Shld2	0.396398	5.80567	3.08711	0.0935158	0.951909
ENSMUSG00000034810	NA	Scn7a	0.97607	-0.774513	3.03676	0.0935343	0.951909
ENSMUSG00000079071	NA	Slc28a2b	1.90478	-2.97122	3.0076	0.0935389	0.951909
ENSMUSG00000068457	NA	Uty	1.80185	3.24837	4.59106	0.0935461	0.951909
ENSMUSG00000032313	NA	Tmem266	-0.439713	0.362871	3.0063	0.0936062	0.951909
ENSMUSG00000014846	NA	Tppp3	1.05213	-2.18023	3.00381	0.0937361	0.951909
ENSMUSG00000029559	NA	2210016L21Rik	-0.23486	2.45555	3.00344	0.0937552	0.951909
ENSMUSG00000026426	NA	Arl8a	-0.161337	3.46873	3.00305	0.0937752	0.951909
ENSMUSG00000028273		Pdlim5	0.114677	6.17648	3.00204	0.0938281	0.951909
ENSMUSG00000020859	NA	Spag9	0.129268	6.79885	3.00193	0.0938339	0.951909
ENSMUSG00000034951	NA	Cog7	0.120877	4.39794	3.00151	0.0938555	0.951909
ENSMUSG00000035890	NA	Rnf126	-0.244538	2.73623	3.00061	0.0939024	0.951909
ENSMUSG00000037400	NA	Atp11b	0.154844	5.90156	3.00042	0.0939125	0.951909
ENSMUSG00000045128	NA	Rpl18a	-0.165439	6.39529	2.99326	0.0942868	0.951909
ENSMUSG00000102960	NA	Gm37943	1.68368	-2.92231	2.99179	0.0943639	0.951909
ENSMUSG00000036168	NA	Ccdc38	0.690686	-0.836372	2.991	0.094405	0.951909
ENSMUSG00000000538	NA	Tom1l2	-0.164446	5.11789	2.991	0.0944053	0.951909
ENSMUSG00000022199	NA	Slc22a17	-0.478187	-0.850808	2.99069	0.0944214	0.951909
ENSMUSG00000030359	NA	Pzp	0.160983	12.6282	2.98978	0.0944693	0.951909
ENSMUSG00000043419	NA	Rnf227	-0.639856	-0.910878	2.98957	0.0944803	0.951909
ENSMUSG00000028676	NA	Srsf10	0.149819	4.839	2.98839	0.0945425	0.951909
ENSMUSG00000029860	NA	Zyx	-0.359497	4.69327	3.05811	0.0945903	0.951909
ENSMUSG00000024978	NA	Gpam	0.243083	7.8406	3.01557	0.0946087	0.951909
ENSMUSG00000034220	NA	Gpc1	-0.65392	2.16491	3.05627	0.0946601	0.951909
ENSMUSG00000006215	NA	Zbtb17	-0.26981	2.38457	2.98573	0.0946821	0.951909
ENSMUSG00000071648	NA	Rom1	0.324863	0.631426	2.98566	0.0946857	0.951909
ENSMUSG00000057110	NA	Cntrl	-0.203727	4.92356	2.99454	0.0947142	0.951909
ENSMUSG00000025893	NA	Kbtbd3	-0.259146	1.33734	2.98494	0.0947235	0.951909
ENSMUSG00000036306	NA	Lzts1	-0.733355	-1.38901	2.98342	0.0948039	0.951909
ENSMUSG00000022383		Ppara	0.252099	6.91121	3.02187	0.0948151	0.951909
ENSMUSG00000027327	NA	1700037H04Rik	-0.326682	1.23733	2.98204	0.0948764	0.951909
ENSMUSG00000011096	NA	Akt1s1	-0.152202	3.8842	2.98101	0.0949308	0.951909
ENSMUSG00000015852		Fcrls	1.53287	-2.75153	2.98035	0.0949657	0.951909
ENSMUSG00000047084	NA	Ngrn	-0.169211	3.66314	2.97923	0.095025	0.951909
ENSMUSG00000042595	NA	Fam199x	0.177925	3.53367	2.97845	0.0950663	0.951909
ENSMUSG00000024136	NA	Dnase1l2	0.451266	-0.0999652	2.9783	0.0950744	0.951909
ENSMUSG00000020175	NA	Rab36	0.467656	-0.761427	2.97709	0.0951381	0.951909
ENSMUSG00000024614	NA	Tmx3	0.174288	4.74296	2.97705	0.0951402	0.951909
ENSMUSG00000027115	NA	Kif18a	-0.526185	-0.522119	2.9754	0.0952277	0.951909
ENSMUSG00000040536	NA	Necab1	0.189801	5.82831	2.97758	0.0952849	0.951909
ENSMUSG00000028967	NA	Errfi1	0.19572	10.7778	2.97251	0.0953808	0.951909
ENSMUSG00000022673		Mcm4	-0.245634	2.05403	2.97128	0.0954465	0.951909
ENSMUSG00000032575	NA	Manf	0.370613	5.93097	3.04591	0.0954547	0.951909
ENSMUSG00000089715		Cbx6	-0.261946	2.31195	2.96875	0.0955809	0.951909
ENSMUSG00000106497	NA	Gm43195	1.20337	-2.46722	3.13651	0.0956634	0.951909
ENSMUSG00000030806	NA	Stx1b	0.49366	2.00353	3.00728	0.0957026	0.951909
ENSMUSG00000073409	NA	H2-Q6	-0.267646	4.51158	3.00597	0.0957415	0.951909
ENSMUSG00000035041	NA	Creb3l3	-0.146925	7.72465	2.96528	0.0957658	0.951909
ENSMUSG00000013707		Tnfaip8l2	-0.565517	-1.00777	2.9587	0.0961173	0.951909
ENSMUSG00000019082	NA	Slc25a22	-0.191341	7.21859	2.95827	0.0962664	0.951909
ENSMUSG00000058099		Nfam1	-0.369027	1.51444	2.95372	0.0963842	0.951909
ENSMUSG00000039720	NA	Got1l1	1.81716	-2.97063	2.99231	0.0965675	0.951909
ENSMUSG00000019054	NA	Fis1	-0.128429	5.05924	2.94934	0.0966201	0.951909
ENSMUSG00000049866	NA	Arl4c	-0.381666	0.379505	2.94818	0.0966828	0.951909
ENSMUSG00000015755	NA	Tab2	0.202471	6.05858	2.96103	0.096683	0.951909
ENSMUSG00000025040	NA	Fundc1	0.175141	2.85881	2.94607	0.0967963	0.951909
ENSMUSG00000021814	NA	Anxa7	0.119291	6.71988	2.94551	0.0968265	0.951909
ENSMUSG00000048163	NA	Selplg	-0.51984	0.0331913	2.945	0.0968539	0.951909
ENSMUSG00000021124	NA	Vti1b	0.119857	5.09472	2.9439	0.0969134	0.951909
ENSMUSG00000038084		Opa1	0.125245	6.75359	2.94316	0.0969535	0.951909
ENSMUSG00000010154	NA	Spire2	1.6944	-2.99564	2.94067	0.0970881	0.951909
ENSMUSG00000061650	NA	Med9	-0.228397	2.10449	2.94028	0.0971095	0.951909
ENSMUSG00000112391	NA	Gm48230	1.24779	-2.50557	2.93944	0.0971548	0.951909
ENSMUSG00000113045	NA	Gm48621	1.26374	-2.55596	2.93922	0.0971671	0.951909
ENSMUSG00000115624	NA	Gm49204	0.475618	0.239117	2.93814	0.0972256	0.951909
ENSMUSG00000002835	NA	Chaf1a	-0.421883	0.687696	2.93673	0.0973019	0.951909
ENSMUSG00000063434	NA	Sorcs3	-1.37377	-2.77005	2.93261	0.0975262	0.951909
ENSMUSG00000070985	NA	Acnat1	0.295785	5.16189	2.98794	0.0975296	0.951909
ENSMUSG00000079012	NA	Serpina3m	0.219948	9.26666	2.94263	0.0975625	0.951909
ENSMUSG00000000682	NA	Cd52	-0.377813	1.43699	2.9312	0.0976027	0.951909
ENSMUSG00000051716	NA	Apon	0.166743	8.19197	2.93003	0.0976667	0.951909
ENSMUSG00000076939		Iglv3	-1.47294	-2.87953	2.92956	0.0976922	0.951909
ENSMUSG00000045980	NA	Tmem104	-0.218931	2.99698	2.92919	0.0977123	0.951909
ENSMUSG00000005045	NA	Chd5	1.69488	-3.04524	2.92871	0.0977388	0.951909
ENSMUSG00000021832	NA	Psmc6	0.136218	6.55975	2.92796	0.0977797	0.951909
ENSMUSG00000022875		Kng1	0.123652	11.2444	2.92735	0.0978131	0.951909
ENSMUSG00000031109	NA	Enox2	0.141267	3.83735	2.92618	0.0978769	0.951909
ENSMUSG00000110332	NA	Gm19935	1.19948	-2.79102	2.9252	0.0979304	0.951909
ENSMUSG00000021737	NA	Psmd6	0.125107	5.98386	2.92516	0.0979326	0.951909
ENSMUSG00000034412	NA	Tbc1d10a	-0.289624	3.36201	2.94587	0.0979788	0.951909
ENSMUSG00000039031	NA	Arhgap18	0.180934	3.84107	2.92423	0.0979837	0.951909
ENSMUSG00000022818		Cyp2ab1	-1.32385	-2.78917	2.9238	0.0980074	0.951909
ENSMUSG00000051695	NA	Pcbp1	-0.105229	6.42082	2.92342	0.0980281	0.951909
ENSMUSG00000078570	NA	1110065P20Rik	-0.202127	2.51585	2.92309	0.098046	0.951909
ENSMUSG00000040990	NA	Sh3kbp1	-0.341939	0.374542	2.92167	0.0981242	0.951909
ENSMUSG00000028845	NA	Tekt2	1.09037	-2.22018	2.92155	0.0981303	0.951909
ENSMUSG00000064326	NA	Siva1	-0.406144	0.583736	2.92139	0.0981393	0.951909
ENSMUSG00000009551	NA	6330409D20Rik	-1.78146	-3.12287	3.01921	0.0982763	0.951909
ENSMUSG00000108689		Gm45354	-1.78606	-3.09637	2.96654	0.0982763	0.951909
ENSMUSG00000032514	NA	Ttc21a	-1.78908	-3.12233	3.00366	0.0982763	0.951909
ENSMUSG00000061479	NA	Snrpa	-0.266939	2.90584	2.91888	0.098277	0.951909
ENSMUSG00000040721	NA	Zfhx2	-0.271461	2.79983	2.91759	0.0983477	0.951909
ENSMUSG00000038965		Ube2l3	0.107817	5.87442	2.91703	0.0983785	0.951909
ENSMUSG00000034021	NA	Pds5b	0.120688	4.67714	2.91501	0.09849	0.951909
ENSMUSG00000043153	NA	Crppa	0.211897	1.80372	2.91393	0.0985494	0.951909
ENSMUSG00000061079	NA	Zfp143	-0.193112	2.94489	2.9139	0.0985508	0.951909
ENSMUSG00000051890	NA	Klhdc1	0.592878	-1.3339	2.91321	0.0985893	0.951909
ENSMUSG00000003068	NA	Stk11	-0.136296	5.36291	2.9124	0.0986336	0.951909
ENSMUSG00000037938	NA	Chchd5	-0.207423	2.68038	2.91214	0.0986481	0.951909
ENSMUSG00000074259	NA	Gramd2	-1.87472	-2.92256	2.91166	0.0986745	0.951909
ENSMUSG00000048897	NA	Zfp710	-0.215367	2.82623	2.91145	0.0986862	0.951909
ENSMUSG00000021504	NA	B4galt7	-0.212904	2.81949	2.91137	0.0986907	0.951909
ENSMUSG00000028539	NA	Artn	-1.7832	-3.12245	2.95197	0.0987145	0.951909
ENSMUSG00000036103	NA	Colec12	0.150723	5.82923	2.91043	0.0987426	0.951909
ENSMUSG00000022571		Pycrl	-0.169983	3.72713	2.91021	0.0987546	0.951909
ENSMUSG00000022272	NA	Myo10	-0.208986	4.76875	2.92212	0.098803	0.951909
ENSMUSG00000058454	NA	Dhcr7	0.365126	6.6817	2.98127	0.0988108	0.951909
ENSMUSG00000022369	NA	Mtbp	-0.293175	0.916325	2.90859	0.0988441	0.951909
ENSMUSG00000107881	NA	Gm44250	0.157706	6.81827	2.90805	0.0988738	0.951909
ENSMUSG00000038354		Ankrd35	-1.43259	-2.46871	2.90774	0.0988911	0.951909
ENSMUSG00000006411	NA	Nectin4	0.591582	-1.67065	2.9071	0.0989267	0.951909
ENSMUSG00000075551	NA	Cyp3a41a	-0.586447	5.99484	3.0854	0.0989626	0.951909
ENSMUSG00000062647	NA	Rpl7a	-0.123959	7.72955	2.90454	0.0990685	0.951909
ENSMUSG00000015733	NA	Capza2	0.126492	6.34589	2.90425	0.0990843	0.951909
ENSMUSG00000034648	NA	Lrrn1	-1.44177	-2.57258	2.90404	0.099096	0.951909
ENSMUSG00000015542	NA	Nat9	-0.200059	4.00504	2.90395	0.0991009	0.951909
ENSMUSG00000031995	NA	St14	-0.530822	-0.829908	2.90352	0.0991247	0.951909
ENSMUSG00000046245	NA	Pilra	-0.458798	0.973946	2.90592	0.0991851	0.951909
ENSMUSG00000026471	NA	Mr1	0.263152	2.95206	2.90063	0.0992857	0.951909
ENSMUSG00000012848	NA	Rps5	-0.141293	6.68986	2.90052	0.0992915	0.951909
ENSMUSG00000068749		Psma5	0.135868	5.488	2.89931	0.0993587	0.951909
ENSMUSG00000056999	NA	Ide	0.103806	6.65435	2.8989	0.0993817	0.951909
ENSMUSG00000031495	NA	Cd209d	-1.67109	-3.0706	2.93817	0.0994615	0.951909
ENSMUSG00000039768	NA	Dnajc11	-0.14971	5.44366	2.89728	0.0994717	0.951909
ENSMUSG00000009828	NA	Cilk1	0.266536	3.95525	2.91965	0.0997107	0.951909
ENSMUSG00000055413	NA	H2-Q5	-0.396821	0.930067	2.89088	0.0998289	0.951909
ENSMUSG00000033703	NA	Fcsk	-0.203303	2.5956	2.88929	0.099918	0.951909
ENSMUSG00000078179	NA	Rnf148	-1.66282	-3.04594	2.88805	0.0999876	0.951909
ENSMUSG00000021497	NA	Txndc15	0.134373	6.10837	2.88569	0.10012	0.951909
ENSMUSG00000022687	NA	Boc	0.693244	-1.40245	2.8841	0.100209	0.951909
ENSMUSG00000027217	NA	Tspan18	0.678303	0.343295	2.91142	0.100218	0.951909
ENSMUSG00000025041	NA	Nt5c2	0.18687	4.35279	2.87982	0.10045	0.951909
ENSMUSG00000022816		Fstl1	0.272074	2.61429	2.87819	0.100542	0.951909
ENSMUSG00000014470	NA	Rnf166	-0.176482	2.53739	2.87752	0.10058	0.951909
ENSMUSG00000035247	NA	Hectd1	0.132992	7.83734	2.87749	0.100581	0.951909
ENSMUSG00000034863	NA	Ano8	-0.330225	1.13932	2.87708	0.100604	0.951909
ENSMUSG00000016206	NA	H2-M3	-0.272099	0.984214	2.87524	0.100708	0.951909
ENSMUSG00000034560	NA	Washc4	0.144556	4.84317	2.87322	0.100822	0.951909
ENSMUSG00000072664	NA	Ugt3a1	0.178217	6.27817	2.87176	0.100905	0.951909
ENSMUSG00000024114	NA	Prss41	1.70241	-2.97202	2.86793	0.101122	0.951909
ENSMUSG00000096833	NA	Igkv4-55	-1.60067	-2.8138	2.90779	0.10113	0.951909
ENSMUSG00000027656	NA	Ccn5	-1.02285	-1.86855	2.86743	0.10115	0.951909
ENSMUSG00000076498	NA	Trbc2	-0.63892	-0.903196	2.86644	0.101207	0.951909
ENSMUSG00000030551	NA	Nr2f2	-0.203421	4.93604	2.87779	0.101235	0.951909
ENSMUSG00000028354	NA	Fmn2	0.790872	-0.236265	2.8659	0.101237	0.951909
ENSMUSG00000019303	NA	Psmc3ip	-0.814609	-1.76967	2.86491	0.101294	0.951909
ENSMUSG00000030858	NA	Fam24b	1.70633	-2.87698	2.86442	0.101322	0.951909
ENSMUSG00000020312	NA	Shc2	-1.0032	-2.22189	2.86195	0.101462	0.951909
ENSMUSG00000028419	NA	Chmp5	0.113464	5.74359	2.85981	0.101585	0.951909
ENSMUSG00000027562	NA	Car2	-0.193005	2.62446	2.85959	0.101597	0.951909
ENSMUSG00000044573	NA	Acp1	0.117098	5.18099	2.85869	0.101648	0.951909
ENSMUSG00000001131	NA	Timp1	0.932633	-2.11123	2.85752	0.101715	0.951909
ENSMUSG00000046991	NA	Wdr27	0.567698	-1.07459	2.85687	0.101752	0.951909
ENSMUSG00000029016	NA	Clcn6	0.31366	2.2235	2.85594	0.101805	0.951909
ENSMUSG00000064177	NA	Ghrl	1.71549	-2.89901	2.85486	0.101867	0.951909
ENSMUSG00000031792	NA	Usb1	-0.163876	2.98674	2.85452	0.101886	0.951909
ENSMUSG00000004961	NA	Syt5	-1.87649	-2.99704	2.85104	0.102086	0.951909
ENSMUSG00000029217	NA	Tec	0.194585	4.38606	2.85037	0.102125	0.951909
ENSMUSG00000032320	NA	Rcn2	0.158433	2.71079	2.84919	0.102192	0.951909
ENSMUSG00000002015	NA	Bcap31	0.117344	6.9217	2.84852	0.102231	0.951909
ENSMUSG00000020482	NA	Ccdc117	0.181728	4.71341	2.84738	0.102297	0.951909
ENSMUSG00000020642	NA	Rnf144a	0.491962	1.66547	2.88067	0.102315	0.951909
ENSMUSG00000054520	NA	Sh3bp2	-0.176253	4.30009	2.84694	0.102322	0.951909
ENSMUSG00000031068	NA	Glrx3	0.124738	5.63914	2.84629	0.102359	0.951909
ENSMUSG00000015452	NA	Ager	1.18144	-2.2498	2.84548	0.102406	0.951909
ENSMUSG00000044033	NA	Ccdc141	0.221101	4.20756	2.85712	0.102444	0.951909
ENSMUSG00000113917	NA	Gm48382	-1.63028	-2.7474	2.84295	0.102552	0.951909
ENSMUSG00000031428	NA	Zcchc18	-1.64307	-2.81313	2.84231	0.102588	0.951909
ENSMUSG00000032224	NA	Fam81a	0.410327	1.28784	2.84061	0.102687	0.951909
ENSMUSG00000019762	NA	Iyd	0.113673	6.54286	2.83943	0.102755	0.951909
ENSMUSG00000026502	NA	Desi2	0.233984	4.5429	2.86078	0.102893	0.951909
ENSMUSG00000054008	NA	Ndst1	0.131216	7.40756	2.83603	0.102952	0.951909
ENSMUSG00000070873	NA	Lilra5	-0.468408	1.21041	2.85053	0.102985	0.951909
ENSMUSG00000032334	NA	Loxl1	0.579009	-0.21769	2.83506	0.103008	0.951909
ENSMUSG00000094006	NA	Igkv4-59	-1.66478	-3.09611	2.87315	0.103071	0.951909
ENSMUSG00000030216	NA	Wbp11	-0.123239	4.81633	2.83308	0.103123	0.951909
ENSMUSG00000002881	NA	Nab1	0.134144	6.42484	2.8326	0.10315	0.951909
ENSMUSG00000031683	NA	Lsm6	0.152724	4.70787	2.83227	0.10317	0.951909
ENSMUSG00000025917	NA	Cops5	0.113563	5.97851	2.83073	0.103259	0.951909
ENSMUSG00000044361		BC024139	-0.215641	2.97064	2.82962	0.103324	0.951909
ENSMUSG00000028549	NA	Itgb3bp	0.258498	1.28023	2.82941	0.103336	0.951909
ENSMUSG00000032525	NA	Nktr	0.142686	6.28883	2.82834	0.103398	0.951909
ENSMUSG00000047746		Fbxo40	0.730874	-0.989654	2.8258	0.103546	0.951909
ENSMUSG00000116376		Tmem249	1.80211	-3.09614	2.86445	0.103566	0.951909
ENSMUSG00000039285	NA	Azi2	0.115455	5.57261	2.8251	0.103587	0.951909
ENSMUSG00000022261	NA	Sdc2	0.125527	7.84696	2.82481	0.103604	0.951909
ENSMUSG00000046207	NA	Pik3r6	-0.530174	-0.490133	2.82246	0.103742	0.951909
ENSMUSG00000025650	NA	Col7a1	0.983613	-1.99535	2.82022	0.103872	0.951909
ENSMUSG00000070704	NA	Ugt2b36	0.168505	9.85876	2.8197	0.103903	0.951909
ENSMUSG00000058794		Nfe2	0.822455	-0.643052	2.83614	0.103915	0.951909
ENSMUSG00000047497	NA	Adamts12	0.616349	-0.838992	2.81822	0.10399	0.951909
ENSMUSG00000036687	NA	Tmem184a	-0.175185	3.63678	2.81639	0.104097	0.951909
ENSMUSG00000037656	NA	Slc20a2	-0.110132	5.65766	2.81541	0.104154	0.951909
ENSMUSG00000002804	NA	Nudt14	-0.223301	2.39342	2.81528	0.104162	0.951909
ENSMUSG00000043807	NA	Ly6g5b	-0.736664	-1.75826	2.81526	0.104163	0.951909
ENSMUSG00000016528	NA	Mapkapk2	-0.132828	5.70784	2.8152	0.104167	0.951909
ENSMUSG00000038860	NA	Garnl3	-0.671572	-1.7062	2.81154	0.104382	0.951909
ENSMUSG00000043140		Tmem186	-0.157094	3.59108	2.81084	0.104423	0.951909
ENSMUSG00000103497	NA	Gm37407	1.81388	-3.0953	2.84849	0.10448	0.951909
ENSMUSG00000006587	NA	Snai3	-0.951096	-1.81394	2.80981	0.104484	0.951909
ENSMUSG00000056153	NA	Socs6	0.148283	3.57226	2.80894	0.104535	0.951909
ENSMUSG00000024548	NA	Setbp1	0.355816	-0.118316	2.80809	0.104586	0.951909
ENSMUSG00000061577	NA	Adgrg5	-0.941742	-2.12658	2.8069	0.104656	0.951909
ENSMUSG00000024073	NA	Birc6	0.105568	6.88342	2.80565	0.104729	0.951909
ENSMUSG00000018425	NA	Dhx40	0.131657	5.53429	2.80487	0.104776	0.951909
ENSMUSG00000030031	NA	Kbtbd8	0.40026	1.07663	2.8046	0.104792	0.951909
ENSMUSG00000030733	NA	Sh2b1	-0.123909	4.86113	2.80349	0.104857	0.951909
ENSMUSG00000023186	NA	Vwa5a	0.127121	5.13516	2.80043	0.105038	0.951909
ENSMUSG00000116707	NA	Gm49590	-1.68447	-3.07061	2.80021	0.105051	0.951909
ENSMUSG00000018659	NA	Pnpo	0.123587	7.41074	2.79958	0.105089	0.951909
ENSMUSG00000041530	NA	Ago1	0.122531	5.26797	2.7991	0.105117	0.951909
ENSMUSG00000021638	NA	Ocln	0.235113	4.60657	2.82202	0.105293	0.951909
ENSMUSG00000055053	NA	Nfic	-0.160297	6.00595	2.79507	0.105357	0.951909
ENSMUSG00000027907		S100a11	0.225273	1.33909	2.79391	0.105426	0.951909
ENSMUSG00000019179	NA	Mdh2	-0.138859	6.96343	2.79301	0.10548	0.951909
ENSMUSG00000039634	NA	Zfp189	0.19475	2.94938	2.79176	0.105554	0.951909
ENSMUSG00000072889	NA	Nfxl1	0.200691	3.90888	2.79168	0.105559	0.951909
ENSMUSG00000024319	NA	Vps52	-0.169629	3.99745	2.79068	0.105618	0.951909
ENSMUSG00000003534	NA	Ddr1	-0.393379	0.272187	2.78849	0.105749	0.951909
ENSMUSG00000038894	NA	Irs2	-0.478617	5.24538	2.8637	0.105763	0.951909
ENSMUSG00000040945	NA	Rcc2	-0.18912	4.11877	2.78756	0.105805	0.951909
ENSMUSG00000063362	NA	Alg11	0.138663	5.39039	2.7864	0.105874	0.951909
ENSMUSG00000002428	NA	Hltf	0.164747	3.94706	2.78515	0.105949	0.951909
ENSMUSG00000040640	NA	Erc2	-0.194137	2.81941	2.78409	0.106013	0.951909
ENSMUSG00000042784		Muc1	-0.484979	-0.18223	2.78366	0.106038	0.951909
ENSMUSG00000051730	NA	Mettl5	0.164511	3.51378	2.78331	0.106059	0.951909
ENSMUSG00000037070	NA	Rbmxl1	-0.240022	2.0728	2.78321	0.106065	0.951909
ENSMUSG00000032235	NA	Ice2	0.13384	3.85436	2.78311	0.106071	0.951909
ENSMUSG00000038011	NA	Dnah10	-1.78607	-3.12223	2.81938	0.106172	0.951909
ENSMUSG00000046861	NA	Hectd3	-0.105795	5.81718	2.78132	0.106179	0.951909
ENSMUSG00000021536	NA	Adcy2	0.769654	-1.71274	2.78097	0.106199	0.951909
ENSMUSG00000015291	NA	Gdi1	0.109353	6.14577	2.77969	0.106277	0.951909
ENSMUSG00000047632	NA	Fgfbp3	-0.895908	-1.99227	2.77943	0.106292	0.951909
ENSMUSG00000010755	NA	Cars	0.233566	4.6187	2.80243	0.106396	0.951909
ENSMUSG00000038618	NA	Rassf7	-0.188797	3.52971	2.77675	0.106453	0.951909
ENSMUSG00000036887	NA	C1qa	-0.368213	3.55517	2.82722	0.106572	0.951909
ENSMUSG00000004612	NA	Nkg7	-0.59717	-1.16751	2.77192	0.106745	0.951909
ENSMUSG00000074182		Znhit6	0.203737	2.88626	2.77069	0.106819	0.951909
ENSMUSG00000116016	NA	Gm49496	0.149133	3.91673	2.77062	0.106824	0.951909
ENSMUSG00000068739		Sars	-0.121704	5.21276	2.77061	0.106824	0.951909
ENSMUSG00000022178	NA	Ajuba	-0.267543	2.54267	2.77043	0.106835	0.951909
ENSMUSG00000026946	NA	Nmi	0.150327	4.31763	2.77024	0.106846	0.951909
ENSMUSG00000047875	NA	Gpr157	0.204525	2.08537	2.76876	0.106936	0.951909
ENSMUSG00000038344	NA	Txlng	0.131166	4.91131	2.76824	0.106968	0.951909
ENSMUSG00000042870	NA	Tom1	-0.260576	2.03509	2.76764	0.107004	0.951909
ENSMUSG00000096632	NA	Igkv9-124	-1.67263	-3.07063	2.76733	0.107022	0.951909
ENSMUSG00000024030	NA	Abcg1	-0.287168	1.91784	2.76644	0.107076	0.951909
ENSMUSG00000059772	NA	Slx1b	-0.205833	2.74981	2.7658	0.107115	0.951909
ENSMUSG00000050552	NA	Lamtor4	-0.15555	4.55777	2.76503	0.107162	0.951909
ENSMUSG00000058207	NA	Serpina3k	0.237878	13.7329	2.77242	0.107185	0.951909
ENSMUSG00000059555	NA	Tor4a	-0.272021	1.7819	2.76387	0.107232	0.951909
ENSMUSG00000050860	NA	Phospho1	0.609889	1.83534	2.8105	0.107248	0.951909
ENSMUSG00000036526	NA	Card11	-0.986186	-1.81562	2.76269	0.107304	0.951909
ENSMUSG00000106706	NA	C530043K16Rik	1.39656	-2.81048	2.76259	0.10731	0.951909
ENSMUSG00000021711	NA	Trappc13	0.124571	4.8348	2.76108	0.107402	0.951909
ENSMUSG00000106680	NA	Gm43852	-1.03151	-2.37067	2.76095	0.10741	0.951909
ENSMUSG00000014426	NA	Map3k4	-0.168093	4.09901	2.76041	0.107443	0.951909
ENSMUSG00000038179	NA	Slamf7	-0.603701	-0.990553	2.75862	0.107552	0.951909
ENSMUSG00000026709	NA	Dars2	0.122568	4.48203	2.75793	0.107594	0.951909
ENSMUSG00000025226	NA	Fbxl15	0.388245	0.409373	2.75751	0.10762	0.951909
ENSMUSG00000002578	NA	Ikzf4	-0.500509	0.236844	2.75478	0.107786	0.951909
ENSMUSG00000104528		Gm43314	-0.501972	5.26297	2.82937	0.107791	0.951909
ENSMUSG00000026276	NA	Septin2	0.111426	6.31626	2.75438	0.10781	0.951909
ENSMUSG00000040829	NA	Zmynd15	-0.376774	1.14651	2.75428	0.107817	0.951909
ENSMUSG00000111605	NA	4632418H02Rik	0.897978	-2.03226	2.75386	0.107842	0.951909
ENSMUSG00000072969	NA	Armcx5	0.282429	1.62128	2.75242	0.107931	0.951909
ENSMUSG00000067336	NA	Bmpr2	0.148283	5.76082	2.75239	0.107932	0.951909
ENSMUSG00000025933	NA	Tmem14a	0.235639	2.02052	2.75156	0.107983	0.951909
ENSMUSG00000059456	NA	Ptk2b	-0.116243	5.47834	2.75134	0.107997	0.951909
ENSMUSG00000034855	NA	Cxcl10	-0.426143	1.16705	2.75558	0.108005	0.951909
ENSMUSG00000042644	NA	Itpr3	-0.352277	0.386429	2.75075	0.108033	0.951909
ENSMUSG00000026094	NA	Stk17b	-0.227229	2.47762	2.74984	0.108088	0.951909
ENSMUSG00000001128	NA	Cfp	-0.323645	3.17128	2.78041	0.108138	0.951909
ENSMUSG00000097239	NA	Gm27029	-0.169611	3.87969	2.74818	0.10819	0.951909
ENSMUSG00000045752	NA	Tssc4	-0.201781	2.44271	2.74566	0.108345	0.951909
ENSMUSG00000024028	NA	Tff2	1.19867	-2.42034	2.74553	0.108353	0.951909
ENSMUSG00000038279	NA	Nop2	-0.253487	3.77507	2.76295	0.108356	0.951909
ENSMUSG00000024013	NA	Fgd2	-0.444073	0.415446	2.74498	0.108387	0.951909
ENSMUSG00000071711		Mpst	-0.164112	5.06714	2.74487	0.108394	0.951909
ENSMUSG00000107120	NA	Gm43059	-0.534858	-1.20822	2.76909	0.108425	0.951909
ENSMUSG00000035126	NA	Wdr78	-0.410689	-0.343257	2.74425	0.108432	0.951909
ENSMUSG00000039783	NA	Kmo	0.126544	8.61616	2.74422	0.108433	0.951909
ENSMUSG00000028318	NA	Polr1e	-0.262994	1.9535	2.74375	0.108462	0.951909
ENSMUSG00000106772	NA	Gm43794	-1.7799	-3.09561	2.78075	0.108467	0.951909
ENSMUSG00000036022	NA	Fam122b	0.259346	1.68461	2.74023	0.108679	0.951909
ENSMUSG00000053358	NA	Gm9905	0.624398	-1.03913	2.73993	0.108698	0.951909
ENSMUSG00000030802	NA	Bckdk	-0.181716	2.95055	2.73947	0.108726	0.951909
ENSMUSG00000027893		Ahcyl1	0.100819	7.06217	2.73857	0.108782	0.951909
ENSMUSG00000022201	NA	Zfr	0.124147	5.74087	2.73825	0.108802	0.951909
ENSMUSG00000079227	NA	Ccr5	-0.393939	1.80699	2.75145	0.10882	0.951909
ENSMUSG00000040423	NA	Rc3h1	0.164518	5.52985	2.73776	0.108832	0.951909
ENSMUSG00000050471	NA	Fam118b	-0.235434	2.38528	2.73721	0.108866	0.951909
ENSMUSG00000027261	NA	Hao1	0.16759	8.10983	2.7365	0.108909	0.951909
ENSMUSG00000023755		Rhebl1	-0.483437	-0.426201	2.7362	0.108928	0.951909
ENSMUSG00000035929	NA	H2-Q4	-0.16394	4.59424	2.73553	0.10897	0.951909
ENSMUSG00000029053	NA	Prkcz	-0.167348	3.93527	2.73464	0.109024	0.951909
ENSMUSG00000068663		Clec16a	0.131674	4.32344	2.734	0.109064	0.951909
ENSMUSG00000043384	NA	Gprasp1	0.168877	3.41104	2.73288	0.109134	0.951909
ENSMUSG00000093896	NA	Ighv1-76	-1.6388	-2.9954	2.76936	0.109154	0.951909
ENSMUSG00000036896	NA	C1qc	-0.372894	3.64606	2.78688	0.109155	0.951909
ENSMUSG00000033898	NA	Cfhr2	0.158806	9.13559	2.73241	0.109163	0.951909
ENSMUSG00000015335	NA	Zdhhc12	-0.223675	2.50389	2.73214	0.10918	0.951909
ENSMUSG00000103614	NA	Gm37949	-1.67492	-3.0205	2.73159	0.109213	0.951909
ENSMUSG00000020827	NA	Mink1	-0.140885	5.30322	2.7314	0.109225	0.951909
ENSMUSG00000063594	NA	Gng8	1.44455	-2.66884	2.73042	0.109286	0.951909
ENSMUSG00000073295	NA	Nudt11	1.1029	-2.14932	2.73003	0.10931	0.951909
ENSMUSG00000026579	NA	F5	0.123669	9.58457	2.72947	0.109345	0.951909
ENSMUSG00000034219	NA	Septin14	-1.78678	-3.12187	2.765	0.109419	0.951909
ENSMUSG00000039585	NA	Myo9a	-0.282271	2.79549	2.73454	0.109431	0.951909
ENSMUSG00000005986	NA	Ankrd13d	-0.884229	-1.98495	2.72523	0.109609	0.951909
ENSMUSG00000021054	NA	Sgpp1	0.122961	6.11279	2.72515	0.109614	0.951909
ENSMUSG00000047842	NA	Diras2	1.42321	-2.9236	2.72435	0.109664	0.951909
ENSMUSG00000027412	NA	Lpin3	-0.228269	2.20104	2.72321	0.109735	0.951909
ENSMUSG00000001082	NA	Mfsd10	-0.320555	0.598316	2.72132	0.109853	0.951909
ENSMUSG00000020268	NA	Lyrm7	0.274549	1.60263	2.72111	0.109866	0.951909
ENSMUSG00000052459		Atp6v1a	0.0994112	5.8035	2.72109	0.109867	0.951909
ENSMUSG00000048621	NA	Gm6377	0.328137	0.653539	2.7185	0.110029	0.951909
ENSMUSG00000024134	NA	Six2	1.81376	-2.99486	2.75458	0.110053	0.951909
ENSMUSG00000069844	NA	Sco1	0.142713	3.8162	2.71798	0.110061	0.951909
ENSMUSG00000006369		Fbln1	0.823193	-0.348524	2.74849	0.110061	0.951909
ENSMUSG00000012076	NA	Brms1l	-0.269639	2.06022	2.71778	0.110074	0.951909
ENSMUSG00000116048	NA	Septin2	0.111249	6.28782	2.71653	0.110152	0.951909
ENSMUSG00000026009	NA	Icos	-0.471981	-0.738875	2.71644	0.110158	0.951909
ENSMUSG00000045763	NA	Basp1	-0.812207	-1.22417	2.71579	0.110199	0.951909
ENSMUSG00000027792		Bche	0.170956	7.72734	2.71481	0.11026	0.951909
ENSMUSG00000044199	NA	S1pr4	-0.792315	-1.84597	2.71426	0.110295	0.951909
ENSMUSG00000022211	NA	Carmil3	1.11372	-2.48681	2.71273	0.11039	0.951909
ENSMUSG00000040681	NA	Hmgn1	0.105492	5.49141	2.71251	0.110404	0.951909
ENSMUSG00000035824	NA	Tk2	0.132321	4.20391	2.71061	0.110524	0.951909
ENSMUSG00000032093	NA	Cd3e	-0.662339	-1.40284	2.71003	0.110561	0.951909
ENSMUSG00000022766		Serpind1	0.12414	9.44986	2.70987	0.11057	0.951909
ENSMUSG00000020954	NA	Strn3	0.14717	4.74326	2.70965	0.110585	0.951909
ENSMUSG00000051427	NA	Ccdc157	-0.175306	4.03396	2.70943	0.110598	0.951909
ENSMUSG00000030865	NA	Chp2	-0.3708	0.727465	2.70738	0.110727	0.951909
ENSMUSG00000033177	NA	Tmprss7	1.32462	-2.50039	2.7069	0.110757	0.951909
ENSMUSG00000043760	NA	Pkhd1	0.187207	3.42414	2.70689	0.110758	0.951909
ENSMUSG00000079419	NA	Ms4a6c	-0.413905	0.925029	2.70564	0.110837	0.951909
ENSMUSG00000003476	NA	Crhr2	-0.620739	-1.28376	2.70479	0.11089	0.951909
ENSMUSG00000016756	NA	Cmah	0.208147	7.63902	2.71679	0.110982	0.951909
ENSMUSG00000104033		Gm37773	1.04482	-2.30893	2.70286	0.111013	0.951909
ENSMUSG00000005696	NA	Sh2d1a	-1.39369	-2.64807	2.7025	0.111035	0.951909
ENSMUSG00000028007		Snx7	0.144157	3.85502	2.70116	0.11112	0.951909
ENSMUSG00000024979	NA	Tectb	1.20146	-2.46466	2.70104	0.111127	0.951909
ENSMUSG00000060601	NA	Nr1h2	-0.192404	3.60594	2.6998	0.111206	0.951909
ENSMUSG00000030880	NA	Polr3e	-0.155722	3.32038	2.69637	0.111423	0.951909
ENSMUSG00000031357	NA	Syap1	0.116879	5.75402	2.69571	0.111466	0.951909
ENSMUSG00000011958	NA	Bnip2	0.115692	5.49436	2.69562	0.111471	0.951909
ENSMUSG00000048706	NA	Lurap1l	0.228419	5.69762	2.72295	0.1115	0.951909
ENSMUSG00000050912	NA	Tmem123	0.156204	5.48564	2.69484	0.111521	0.951909
ENSMUSG00000005142	NA	Man2b1	-0.116537	6.49954	2.69407	0.11157	0.951909
ENSMUSG00000037321	NA	Tap1	-0.245044	3.94876	2.71196	0.111622	0.951909
ENSMUSG00000017679	NA	Ttpal	0.217365	4.46958	2.70781	0.111634	0.951909
ENSMUSG00000031819	NA	Emc8	-0.154735	4.19206	2.69194	0.111705	0.951909
ENSMUSG00000046707	NA	Csnk2a2	-0.12362	4.99664	2.69154	0.111731	0.951909
ENSMUSG00000068686	NA	Cd59b	0.248523	2.13993	2.69105	0.111762	0.951909
ENSMUSG00000024095	NA	Hnrnpll	0.118819	4.92956	2.6896	0.111854	0.951909
ENSMUSG00000027341	NA	Tmem230	0.142172	3.63111	2.68908	0.111887	0.951909
ENSMUSG00000020598	NA	Nrcam	-1.65904	-3.02058	2.68901	0.111892	0.951909
ENSMUSG00000038712		Mindy1	-0.128765	6.43037	2.68854	0.111922	0.951909
ENSMUSG00000026820	NA	Ptges2	-0.158817	3.63586	2.68736	0.111997	0.951909
ENSMUSG00000018796	NA	Acsl1	0.182294	9.9378	2.68711	0.112013	0.951909
ENSMUSG00000037905	NA	Bri3bp	0.145374	4.8249	2.68666	0.112042	0.951909
ENSMUSG00000030660	NA	Pik3c2a	0.166545	5.90693	2.68629	0.112066	0.951909
ENSMUSG00000026356	NA	Dars	0.116758	6.36748	2.68561	0.112109	0.951909
ENSMUSG00000041975	NA	Mettl8	0.158542	3.71543	2.68553	0.112114	0.951909
ENSMUSG00000039109	NA	F13a1	1.15226	-2.07821	2.68191	0.112346	0.951909
ENSMUSG00000034209	NA	Rasl10a	-1.45931	-2.94736	2.67745	0.112632	0.951909
ENSMUSG00000115264	NA	Gm49260	-1.77996	-2.99415	2.71276	0.112647	0.951909
ENSMUSG00000037031	NA	Tspan15	-0.343645	1.17439	2.67601	0.112725	0.951909
ENSMUSG00000034438	NA	Gbp8	-0.463426	1.18547	2.69091	0.112749	0.951909
ENSMUSG00000079323	NA	Gm20661	-0.496757	-0.370603	2.67548	0.112759	0.951909
ENSMUSG00000047675	NA	Rps8	-0.134671	6.87617	2.67475	0.112806	0.951909
ENSMUSG00000055762		Eef1d	-0.124743	5.77429	2.67254	0.112948	0.951909
ENSMUSG00000026803	NA	Ttf1	0.12402	3.75257	2.67243	0.112956	0.951909
ENSMUSG00000022504		Ciita	-0.575487	-0.113288	2.67226	0.112966	0.951909
ENSMUSG00000055943	NA	Emc7	0.107864	6.24048	2.67204	0.112981	0.951909
ENSMUSG00000022772		Senp5	0.136754	5.26289	2.67174	0.113	0.951909
ENSMUSG00000036733	NA	Rbm42	-0.199439	3.38829	2.67148	0.113017	0.951909
ENSMUSG00000023993	NA	Treml1	-1.65988	-3.01931	2.67101	0.113047	0.951909
ENSMUSG00000071267	NA	Zfp942	0.173777	4.00866	2.67093	0.113052	0.951909
ENSMUSG00000089942	NA	Pira2	-1.28834	-2.81286	2.66919	0.113165	0.951909
ENSMUSG00000090963	NA	Gm17655	-0.502336	-0.589164	2.66856	0.113205	0.951909
ENSMUSG00000020333	NA	Acsl6	1.69171	-2.1447	2.66852	0.113208	0.951909
ENSMUSG00000011158	NA	Brf1	-0.148077	3.77857	2.66845	0.113212	0.951909
ENSMUSG00000021390	NA	Ogn	0.521134	1.48633	2.70295	0.113256	0.951909
ENSMUSG00000061983	NA	Rps12	-0.123602	6.4673	2.66699	0.113307	0.951909
ENSMUSG00000027495	NA	Fam210b	0.113487	6.72443	2.66661	0.113331	0.951909
ENSMUSG00000003299	NA	Mrpl4	-0.176122	3.76871	2.66538	0.113411	0.951909
ENSMUSG00000040687	NA	Madd	-0.166536	4.59974	2.66371	0.113519	0.951909
ENSMUSG00000018326	NA	Ywhab	0.101779	6.87547	2.66352	0.113532	0.951909
ENSMUSG00000025246	NA	Tbl1x	0.108926	5.82105	2.66269	0.113586	0.951909
ENSMUSG00000036186	NA	Dipk1b	-1.66573	-2.87874	2.66179	0.113644	0.951909
ENSMUSG00000066392	NA	Nrxn3	0.618884	-1.50077	2.65991	0.113766	0.951909
ENSMUSG00000036395	NA	Glb1l2	1.63372	-2.97364	2.65951	0.113792	0.951909
ENSMUSG00000021188	NA	Trip11	0.117667	5.40219	2.65861	0.113851	0.951909
ENSMUSG00000033491	NA	Prss35	1.49761	-2.87713	2.65799	0.113891	0.951909
ENSMUSG00000028080		Lrba	0.110843	5.13731	2.65775	0.113907	0.951909
ENSMUSG00000026511	NA	Srp9	0.105889	5.03156	2.65549	0.114054	0.951909
ENSMUSG00000026388	NA	3110009E18Rik	0.578957	-1.25696	2.65433	0.114129	0.951909
ENSMUSG00000032252	NA	Glce	0.157411	4.94247	2.65422	0.114137	0.951909
ENSMUSG00000025383	NA	Il23a	1.03911	-2.24935	2.65357	0.114179	0.951909
ENSMUSG00000025197	NA	Cyp2c23	0.171246	8.76523	2.6517	0.114301	0.951909
ENSMUSG00000116395		Gm49499	1.80426	-3.09589	2.68634	0.114322	0.951909
ENSMUSG00000023931	NA	Efhb	1.04012	-2.54038	2.65072	0.114365	0.951909
ENSMUSG00000071398	NA	2410004P03Rik	1.70699	-3.06995	2.68487	0.114416	0.951909
ENSMUSG00000022789		Dnm1l	0.123806	5.80716	2.64623	0.114659	0.951909
ENSMUSG00000040771	NA	Oard1	0.136549	4.52195	2.64599	0.114675	0.951909
ENSMUSG00000027189	NA	Trim44	0.103428	6.01047	2.64455	0.114769	0.951909
ENSMUSG00000067714	NA	Lpar5	1.5225	-2.92256	2.64392	0.114811	0.951909
ENSMUSG00000016256	NA	Ctsz	-0.12514	7.05958	2.64093	0.115008	0.951909
ENSMUSG00000021709	NA	Erbin	0.127526	6.82802	2.63852	0.115167	0.951909
ENSMUSG00000026879	NA	Gsn	0.394312	4.0059	2.69822	0.115207	0.951909
ENSMUSG00000021940	NA	Ptpn20	1.69415	-2.96992	2.6375	0.115234	0.951909
ENSMUSG00000040329	NA	Il7	0.781682	-1.37936	2.63748	0.115235	0.951909
ENSMUSG00000030788	NA	Rnf141	0.142603	5.81807	2.63716	0.115257	0.951909
ENSMUSG00000003528		Slc25a1	0.136912	7.26059	2.63509	0.115393	0.951909
ENSMUSG00000021911	NA	Parg	0.132559	4.19877	2.63496	0.115401	0.951909
ENSMUSG00000026694	NA	Eef1aknmt	-0.210288	3.16004	2.63384	0.115476	0.951909
ENSMUSG00000042742	NA	Bmt2	0.155615	3.61033	2.63319	0.115519	0.951909
ENSMUSG00000036087	NA	Slain2	0.154939	5.4383	2.63219	0.115585	0.951909
ENSMUSG00000032737	NA	Inppl1	-0.16403	4.70755	2.63218	0.115586	0.951909
ENSMUSG00000060538	NA	Tmem219	-0.129958	4.51855	2.63129	0.115645	0.951909
ENSMUSG00000052681	NA	Rap1b	0.123615	5.76646	2.6307	0.115684	0.951909
ENSMUSG00000057778	NA	Cyb5d2	0.145425	4.08102	2.62872	0.115815	0.951909
ENSMUSG00000074272	NA	Ceacam1	0.126194	7.03428	2.62864	0.115821	0.951909
ENSMUSG00000041633	NA	Kctd12b	-0.304577	0.977777	2.62826	0.115845	0.951909
ENSMUSG00000024399	NA	Ltb	-0.944758	-1.89397	2.62794	0.115867	0.951909
ENSMUSG00000005951	NA	Shpk	-0.148355	6.16918	2.62744	0.1159	0.951909
ENSMUSG00000062270	NA	Morf4l1	0.0933735	6.52561	2.62492	0.116068	0.951909
ENSMUSG00000031696	NA	Vps35	0.110939	6.75326	2.62487	0.116071	0.951909
ENSMUSG00000037295	NA	Ldlrap1	-0.141171	4.73062	2.62459	0.11609	0.951909
ENSMUSG00000046329	NA	Slc25a23	0.128215	8.00646	2.62334	0.116173	0.951909
ENSMUSG00000040875	NA	Osbpl10	1.11783	-2.2812	2.62156	0.116291	0.951909
ENSMUSG00000071645	NA	Tut1	-0.18406	3.41729	2.61936	0.116438	0.951909
ENSMUSG00000051344	NA	Plekhm3	-0.363825	1.08227	2.61901	0.116462	0.951909
ENSMUSG00000058626	NA	Capn11	-2.13061	-1.27588	2.68112	0.116466	0.951909
ENSMUSG00000004610	NA	Etfb	-0.134665	7.42393	2.61894	0.116466	0.951909
ENSMUSG00000034854	NA	Mfsd12	-0.206628	2.42684	2.61651	0.116629	0.951909
ENSMUSG00000078580	NA	E430018J23Rik	-0.22772	2.18816	2.61448	0.116765	0.951909
ENSMUSG00000026162	NA	Nhej1	-0.287871	1.3052	2.61256	0.116893	0.951909
ENSMUSG00000029913	NA	Prdm5	0.81324	-1.7164	2.61036	0.117042	0.951909
ENSMUSG00000026641	NA	Usf1	-0.120931	3.70063	2.60985	0.117076	0.951909
ENSMUSG00000105691		Gm42876	-1.25561	-2.48625	2.60895	0.117136	0.951909
ENSMUSG00000024981	NA	Acsl5	0.162112	8.95851	2.6084	0.117173	0.951909
ENSMUSG00000006262	NA	Mob1b	0.156862	6.21763	2.60806	0.117196	0.951909
ENSMUSG00000037852	NA	Cpe	0.933659	-0.364136	2.64981	0.117201	0.951909
ENSMUSG00000038195	NA	Rilp	0.145025	4.09787	2.60778	0.117215	0.951909
ENSMUSG00000038422	NA	Hdhd3	-0.313546	3.34807	2.63837	0.117221	0.951909
ENSMUSG00000023009		Nckap5l	-0.628535	-1.61173	2.60552	0.117367	0.951909
ENSMUSG00000051043	NA	Gprc5c	-0.145316	6.25395	2.60387	0.117478	0.951909
ENSMUSG00000040952	NA	Rps19	-0.123988	6.07735	2.60342	0.117509	0.951909
ENSMUSG00000003484	NA	Cyp4f18	-0.730431	-1.73181	2.6027	0.117557	0.951909
ENSMUSG00000026181		Ppm1f	0.146931	4.83456	2.6019	0.117612	0.951909
ENSMUSG00000020692	NA	Nle1	-0.350004	0.700585	2.60156	0.117635	0.951909
ENSMUSG00000104316	NA	Gm37909	1.81428	-3.06907	2.63532	0.11764	0.951909
ENSMUSG00000073418	NA	C4b	0.204992	9.82481	2.60693	0.117668	0.951909
ENSMUSG00000032518	NA	Rpsa	-0.121189	7.43859	2.60019	0.117727	0.951909
ENSMUSG00000075012	NA	Fjx1	1.49643	-3.01952	2.63371	0.117747	0.951909
ENSMUSG00000107742	NA	9530085L11Rik	-0.511988	-1.04771	2.59975	0.117757	0.951909
ENSMUSG00000025823	NA	Pdia4	0.204576	7.57264	2.61285	0.117771	0.951909
ENSMUSG00000020183	NA	Cpm	0.264227	2.3144	2.59945	0.117777	0.951909
ENSMUSG00000104519	NA	Gm37161	-1.8659	-2.97142	2.59802	0.117874	0.951909
ENSMUSG00000057103	NA	Nat8f1	0.180126	7.27627	2.59994	0.117874	0.951909
ENSMUSG00000024579	NA	Pcyox1l	-0.483898	-0.329852	2.59784	0.117886	0.951909
ENSMUSG00000052144	NA	Ppp4r2	0.136045	4.86038	2.59747	0.117911	0.951909
ENSMUSG00000022119	NA	Rbm26	0.12339	4.87988	2.59579	0.118025	0.951909
ENSMUSG00000103599	NA	Gm37356	1.70965	-2.99509	2.59503	0.118077	0.951909
ENSMUSG00000017009	NA	Sdc4	0.212989	8.95527	2.60752	0.118079	0.951909
ENSMUSG00000053390	NA	Zfp952	0.169823	2.52677	2.59495	0.118082	0.951909
ENSMUSG00000022177	NA	Haus4	-0.236112	2.87253	2.59274	0.118232	0.951909
ENSMUSG00000024165	NA	Jpt2	0.184209	4.76465	2.59492	0.1183	0.951909
ENSMUSG00000028249	NA	Sdcbp	0.126864	5.99593	2.5916	0.11831	0.951909
ENSMUSG00000026435	NA	Slc45a3	0.617439	4.609	2.65992	0.11833	0.951909
ENSMUSG00000032254	NA	Kif23	-0.494614	-0.759467	2.58977	0.118434	0.951909
ENSMUSG00000043881	NA	Kbtbd7	0.174777	3.88447	2.58872	0.118506	0.951909
ENSMUSG00000104339	NA	C130089K02Rik	1.70643	-2.99453	2.58848	0.118522	0.951909
ENSMUSG00000020921	NA	Tmem101	-0.235803	1.50798	2.58702	0.118622	0.951909
ENSMUSG00000029104	NA	Htt	0.131293	5.03698	2.58604	0.118689	0.951909
ENSMUSG00000028982	NA	Slc25a33	0.289596	3.8738	2.61698	0.118812	0.951909
ENSMUSG00000020178	NA	Adora2a	-0.455041	-0.470238	2.58421	0.118814	0.951909
ENSMUSG00000096255	NA	Dynlt1b	0.450282	-0.267712	2.58334	0.118874	0.951909
ENSMUSG00000025508	NA	Rplp2	-0.171397	4.66538	2.5832	0.118883	0.951909
ENSMUSG00000038677	NA	Scube3	1.25444	-2.5612	2.58268	0.118919	0.951909
ENSMUSG00000049148	NA	Plcxd3	-1.39269	-2.66905	2.58232	0.118943	0.951909
ENSMUSG00000102729		Gm32444	1.6907	-3.01972	2.61507	0.118988	0.951909
ENSMUSG00000054453	NA	Sytl5	0.736233	0.0778309	2.61649	0.118995	0.951909
ENSMUSG00000030751	NA	Psma1	0.128946	6.56094	2.58013	0.119093	0.951909
ENSMUSG00000045636	NA	Mtus1	0.0915073	7.796	2.57968	0.119124	0.951909
ENSMUSG00000028973	NA	Abcb8	-0.163434	4.28769	2.57892	0.119177	0.951909
ENSMUSG00000037025	NA	Foxa2	0.429763	3.9656	2.63917	0.119218	0.951909
ENSMUSG00000040007	NA	Bahd1	-0.155397	3.35648	2.57821	0.119225	0.951909
ENSMUSG00000030753	NA	Thap12	0.137981	5.19196	2.57665	0.119332	0.951909
ENSMUSG00000027281	NA	Slx4ip	0.21055	2.04868	2.57618	0.119364	0.951909
ENSMUSG00000024442	NA	Dele1	-0.10982	4.69499	2.57604	0.119374	0.951909
[truncated: 14,268 more rows]
